# Supplementary material for: Ancestral protein reconstruction reveals evolutionary events governing variation in Dicer helicase function
Source: eLife. 2023 Apr 17;12:e85120. doi: 10.7554/eLife.85120 (PMC10159624; doi:10.7554/eLife.85120)
Supplement: Figure 1—figure supplement 4—source data 2. — Posterior probabilities represent each state in the ancestrally reconstructed protein prior to removal of low-probability insertions using an absence-presence alignment and the BIN model in RAXML-NG. Used in Figure 1—figure supplement 4. [file elife-85120-fig1-figsupp4-data2.zip]

Archive with 1 entries (1 files):
- Ancestral_State_Probabilities.txt
