# Supplementary material for: Ancestral protein reconstruction reveals evolutionary events governing variation in Dicer helicase function
Source: eLife. 2023 Apr 17;12:e85120. doi: 10.7554/eLife.85120 (PMC10159624; doi:10.7554/eLife.85120)
Supplement: Figure 3—source data 1. [file elife-85120-fig3-data1.zip]

Archive with 2 entries (2 files):
- FIGURE 3 - SOURCE DATA 1 ANCD1D2 BLT.bmp
- FIGURE 3 - SOURCE DATA 1 ANCD1D2 BLT.pdf
