# Supplementary material for: Ancestral protein reconstruction reveals evolutionary events governing variation in Dicer helicase function
Source: eLife. 2023 Apr 17;12:e85120. doi: 10.7554/eLife.85120 (PMC10159624; doi:10.7554/eLife.85120)
Supplement: Figure 4—figure supplement 4—source data 4. [file elife-85120-fig4-figsupp4-data4.zip]

Archive with 2 entries (2 files):
- FIGURE 4-FIGURE SUPPLEMENT 4 - SOURCE DATA 4.pdf
- FIGURE 4-FIGURE SUPPLEMENT 4 - SOURCE DATA 4.bmp
