# Supplementary material for: Ancestral protein reconstruction reveals evolutionary events governing variation in Dicer helicase function
Source: eLife. 2023 Apr 17;12:e85120. doi: 10.7554/eLife.85120 (PMC10159624; doi:10.7554/eLife.85120)
Supplement: Supplementary file 1. [file elife-85120-supp1.txt]

>AncD1D2
MDETDEDEFTPRPYQVELLERAMKKNTIVCLGTGSGKTFIAVMLIKELAHEIRGPFSEGGKRTFFLVNTVPLVNQQAKVIRKHTSLKVGEYVGDMGVDSWNKEKWNQEFEKHQVLVMTAQIFLDILNHGFISLNQINLLIFDECHHAVKNHPYRQIMRHYKNLEQNDRPRILGLTASVINSKCKPNQVEKKIKELEATLNSRVVTASDLEEVAVQKYATKPKEIIVSYNNDRKSDTSEVIENIINQALEQLSNIEETSNLNDTNSLKQIKKVLRDIKNILDELGPWCAHRVIKSRIRQLEKRESETAEELRTIRELLQSIFEQIINVLKNLEKLQKIKNKSVEYVSPKVRKLLEILKQYFSNNNNSNEELCGIIFVERRYTAYVLYKLLKELSKKHDDDFSFIKCDFIVGHNSSPSSKEKSTEMSSKKQKEVLKKFRKGELNLLVATSVVEEGIDIPKCNLVVRFDLPKNFRSYVQSKGRARAKNSHYIIMVEEDEKNKFQEDLNQYQEIEKILLRLCHNRNAPTSEEDFDNFEVDDLLPPYMPYGTDGPRVTLSSAISLINRYCSKLPSDRFTTLTPQFTYIEQNNEEENKMYRCTLHLPINSPLKEPITGQPMPSKKLAKRSAALEACKKLHEMGELDDHLLPVSISRKNAELK---------------------------------------------------------
>AncD2ARTH
MDETDEDEFTPRPYQVELLERAMKKNTIVCLGTGSGKTFIAVMLIKELAHEIRGPFSEGGKRTIFLVNTVPLVNQQAKVIRRHTSLKVGEYTGDMNVDSWNKEKWNQEFEKHQVLVMTAQIFLDILNHGFISLNQINLLIFDECHHAVKNHPMRQIMRHYKNLEQNDRPRILGLTASVINSKCKPNQVEKKIKELETTMNSKVVTASDLEEVAVQKYSTKPKEIIVSYDNDRQSDTSEVIENIINQALEQLSNIEETSNLNDTNSLKQIKKVLRDIKNILDELGPWCAHRVIKSRIEQLEKRESETAEELRTIRELLQSIFEQIINVLKNLEKLQKIKNNSVEYVSPKVRKLLEILKQYYSNNNNSKEELCGIIFVERRYTAKVLYHLLKELSKKHDDDFSFIKPDFIVGHNSSPSSKEKSTEMSSKKQKEVLKKFRKGECNLLVATSVLEEGIDIPKCNLVVRFDLPKNFRSYVQSKGRARAKNSHYIIMVEEDEKNKFLEDLNQYQEIEKILLRLCHNRNAPTSEEDFDNFEVDDLLPPYMPYGSDGPRVTLSSAISLINRYCSKLPSDRFTTLTPQFTYIEQNNEEENKMYRCTLHLPINSPLKEPITGQPMPNKKLAKRSAALEACKKLHEMGELDDHLLPVSISRKNAELK---------------------------------------------------------
>AncD1ARTH/LOPH/DEUT
MPSGMSKPLENIHTNTFTPRPYQVELLDAAKQRNTIVCLGTGTGKTFIAVMLIKELAHQIRRPFNDGGKRTFFLVNTVPLVSQQAKVIRHHTDLSVGEYVGDMDVDSWNKEKWKQEFEKHQVLVMTAQIFLDILQHGFLSLSKVNLLIFDECHHAVKNHPYRQIMKMFDNCPQNNRPRILGLTASLLNSKCKPNQLEKKIRELEKTLRSTVETASDLVSVSRYGTKPKEIVVEYNSSDSDEEDDTELSNEIQNILNDALAFLNDNIEEEENISDPCVQPKKVLNECLYILNELGPWCADRVAQMFIKEIEKLETKHVSSEIHRLFLQYTHTQLRMIRICENAFKESENVEKLLKFVSPKVRRLLEILKEYKPSSESDENDNSQQQESNSEDESDSLCGIIFVERRYTAYVLNKLLKELSKRDPDFSFIKSDYIVGHGTGSTGTSSKETEMQFRKQEEVLRKFRKHECNLLVATSVVEEGVDVPKCNLVVRFDLPKNYRSYVQSKGRARAPDSHYIMLVEEDEKEKFQEDLKNYHEIEKILLRKCHDREAPTEEEIDASIADNLIPPYMPVKEDGSPRVTMSSAISLVNRYCAKLPSDTFTRLTPKWKIEEVANNSDSDMYQCTLRLPINSPLKEPITGEPMPTKKLAKMAAALETCKKLHKAGELDDHLLPVGKETIKDE---------------------------------
>AncD1LOPH/DEUT
MPSGSSKPLQNPRQENIHTNTFTPRPYQVELLDAALQQNTIVCLGTGTGKTFIAVMLIKELAHQIRRPLNDGGKRTFFLVNSVPLVSQQAKVIRHHTDLSVGEYVGAMDVDSWNKEKWNQEFEKHQVLVMTAQIFLDILQHGFLSLSKVNLLIFDECHHAVKNHPYRQIMKMFDNCPKNNRPRILGLTASILNSKCKPNELEKKIRELEKTLRSTAETATDLVSVDRYGTKPKEVVIECDSYEDDTGLVNEINNILNDALAFLNDCNIALEEEERDPCVIPKQVLNECLVILNELGPWCADRVAQMFIKELEKLEKHESSEIHRLFLQYTQTQLRMIHKICENAFKESENVEKLLKFVTPKVRRLLEILKEYKPSSEEDENDSSQQQESSRQDNSEDEDDSLCGIVFVERRYTAFVLNKLLKELSKRDPDLSFIKSSYITGHGAGSTGTSSKETEMQFRKQEEVLRKFRRHETNLLVATSVVEEGVDVPKCNLVVRFDLPKNYRSYVQSKGRARAPDSHYIMLVEEDELEAFQEDLKNYKEIEKILLRKCHEREEPTEEEIDASIADNLLPPYMPVKEDGSPRVTMSSAISLVNRYCAKLPSDAFTHLTPKCKIEEANGSDSTMYQCTLRLPINSPIKEPIQGEPMPTKKLAKMAVALKTCKKLHKAGELDDHLLPVGKETIKYE----------------------------
>AncD1DEUT
MLPSGSSKPLQNENIHTNTFTPRPYQVELLDAALEQNTIVCLGTGTGKTFIAVMLIKELSHQIRRPLNDGGKRTIFLVNSVPLVSQQAKVIRTHTDLSVGEYVGAMDVDSWNKEKWNQEFEKHQVLVMTAQIFLDILQHGFLSLSRVNLLIFDECHHAVKNHPYREIMKMFDNCPKNNRPRILGLTASILNGKCKPNELEKKIRELEKTLRSTAETATDLVSVDRYGTKPKEVVIECESYEDDTGLSSEINNILNDALAFLNDCNISLEEEERDPCLIPKQVLNECLVILNVLGPWCANRVAQMLIKELEKLEKHESSEIHRLFLQYTQTQLRMIHKICENAFKESENVDLKFVTPKVRRLLEILKEYKPSEEDENDSSQQQESRHNNRNDNYVSEDEDDDSESEEEEEKQDTNSTTSLCGIVFVERRYTAVVLNKLLKELSKRDPDLSFISSSYITGHGAGSTGTSSKETEMQFRKQEEVLRKFRRHETNLLVATSVVEEGVDVPKCNLVVRFDLPKNYRSYVQSKGRARAPNSHYIMLVEEDELEAFKEDLKNYKEIEKILLRKCHEREEPQEEEIDAHIADNLLPPYMPNKEDGSPRVTMSSAISLVNRYCAKLPSDAFTHLTPKCKIEEVLNGSDSTMYQCTLHLPINSPIREPIQGPPMPTKKLAEMAVALKTCKKLHKAGELDDHLLPVGKETIKYE----------
>AncD1VERT
MAGLQLMTPASSPMGPFFGLPWQQEAIHDNIFTPRKYQVELLEAALEHNTIVCLNTGSGKTFIAVLLTKELSHQIRGQFNKNGKRTVFLVNSAPSVAQQAAAVRTHSDLKVGEYSSLEDVESWTKEKWNQEFTEHQVLVMTCHIFLHILKNGFLSLSKINLLVFDECHLAIKDHPYREIMKICENCPSCPRILGLTASILNGKCDPSELEEKIQKLEKILRSNAETATDLVVLDRYSSQPREVVLDCGPYVDKSGLYEKLLNELDEALNFLNDCNISVHSEDRDPTLIPKQVLSDCRAVLTVLGPWCADKVAGMMVRELQKYIKHEQEELNRKFLLFTDTLLRKIHALCEEHFSPASLDLKFVTPKVIKLLEILHEYKPFERQQFESVEWYNNRNQDNYVSWSDSEDEDEDEEIEEKEKPDTNFPSPFTNILCGIIFVERRYTAVVLNRLIKEAGKQDPELSYISSNFITGHGIGKNQPRNKQMEVEFRKQEEVLRKFRAHETNLLIATSVVEEGVDIPKCNLVVRFDLPTEYRSYVQSKGRARAPISNYIMLADSDKIEAFKEDLKTYKAIEKILRNKCSKSADSSELEIEPVADDDDILPPYVLRPEDGSPRVTINTAIGHVNRYCARLPSDPFTHLAPKCKTQELSDGTFQSTLYLPINSPLRVPVTGPPMPCARLAEKAVALLCCEKLHKIGELDDHLMPVGKETVKYE
>AncD1VERT.1
MAGLQLMTPASSPMGPFFGLPWQQEAIHDNIFTPRPYQVELLEAALEQNTIVCLGTGSGKTFIAVLLTKELSHQIRGQFNDGGKRTVFLVNSAPLVSQQAKAVRTHSDLKVGEYSSLEDVESWTKEKWNQEFTEHQVLVMTCHIFLHILKNGFLSLSKINLLVFDECHHAIKDHPYREIMKICENCPSCPRILGLTASILNGKCKPNELEKKIRELEKTLRSNAETATDLVVLDRYSSQPREVVLDCGPYVDKSGLYEKLLNELDEALNFLNDCNISVHSEDRDPTLIPKQVLSDCRAVLTVLGPWCADKVAGMMVRELQKYIKHEQEELNRKFLLFTDTLLRKIHALCEEHFSPASLDLKFVTPKVIKLLEILHEYKPFERQQFESVEWYNNRNQDNYVSWSDSEDEDEDEEIEEKEKPDTNFPSPFTNILCGIIFVERRYTAVVLNRLIKEAGKQDPELSYISSNFITGHGIGKNQPRNKQMEVEFRKQEEVLRKFRAHETNLLIATSVVEEGVDIPKCNLVVRFDLPTEYRSYVQSKGRARAPISNYIMLADSDKIEAFKEDLKTYKEIEKILLRKCHEKSADSSELEIEPVADDDDILPPYVLRPEDGSPRVTINTAIGHVNRYCARLPSDPFTHLAPKCKTQELSDGTFQSTLYLPINSPLRVPVTGPPMPCARLAEKAVALLCCEKLHKIGELDDHLMPVGKETVKYE
>AncD1VERT.7
MAGLQLMTPASSPMGPFFGLPWQQEAIHDNIFTPRPYQVELLEAALEQNTIVCLGTGSGKTFIAVLLIKELSHQIRGQFNDGgkrTVFLVNSAPLVSQQAKAVRTHSDLKVGEYSSLEDVESWTKEKWNQEFTEHQVLVMTAQIFLHILQHGFLSLSKINLLVFDECHHAIKNHPYREIMKIFENCPKNNRPRILGLTASILNGKCDPNELEKKIRELEKTLRSNAETATDLVVLDRYSSkPREVVLDCGPYVDKSGLYEKLLNELDEALNFLNDCNISVHSEDRDPTLIPKQVLSDCRAVLTeLGPWCADKVAGMMVRELQKYIKHEQEELNRKFLLFTDTLLRKIHALCEEHFSPASLDLKFVTPKVrKLLEILHEYKPFERQQFESVEWYNNRNQDNYVSWSDSEDEDEDEEIEEKEKPDTNFPSPFTNILCGIIFVERRYTAVVLNRLIKEAGKQDPELSYISSNFITGHGIGKNQPRNKQMEVEFRKQEEVLRKFRrHETNLLIATSVVEEGVDIPKCNLVVRFDLPKNYRSYVQSKGRARAPISNYIMLADEDEIEAFKEDLKTYKEIEKILLRKCHEKSADSSEEEIEPVADDDDILPPYVLRPEDGSPRVTINTAISLVNRYCARLPSDPFTHLAPKCKTQELSDGTFQSTLYLPINSPLRVPVTGPPMPCARLAEKAVALLCCEKLHKIGELDDHLMPVGKETVKYE
