# Supplementary material for: Ancestral protein reconstruction reveals evolutionary events governing variation in Dicer helicase function
Source: eLife. 2023 Apr 17;12:e85120. doi: 10.7554/eLife.85120 (PMC10159624; doi:10.7554/eLife.85120)
Supplement: Supplementary file 2. — Protein accession numbers from NCBI. [file elife-85120-supp2.txt]

>AGW15597.1_dicer_1_Nematostella_vectensis
------------------------------------------------------------
------------------------------------------------------------
------------------------------------------------------------
------------------------------------------------------------
------------------------------------------------------------
------------------------------------------------------------
------------------------------------------------------------
------------------------------------------------------------
------------------------------------------------------------
------------------------------------------------------------
-----------------------------------------------------------M
SSDE-EELSDK-------------------------------------------------
------------------------------------------------------GE----
---------------------------------------------------AE-------
------------SKLLD-GL----------------------------------------
------------------------------------------------------------
--------------------------------------------------------T---
------------------------------------------------------------
----------------------------------------------------P-------
------------------------------------------------------------
------------------------------------------------------------
-----------------------------------------------RPYQSELVRIALE
KNIIVC----------------------LGTGTGKTFISVMLIKE-------LSFQV-RK
SRKE-G----GKR----TFFLV-NT------------------V-PLAKQ---QK-----
-----EV-------IAKNTDLK---------VK--------------------------E
F-IG----DMGVDF------WSDEQ---W---K------K--E------L-----DDNQV
--------LVMTAQIF-LDLL---GH--------ARL-RLSDVNLIVFDECHHARKGHP-
-------YK----------QI----------------M---------GY---F---E---
--------E-------------S-D----Y-----------P--RILGLTASII-N-TK-
E-TH-K-----M--EQL---ICELEAT---MRAACQTSD-D--I---TVS---QFA----
-TRPE-------------------------------------EI-IY----P----Y--S
-N---DK------T------E--------------------------------VE--Q-D
LNQLVETVLNPWQEFV--------------------------------------------
------------------------------------------------------------
--------------DD---L-------R--------------------------------
------------------------------------------------------------
---------------------------ASGQK----EV----LK-------GVKSLISDC
-R---Q----ILDE-------MGASAA----NRVAEYFLKDLE-R---VQ----------
----------GL---------------------------V-V-AN---------------
-----D-------D---VIWL--YQYCATQL------------------R----------
---------------R-------------FRE----------------------------
------------------------------------------------------------
------------------------------------------------------------
-----------------------------------------------IYS---------V
HTAEV--S-------EED-------------LTH--L-----LPKAKALV----E-----
ILK-------Q-------------------------------------------------
------------------------------Y----------------------G------
PQAST--------------P--------------------D-------------------
--------I--S------------------------------------------------
------------------------------------------------------------
------------------------------------------------------------
------------------------------------------------------------
------------------------------------------------------------
------------------------------------------------------------
------------------------------------------------------------
------------------------------------------------------------
------------------------------------------------------------
------------------------------------------------------------
-------------------LC-----------------------GIVFVERRYTAKILCE
QLNII---------ATRD--P---S-LEFIKCDF-VVG------------HGA-----S-
----G-IN-----------S-SS----------D-----------T-Q---------MGS
TKQE--K--VLKMFRKHQINLLVATS-VVEEGLDVPKCNFVVRFDFPQNFRSYVQSKGRA
RAKNSAF-IVLVE-----------------------------------------------
------------------------------------------------------------
------------------------------------------------------------
-------------------------------DKD--SEW--A-GL---EVER-----YQ-
--ET--------ENYLQE-K------C---Q----------G--------------R---
--PLP-TSE---------------------------------------------------
----------E-C--E--QANE---------D------------------QY------L-
----Q------PYV-------------TS--LG---A--------RLTQRNSLSFLLSYC
SKLP-GDQ---YTRLMP--EII-------------------------T------------
---------------------------------------------------EEV------
E------------------G------------------------A---------------
-------------FR-----------------------------ST--------LMLPIN
C--PLRDTIE-GIVMPR-KMLSRQAAAYEACKRLHQMGELDDNL-----RP---VV----
-------------------------------------
>KXJ17487.1_Endoribonuclease_Dicer_Exaiptasia_pallida
------------------------------------------------------------
------------------------------------------------------------
------------------------------------------------------------
------------------------------------------------------------
------------------------------------------------------------
------------------------------------------------------------
------------------------------------------------------------
------------------------------------------------------------
------------------------------------------------------------
------------------------------------------------------------
-----------------------------------------------------------M
SDTE-EE-----------------------------------------------------
------------------------------------------------------------
----------------------------------------------------E-------
------------AITSS-RL----------------------------------------
------------------------------------------------------------
--------------------------------------------------------Q---
------------------------------------------------------------
----------------------------------------------------A-------
------------------------------------------------------------
------------------------------------------------------------
-----------------------------------------------RPYQTELLNKAME
RNIIVC----------------------LGTGTGKTFISVLLIKE-------LAHQI-RR
EFKN-G----GKR----TFFLV-NT------------------V-PLVFQ---QA-----
-----KV-------IKDNTNLQ---------IG--------------------------E
Y-VG----EMGVDF------WHDVE---W---K------K--Q------L-----ENHEV
--------LVMTAQIF-VDLL---GH--------ARI-SLSKVNLIVFDECHHAKKEHP-
-------YA----------QV----------------M---------KY---F---Q---
--------G----L--------D-D----S-----------P--RILGLTASVV-N-GKV
K-PY-K-----I--ESE---IQNLEAI---LRAACETSS-D--E---EVX---KFA----
-TKPE-------------------------------------EK-VC----F----Y---
------E------K------E--------------------------------GD--D-K
LEEVFQEVLGPWEEFL--------------------------------------------
------------------------------------------------------------
--------------FD---Y-------R--------------------------------
------------------------------------------------------------
---------------------------SSS------EV----HK-------LAKAIVTEC
-I---D----TTHA-------LGWSAC----NRLAEYFLEDVEKR---ER----------
----------RP---------------------------D-I-QT---------------
-----E-------D---QL-L--IQYSATQL------------------R----------
---------------Q-------------LQR----------------------------
------------------------------------------------------------
------------------------------------------------------------
-----------------------------------------------IYK---------E
NTVET--L-------DID-------------TEN--I-----SPKVLSLI----G-----
ILK-------K-------------------------------------------------
------------------------------Y----------------------G------
PRQDP--------------R--------------------Q-------------------
--------S--D------------------------------------------------
------------------------------------------------------------
------------------------------------------------------------
------------------------------------------------------------
------------------------------------------------------------
------------------------------------------------------------
------------------------------------------------------------
------------------------------------------------------------
------------------------------------------------------------
------------------------------------------------------------
-------------------LC-----------------------GIVFVEKRSTAALLSD
LLNRL---------ANKD--E---Q-LSFMKCNF-VVG------------HGS-----V-
----G-SA-----------A-TS----------H-------------D---------MSW
KKQE--D--ILRKFRRHEFNLLIATS-VVEEGLDVPKCNLVVRFDFPKTFQSYVQSKGRA
RAKPSKY-IILAS-----------------------------------------------
------------------------------------------------------------
------------------------------------------------------------
-------------------------------RSE--DQ------A---ELEM-----YR-
--AI--------EEYLTS-Q------C---H----------D--------------R---
--PSP-DDE---------------------------------------------------
----------DSC--D--AVNT---------D------------------L-------L-
----P------PYK-------------TS--KD---A--------TLRMSNSISMLNRYC
SKLP-RDS---FTPLYA--DFN-------------------------I------------
---------------------------------------------------EGV-----G
N------------------E------------------------A---------------
-------------FQ-----------------------------AT--------VKLPIN
C--PIKEKLK-GDVMPS-KQQAKMAVAYKACKQLHESGELDDYL-----LP---VE----
-------------------------------------
>XP_020615803.1_endoribonuclease_Dicer-like_Orbicella_faveolata
------------------------------------------------------------
------------------------------------------------------------
------------------------------------------------------------
------------------------------------------------------------
------------------------------------------------------------
------------------------------------------------------------
------------------------------------------------------------
------------------------------------------------------------
------------------------------------------------------------
------------------------------------------------------------
-----------------------------------------------------------M
KEGETEESSES-------------------------------------------------
------------------------------------------------------SE----
---------------------------------------------------SE-------
------------AEVPQVSM----------------------------------------
------------------------------------------------------------
--------------------------------------------------------A---
------------------------------------------------------------
----------------------------------------------------P-------
------------------------------------------------------------
------------------------------------------------------------
-----------------------------------------------RPYQVELLERAKE
RNTIVC----------------------LGTGTGKTFISVMLIKE-------MAHQV-RA
TYKN-G----GKR----TFFLV-NT------------------V-SLASQ---QA-----
-----KV-------IDKHTDLK---------VK--------------------------H
Y-VG----EMGVDF------WNESE---W---E------K--E------F-----NENNV
--------LVMTAQIF-LDLL---NH--------SYI-QLSQVNLLIFDECHHAKKKHP-
-------YR----------QI----------------M---------QV---F---D---
--------G------K--R---A-D----H-----------P--KIMGLTASVV-N-KKV
K-DN-L-----L--ESE---IRELECT---LRSTCETSQ-D--E---EVE---RFA----
-AKPR-------------------------------------EE-VL----T----Y--S
-N---D--------------D--------------------------------DD--S-R
LIQKLQDVLAPGLDFL--------------------------------------------
------------------------------------------------------------
--------------QD---S-------R--------------------------------
------------------------------------------------------------
---------------------------VSE--GPLWNA----LS-------YAKFALREC
-Q---E----TLGE-------LGPWAC----NRVAGYLIKDLD-R---EC----------
----------MF---------------------------Q-V-SE---------------
-----K-------G---QL-F--CEFSATKL------------------R----------
---------------E-------------LQS----------------------------
------------------------------------------------------------
------------------------------------------------------------
-----------------------------------------------VYH---------N
FTSPT--D-------STD-------------DNQCFI-----TPKLQKLL----S-----
VLK-------G-------------------------------------------------
------------------------------R----------------------N------
SKYET--------------D--------------------Q-------------------
--------A--HK-----------------------------------------------
------------------------------------------------------------
------------------------------------------------------------
------------------------------------------------------------
------------------------------------------------------------
------------------------------------------------------------
------------------------------------------------------------
------------------------------------------------------------
------------------------------------------------------------
------------------------------------------------------------
-------------------LC-----------------------GIVFVERRYTALVLSE
QINIF---------AEHD--P---E-LTFVKSKF-VTG------------HGT-----G-
----GKVN-----------Y-SN----------E-----------A-E---------MDF
KTQE--E--VLRQFRRHKFNLLIATC-VVEEGLDIPKCNVVCRFDFPKSFRSYVQSKGRA
HAKDSSY-YILVD-----------------------------------------------
------------------------------------------------------------
------------------------------------------------------------
-------------------------------REE--QVE--K-KS---ELAI-----MH-
--DF--------EDSLSK-M------C---H----------D--------------R---
--TEP-TEE---------------------------------------------------
----------E-C--D-EAVDT---------D------------------F-------L-
----P------PYI--P--------E-NG--RG---A--------RLTMSSSVPLLSRYC
AKLP-GDR---FTHPTP--VFK-------------------------V------------
---------------------------------------------------EEI-----G
K------------------N------------------------V---------------
-------------YR-----------------------------CK--------LEMPTN
C--QLRRAII-GLPMPR-KDLAKMAAAYEACKELHSIGELNDDL-----LP---VR----
-------------------------------------
>XP_028398771.1_endoribonuclease_Dicer-like_Dendronephthya_gigantea
------------------------------------------------------------
------------------------------------------------------------
------------------------------------------------------------
------------------------------------------------------------
------------------------------------------------------------
------------------------------------------------------------
------------------------------------------------------------
------------------------------------------------------------
------------------------------------------------------------
------------------------------------------------------------
-----------------------------------------------------------M
A------ANNS-------------------------------------------------
------------------------------------------------------ST----
---------------------------------------------------NK-------
-------------------F----------------------------------------
------------------------------------------------------------
--------------------------------------------------------E---
------------------------------------------------------------
----------------------------------------------------P-------
------------------------------------------------------------
------------------------------------------------------------
-----------------------------------------------REYQLELLEAAKQ
KNIIVC----------------------LGTGTGKTFISIKLIEH-------LAREI-LR
PFSE-G----AKR----TFFLV-NS------------------V-PLVFQ---QA-----
-----QA-------IRDHTALS---------VK--------------------------E
F-CG----EMGVDF------WLKSQ---W---L------E--N------F-----QDNHV
--------LVMTHQIY-LDLI---QH--------AGF-SLLQANLLVFDECHHANKNHP-
-------FK----------KI----------------M---------DC---F---A---
--------D----V-P--Q---R-G----L-----------P--KILGLTASVV-G-KKV
K-PY-Q-----I--GDE---IKKLERT---MRSICKTAQDP--Y---IVE---KYG----
-AKPK-------------------------------------EI-MR----S----Y--S
-S---S--------------N--------------------------------HD--S--
LESEFHSVLNPLEAFL--------------------------------------------
------------------------------------------------------------
--------------EN---M-------K--------------------------------
------------------------------------------------------------
---------------------VLKERGGSQ------EVIKKELD-------VARAAVREC
-L---S----ALDE-------IGIWAA----YEVSRMLVEDLEKR---SK----------
----------KV---------------------------S-S-KT---------------
-----A-------G----L-L--LQTTVTSL------------------R----------
---------------E-------------LRW----------------------------
------------------------------------------------------------
------------------------------------------------------------
-----------------------------------------------RYD---------E
FSANM--K-------GKE-------------KIQEYL-----KPKVKELL----N-----
LFS-------K-------------------------------------------------
------------------------------Y-----------------------------
---KG--------------D--------------------Q-------------------
--------S--K------------------------------------------------
------------------------------------------------------------
------------------------------------------------------------
------------------------------------------------------------
------------------------------------------------------------
------------------------------------------------------------
------------------------------------------------------------
------------------------------------------------------------
------------------------------------------------------------
------------------------------------------------------------
-------------------MC-----------------------SIVFVRRRYAACVISK
LINAL---------ASSE--SD--E-YRHLSSDF-VTG------------HGSEL---P-
----G-VS-----------A-------------------------T-E---------MNF
KKQQ--E--TLTKFRTGTFNVLVGTS-VVEEGVDIPKCNLVVMFDFPQNYRAFVQSRGRG
RAKDAKY-VMLVA-----------------------------------------------
------------------------------------------------------------
------------------------------------------------------------
-------------------------------RGE--LQG--K-RL---EQEM-----YQ-
--SV--------DDHLRE-L------C---Q---------AD--------------R---
--DGP-TEE---------------------------------------------------
----------E-I--N-EEVNE---------Y------------------P-------L-
----E------KYF-------------TK--KG---G--------KLDMGNSVNRLYRYC
SKLP-CDR---FTRLKP--IFT-------------------------I------------
---------------------------------------------------HDA------
D------------------G------------------------M---------------
-------------YQ-----------------------------CF--------LKMPGN
S--HITGIIK-GEPMEN-KEDARRAVAYKACIELHEQGALDDHL-----LP---VE----
-------------------------------------
>XP_028398776.1_LOW_QUALITY_PROTEIN__endoribonuclease_Dicer-like_Dendronephthya_gigantea
------------------------------------------------------------
------------------------------------------------------------
------------------------------------------------------------
------------------------------------------------------------
------------------------------------------------------------
------------------------------------------------------------
------------------------------------------------------------
------------------------------------------------------------
------------------------------------------------------------
------------------------------------------------------------
-----------------------------------------------------------M
A------ASNS-------------------------------------------------
------------------------------------------------------SS----
---------------------------------------------------SE-------
-------------------F----------------------------------------
------------------------------------------------------------
--------------------------------------------------------E---
------------------------------------------------------------
----------------------------------------------------P-------
------------------------------------------------------------
------------------------------------------------------------
-----------------------------------------------RDYQSELIDAAIK
ENIIVH----------------------LGTGTGKTYISIKLIEH-------LAGEI-FR
PFSK-D----VKR----TFFLV-DK------------------V-PLVYQ---QA-----
-----DA-------IRKTTALR---------VK--------------------------E
F-CG----EMDVDS------WSREC---W---E------S--H------F-----KENHV
--------LVMTAQIY-CDCI---ED--------GTF-KLNEANLLVFDECHHAKKEHP-
-------FK----------KI----------------M---------DC---F---T---
--------N----D-Q--K---Q-D----L-----------P--RILGLTASVV-G-GNV
K-PG-Q-----V--KGK---IEMLERT---LRSVCKTAQ-S--D---TLK---KCG----
-AKPE-------------------------------------EI-MR----P----Y--L
-S---S--------------N--------------------------------HD--S--
LEKAFHSVLNSVKAFF--------------------------------------------
------------------------------------------------------------
--------------ED---M-------S--------------------------------
------------------------------------------------------------
------------------------EVNCSE------EVIKNELK-------VSKDAVCGC
-L---A----LLDE-------IGIWAA----YEMSMVLIENLEKR---IK----------
----------RV---------------------------C-E-KI---------------
-----A-------S----L-L--LQTTVTSL------------------R----------
---------------E-------------LCW----------------------------
------------------------------------------------------------
------------------------------------------------------------
-----------------------------------------------RYD---------K
FSANM--A-------GQE-------------RIQEYL-----KPKVQELL----N-----
LFS-------E-------------------------------------------------
------------------------------Y-----------------------------
---KG--------------D--------------------K-------------------
--------S--K------------------------------------------------
------------------------------------------------------------
------------------------------------------------------------
------------------------------------------------------------
------------------------------------------------------------
------------------------------------------------------------
------------------------------------------------------------
------------------------------------------------------------
------------------------------------------------------------
------------------------------------------------------------
-------------------MC-----------------------SIVFVQTRYAAYMISK
LINAV---------ASSE--SD--E-YRHLSSDF-VTG------------HGSEL---P-
----G-VS-----------A-------------------------T-Q---------MNF
KKQQ--E--TLTKFRTGTFNVLVGTS-VVEEGVDIPKCNLVVMFDFPQNYRAFVQSRGRG
RAKDAKY-VMLVE-----------------------------------------------
------------------------------------------------------------
------------------------------------------------------------
---------------------------------E--NGS--Q-RQ---DQKM---SNYK-
--CV--------EERLRE-L------C---E---------AK--------------R---
--DGP-TEE---------------------------------------------------
----------E-I--N-EEVNE---------Y------------------P-------L-
----E------KYF-------------TK--EG---G--------KLYMGNAVNRLYRYC
SKLS-AS-----IPLKP--VFI-------------------------I------------
---------------------------------------------------NDV------
A------------------E------------------------K---------------
-------------FQ-----------------------------CS--------LKLPRN
S--DIIEVIE-GEPMKN-KKNARRAVAQEACIQLHRLGALNDHF-----LP---VE----
-------------------------------------
>XP_012561318.1_PREDICTED__endoribonuclease_Dicer-like_Hydra_vulgaris
------------------------------------------------------------
------------------------------------------------------------
------------------------------------------------------------
------------------------------------------------------------
------------------------------------------------------------
------------------------------------------------------------
------------------------------------------------------------
------------------------------------------------------------
------------------------------------------------------------
------------------------------------------------------------
------------------------------------------------------------
------------------------------------------------------------
------------------------------------------------------------
------------------------------------------------------------
------------------------------------------------------------
------------------------------------------------------------
------------------------------------------------------------
------------------------------------------------------------
------------------------------------------------------------
------------------------------------------------------------
------------------------------------------------------------
------------------------------------------------------------
------------------------------------------------------------
------------------------------------------------------------
------------------------------------------------------------
---------MGVDF------WDKTR---W---I------A--E------F-----NKNDV
--------FVMTAQIL-VNIL---NH--------SII-CLYNINLIIMDECHNATKKHS-
-------YV----------KL----------------M---------EI---F---G---
--------N----Y-P--K---S-E----H-----------P--HILGLTASII-N-EKY
T-GS-F-----L--KNR---ILGLERR---MRSKCITCSDP--Q---ATT---KFA----
-AKPS-------------------------------------EI-VQ----T----F--K
-K---G--------------Y--------------------------------SN--L-E
VIESMKKILDTKLDYF--LCLN--------------------------------------
------------------------------------------------------------
-----------LSFDD---L-------L--------------------------------
------------------------------------------------------------
---------------------TEKERNACA---------------------ISVDAMRYC
-K---E----ILES-------LGPLCV----FWAAQILIKQIDFH---TS----------
----------HP---------------------------I-Y-QQ---------------
-----Q-------Y----L-F----YVLTKC------------------K----------
---------------E------------SLNI----------------------------
------------------------------------------------------------
------------------------------------------------------------
-----------------------------------------------VIK---------E
FENEAVFS-------SIE-------------NVEPLL-----TTKAASLL----Q-----
DVL-------L-------------------------------------------------
------------------------------A-----------------------------
---EK--------------N--------------------Y-------------------
--------F--KE-----------------------------------------------
------------------------------------------------------------
------------------------------------------------------------
------------------------------------------------------------
------------------------------------------------------------
------------------------------------------------------------
------------------------------------------------------------
------------------------------------------------------------
------------------------------------------------------------
------------------------------------------------------------
-------------------LH-----------------------AIVFTQRRCTAVVLSK
LINYQ---------VEKD--E---T-YKGLNSDF-VLG------------HAF-----D-
----SNIC-----------L-------------------------V-DGS-------MRS
EKQN--L--ILSNFKQDKFNVLVSTS-VVEEGLDVRKCNLVVRFDGINNYREYAQSKGRA
RASGSKF-IIMTE-----------------------------------------------
------------------------------------------------------------
------------------------------------------------------------
-------------------------------EGQ--EFD--T-KK---QHIV-----MQ-
--QI--------EEILFE-Q------C---Q----------N--------------R---
--VLP-TDE---------------------------------------------------
----------E-I--EIEMMDE---------E------------------D-------L-
----P------VYF-------------SH--NGYDAP--------RITKDNAVSLLYRYC
SRLP-SDQ---FCKTNP--KFL-------------------------Y------------
---------------------------------------------------HVL------
K------------------N------------------------Q---------------
-------------FC-----------------------------AE--------CMLPLN
C--SLPQRIY-KKEMLS-NKIFDDYDLYAVCITLSKPSKREDLF-----MPKNISK----
-------------------------------------
>XP_002108754.1_hypothetical_protein_TRIADDRAFT_18215_Trichoplax_adhaerens
------------------------------------------------------------
------------------------------------------------------------
------------------------------------------------------------
------------------------------------------------------------
------------------------------------------------------------
------------------------------------------------------------
------------------------------------------------------------
------------------------------------------------------------
------------------------------------------------------------
------------------------------------------------------------
------------M-----------------------------------------------
----------D-------------------------------------------------
-------------------------------------------------------A----
------------------------------------------------------------
-----------------------T------------------------------------
---S-------------------QDNVDDH-----K-----------E------------
--------------------------E---------------------------LLK---
------------------------------------------------------------
----------------------------------------------------P-------
------------------------------------------------------------
------------------------------------------------------------
-----------------------------------------------RAYQSELLEAALR
SNAIIC----------------------LNTGSGKTFIAVMLIKK-------LQHEI-LK
PLDQ-G----GKK----TFFLV-NT------------------V-PLARQ---QS-----
-----DV-------LRKETPFK---------VG--------------------------D
Y-VG----DD-VDL------WNKTK---W---V------Y--E------L-----DSQQV
--------LVMTADIL-AQIL---QH--------GYI-KVSQINLLIFDECHHAVGNHT-
-------YV----------QI----------------M---------RD---Y---V---
--------Y----K-E--Q---K-S-K--------------P--RIFGMTASVF-H-GKC
R-IG-Q-----I--ENK---IRSLEAI---LLSRVVTTSYR--Q---D---LANHS----
-TKAE-------------------------------------EM-LI----P----YAIN
-L---DN------R------H--------------------------------KL-----
------------------------------------------------------------
------------------------------------------------------------
------------------------------------------------------------
------------------------------------------------------------
------------------------------------------------------------
------------------------------------------------------------
------------------------------------------------------------
------------------------------------------------------------
------------------------------------------------------------
------------------------------------------------------------
------------------------------------------------------------
------------------------------------------------------------
------------------------------------------------------------
------------------------------------------------------------
------------------------------------------------------------
----------------------------------------N----------S--------
-----------RN-----------------------------------------------
------------------------------------------------------------
------------------------------------------------------------
------------------------------------------------------------
------------------------------------------------------------
------------------------------------------------------------
------------------------------------------------------------
------------------------------------------------------------
------------------------------------------------------------
------------------------------------------------------------
-------------------FC-----------------------AIIFTEKRCVAYALSS
ILDKVA--------EH-D---N--A-FSCIKSDF-VVG-------H----G-T-------
----RV-S-----------S--S----------L---------VAT-N---------MSH
NQQT--R--AINKFRRQDVNILVATN-VLEEGIDVPKCNLVVRFDEIKTFGSYLQAKGRA
RAQHAHY-IILV------------------------------------------------
------------------------------------------------------------
------------------------------------------------------------
--------------------------------------E--KDKI---ADAR---DQFST
WSYL--------ERYLQD-Q------C---Q----------C--------------R---
--AVG--TE----------------------------------E--DY----------L-
---ADD----SL------N-------------------------------L-------V-
----P------PYE--V--------E-ST---G---A--------KVTMSNT--------
------------------------------------------------------------
------------------------------------------------------------
------------------------------------------------------------
---------------------------------------------T--------IQLPSS
S--PLPDSIT-GPLAIT-EKRAKASTALLVCQELHEIGQLDDNL-----VP---------
---V--KYLQSE-------SFS--KN-----------
>RDD42015.1_Endoribonuclease_Dicer_Trichoplax_sp._H2
------------------------------------------------------------
------------------------------------------------------------
------------------------------------------------------------
------------------------------------------------------------
------------------------------------------------------------
------------------------------------------------------------
------------------------------------------------------------
------------------------------------------------------------
------------------------------------------------------------
------------------------------------------------------------
------------M-----------------------------------------------
----------D-------------------------------------------------
-------------------------------------------------------A----
------------------------------------------------------------
-----------------------T------------------------------------
---S-------------------QDNVDDH-----K-----------K------------
--------------------------E---------------------------LLK---
------------------------------------------------------------
----------------------------------------------------P-------
------------------------------------------------------------
------------------------------------------------------------
-----------------------------------------------RAYQSELLEAALR
SNTIIC----------------------LNTGSGKTFIAVMLIKK-------LQHEI-LK
PLDQ-G----GKK----TFFLV-NT------------------V-PLARQ---QS-----
-----DV-------LRKQTPFK---------VG--------------------------D
Y-VG----DD-VDL------WNKTK---W---V------Y--E------L-----DSQQV
--------LVMTADIL-AQIL---QH--------GYI-KVSQINLLIFDECHHAVGNHT-
-------YV----------QI----------------M---------RD---Y---V---
--------Y----K-E--Q---K-S-K--------------P--RIFGMTASVF-H-GKC
R-IG-Q-----I--ENK---IRSLEAI---LLSRVVTTSYR--Q---D---LVKYS----
-TKAE-------------------------------------EM-LI----P----YAIN
-L---DN------R------H--------------------------------KL--R-E
---VI-------------------------------------------------------
------------------------------------------------------------
---------------------------SSIEDWI---SSLPSQ-----------------
----------------------------------------------NKRI-----VDYM-
-------N----------------DTSS-------------------------KKVLEGY
-V---KDFKATYEG-------LGGYGL----YLI-------INSV---IN----------
----------E------L--------VKV---------IN---DP---------------
---------------------------SKK------------------------------
----------------------------------------LYSLFL--------------
----------KK---------L-----------YL-------------------------
------------------------------------------------------------
----------------I-------------QKE---------LQQAG--L----------
---D---E-------SV------------------YQ-----QPKLFTLF----N-----
ELH--KLL----------------------------------------------------
------------------------------S----------------------N------
-------L-----------G--------------------D----------S--------
-----------RN-----------------------------------------------
------------------------------------------------------------
------------------------------------------------------------
------------------------------------------------------------
------------------------------------------------------------
------------------------------------------------------------
------------------------------------------------------------
------------------------------------------------------------
------------------------------------------------------------
------------------------------------------------------------
-------------------FC-----------------------AIIFTEKRCVAYALSS
ILDKVA--------EH-D---N--A-FSCIKSDF-VVG-------H----G-T-------
----RV-S-----------S--S----------L---------VAT-N---------MSH
NQQT--R--AINKFRRQDVNILVATN-VLEEGIDVPKCNLVVRFDEIKTFGSYLQAKGRA
RAQHAHY-IILV------------------------------------------------
------------------------------------------------------------
------------------------------------------------------------
--------------------------------------E--KDKI---ADAR---DQFST
WSYL--------ERYLQD-Q------R---Q----------C--------------R---
--AVG--TE----------------------------------E--DY----------L-
---ADD----SL------N-------------------------------L-------V-
----P------PYE--V--------E-ST---G---A--------KVTMSNSVQLLHWYC
STLP-QDE---YSVPEP-------------------------------------------
------------------------------VITFNKSFM------------MP-------
-------------------G----------------------K-----------------
-------------IK-----------------------------AT--------IQLPSS
S--PLPDSIT-GPLAIT-EKRAKASTALLVCQELHEIGQLDDNL-----VP---------
---V--KYLQSE-------SFS--KN-----------
>RDD41813.1_Endoribonuclease_Dicer_Trichoplax_sp._H2
------------------------------------------------------------
------------------------------------------------------------
------------------------------------------------------------
------------------------------------------------------------
------------------------------------------------------------
------------------------------------------------------------
------------------------------------------------------------
------------------------------------------------------------
------------------------------------------------------------
------------------------------------------------------------
------------M-----------------------------------------------
----------E-------------------------------------------------
-------------------------------------------------------K----
------------------------------------------------------------
-----------------------S------------------------------------
---S-------------------------H-----N-----------A------------
--------------------------E---------------------------EIQ---
------------------------------------------------------------
----------------------------------------------------P-------
------------------------------------------------------------
------------------------------------------------------------
-----------------------------------------------RPYQCELLDTALK
SNTIVC----------------------LSTGSGKTFIAVMLIKR-------LQHEI-SM
PLEQ-G----GKK----TFFLV-NT------------------V-ALVRQ---QS-----
-----KV-------LEKHTNLK---------IG--------------------------N
Y-AG----EDGVDL------WKQPK---W---K------E--E------L-----ESHQV
--------LVMTAAIL-LQIL---QH--------GYI-KVSHINLLIFDECHQAVGRHV-
-------YA----------QI----------------M---------RD---Y---V---
--------H----T-E--A---I-R-R--------------P--IIFGLTASVI-H-GKC
K-ES-Q-----I--ELK---IKQLESL---MLSRVATTTFQ--Q---N---LSKYS----
-TKPQ-------------------------------------ED-LV----F----FRQS
-----DD------K------F--------------------------------GL--K-S
---KL-------------------------------------------------------
------------------------------------------------------------
---------------------------SYLLDDV---KEYWSE-----------------
----------------------------------------------S-RD-----EEYL-
-------H----------------DYNR--------------LQ-------LHTRIIESA
-H---KDCISVYEE-------LGEFGL----HIM-------IKSL---IT----------
----------Q------FE------GLKVG--------IN---RY---------------
---------------------------EIK------------------------------
----------------------------------------ILQLIL--------------
----------RN---------L-----------KQ-------------------------
------------------------------------------------------------
----------------I-------------QEN--------VIDVDG--S----------
---N---K-------SV------------------YS-----HPKIFLLL----N-----
VLQ--KYQ----------------------------------------------------
------------------------------A----------------------N------
-------L-----------K--------------------D----------N--------
--------I--KE-----------------------------------------------
------------------------------------------------------------
------------------------------------------------------------
------------------------------------------------------------
------------------------------------------------------------
------------------------------------------------------------
------------------------------------------------------------
------------------------------------------------------------
------------------------------------------------------------
------------------------------------------------------------
-------------------FC-----------------------GIIFVEKRCIATVLSQ
ILNTLA--------DLMP---S--T-WSLFKCGF-VIG-------H----G-T-------
----KV-S-----------S--N----------Q---------VMT-N---------MTN
RQQA--C--NINKFRQHQINLLIATN-VIEEGIDIPKCNIVIRFNEIKTFSSYMQSKGRA
RAKLSHF-IIMI------------------------------------------------
------------------------------------------------------------
------------------------------------------------------------
-------------------------------------DE--KDKK---M-KL---NQIQY
WSKL--------EQHLQQ-H------C---H----------N--------------R---
--EAA--NE----------------------------------M-IDF----------L-
---SNL----EF------E-------------------------------L-------S-
----P------PFE--I--------K-ST---G---A--------KLTVHNCIQLLNWYC
SSLP-RDI---YTPASP-------------------------------------------
------------------------------LVKFDE--L------------GL-------
-------------------E----------------------S-----------------
-------------YR-----------------------------AT--------ITMPSC
S--PLTSSIS-GPYMKN-KKAAKMETAFIVCKELYKIGQFNDHL-----IP---------
---A--NYLVAE--------VS--KD-----------
>XP_961898.1_dicer-like_protein_1_Neurospora_crassa_OR74A
------------------------------------------------------------
------------------------------------------------------------
------------------------------------------------------------
------------------------------------------------------------
------------------------------------------------------------
------------------------------------------------------------
------------------------------------------------------------
--------------------------------------------------------M---
----------------------------------AV------------------------
------------------------------------------------------------
------------A-----------------------------------------------
----------T-------------------------------------------------
------------------------------------------------------------
------------------------------------------------------------
----------------------------------R-------------------------
--LP-------------------------PGLDL--------------------------
------------------------------------------------------------
--------------SQEV------------V-------------SDN--------DD---
RG--NAS--------DVESED--------G-VKRW---------------VNEPKP-KKI
--------------------------------------S---AKKLADTAAFNSWI----
---------EE-HQETLARD-----QRK-AAI----------------------------
----E-----------AA---RVAGVDVLPAI--GFDSE-R-IITSPREYQVELFERAKQ
QNTIAV----------------------LDTGSGKTLIAAMLLRW------VITGE--LE
D--R-E----KGLPRRIAFFLV-DK------------------V-ALVFQ---QH-----
-----SF-------LTKNLDFP---------ME--------------------------K
L-CG----EMVEGV------ESKAF---W---K------E--A------L-----EQNEV
--------VVCTAEIL-STAL---HH--------SWI-RMDQINLLIFDEAHHTKKDHP-
-------YA----------RI----------------I---------KN---FYID----
-------------E----Q---L-ERR--------------P--RILGLTASPV-D-AKV
-----D-----P----R-RAAAELEAL---LHSQIATAADP--A---A---LQHTI----
-CKPK--------------ELVVEY-----------VR-----G-------R--------
-------------P------D---------------------------------------
------------------------------------------------------------
------------------------------------------------------------
------------------------------SE---------TV-----------------
----------------------------------------------------------L-
-------N----------------KQ----------------LRKLVGGQELFKKPLNFT
-T---S----AASK-------LGTWCA----DRY-------WQL----------------
------------------------------------------------------------
------------------------------------------------------------
--------------------------------------------FF--------------
----------KQEDI----VKL---------------E-------------SRT-ER---
---DL--MKV------AALDE-------IT--E------KHVKQVREAH--EL--VNAH-
-------T--------FSPA-----ALD--P--------------T--------------
-----------------------------------ML-----SSKVIMLV----R-----
ILR--DQF----------------------------------------------------
------------------------------E----------------------R------
-------G-----------G--------------------A----------Q--------
------------------------------------------------------------
------------------------------------------------------------
------------------------------------------------------------
------------------------------------------------------------
------------------------------------------------------------
------------------------------------------------------------
------------------------------------------------------------
------------------------------------------------------------
------------------------------------------------------------
------------------------------------------------------------
-------------------RC------------------------IIFVRQRNTAMLLAD
LLQQ-PEIKS----HI-P---------SI-AAEV-LVG----------------------
----G--G--T-TGSSNA-K-----------------------IN------------F--
QQQN--R--IIRKFKLGEINCLFATS-VAEEGLDIPDCNIVIRFDLYDTLIQCIQSRGRA
RRPDSRY-IQMIE-----------------------------------------------
------------------------------------------------------------
------------------------------------------------------------
-------------------------------KGN--YEH--HSRI---LRAK---GAED-
--VLRKFCEALPED---R-K------L---------------------------------
----------------TGNH---M-----NLDY------LLRKE--KG----------KR
----------QY------TV----------------------------------------
-----------P----D-----------T---G---A--------KLSYMQSLVCLANFT
ATLPHP-P---ETSLSP----E-------------------------Y------------
----------------------------YI------------------------------
-------------------TT------------------VPGG-----------------
-------------FQ-----------------------------CE--------VVMPDA
S--PI-KSAV-GKVHLS-KGVAKCAAAFELCLALLKAGHLDNHL-----QS---------
------VF----------------TK-----------
>XP_009849416.1_hypothetical_protein_NEUTE1DRAFT_60268_Neurospora_tetrasperma_FGSC_2508
------------------------------------------------------------
------------------------------------------------------------
------------------------------------------------------------
------------------------------------------------------------
------------------------------------------------------------
------------------------------------------------------------
------------------------------------------------------------
--------------------------------------------------------M---
----------------------------------AV------------------------
------------------------------------------------------------
------------A-----------------------------------------------
----------T-------------------------------------------------
------------------------------------------------------------
------------------------------------------------------------
----------------------------------R-------------------------
--LP-------------------------PGLDL--------------------------
------------------------------------------------------------
--------------SQEV------------A-------------SEN--------DD---
RG--NAS--------DVESED--------G-VKRW---------------VNEPKP-KKI
--------------------------------------S---AKKLADTAAFNSWI----
---------EE-HQETLARD-----QRK-AAI----------------------------
----E-----------AA---RSAGVDVLPAI--GFDSE-R-IITSPREYQVELFERAKQ
QNTIAV----------------------LDTGSGKTLIAAMLLRW------VINGE--LE
D--R-E----KGLPRRIAFFLV-DK------------------V-ALVFQ---QH-----
-----SF-------LTKNLDFP---------ME--------------------------K
L-CG----EMVEGV------ESKAF---W---K------E--A------L-----EQNEV
--------VVCTAEIL-STAL---HH--------SWI-RMDQINLLIFDEAHHTKKDHP-
-------YA----------RI----------------I---------KN---FYID----
-------------E----Q---L-ERR--------------P--RILGLTASPV-D-AKV
-----D-----P----R-RAAAELEAL---LHSQIATAADP--A---A---LQHTI----
-CKPK--------------ELIVEY-----------VR-----G-------R--------
-------------P------D---------------------------------------
------------------------------------------------------------
------------------------------------------------------------
------------------------------SE---------TV-----------------
----------------------------------------------------------L-
-------N----------------KQ----------------LRKLVGGQELFKKPLNFT
-T---S----AASK-------LGTWCA----DRY-------WQL----------------
------------------------------------------------------------
------------------------------------------------------------
--------------------------------------------FF--------------
----------KQEDI----VKL---------------E-------------SRT-ER---
---DL--MKV------AALDE-------IT--E------KHVKQVREAH--EL--VNAH-
-------T--------FSPA-----ALD--P--------------T--------------
-----------------------------------ML-----SSKVIMLV----R-----
ILR--DQF----------------------------------------------------
------------------------------E----------------------R------
-------G-----------G--------------------A----------Q--------
------------------------------------------------------------
------------------------------------------------------------
------------------------------------------------------------
------------------------------------------------------------
------------------------------------------------------------
------------------------------------------------------------
------------------------------------------------------------
------------------------------------------------------------
------------------------------------------------------------
------------------------------------------------------------
-------------------RC------------------------IIFVRQRNTAMLLAD
LLQQ-PEIKS----HI-P---------SI-AAEV-LVG----------------------
----G--G--T-TGSSNA-K-----------------------IN------------F--
QQQN--R--IIRKFKLGEINCLFATS-VAEEGLDIPDCNIVIRFDLYDTLIQCIQSRGRA
RRPDSRY-IQMIE-----------------------------------------------
------------------------------------------------------------
------------------------------------------------------------
-------------------------------KGN--YEH--HSRI---LRAK---GAED-
--VLRKFCEALPED---R-K------L---------------------------------
----------------TGNH---M-----NLDY------LLRKE--KG----------KR
----------QY------TV----------------------------------------
-----------P----D-----------T---G---A--------KLSYMQSLVCLANFT
ATLPHP-P---ETSLSP----E-------------------------Y------------
----------------------------YI------------------------------
-------------------TT------------------VPGG-----------------
-------------FQ-----------------------------CE--------VVMPDA
S--PI-KSAV-GKVHLS-KGVAKCAAAFELCLALLKAGHLDNHL-----QS---------
------VF----------------TK-----------
>XP_001223948.1_hypothetical_protein_CHGG_04734_Chaetomium_globosum_CBS_148.51
------------------------------------------------------------
------------------------------------------------------------
------------------------------------------------------------
------------------------------------------------------------
------------------------------------------------------------
------------------------------------------------------------
------------------------------------------------------------
--------------------------------------------------------M---
----------------------------------NA------------------------
------------------------------------------------------------
------------E-----------------------------------------------
----------M-------------------------------------------------
------------------------------------------------------------
------------------------------------------------------------
----------------------------------R-------------------------
--EG-------------------------PDLDID-------------------------
------------------------------------------------------------
--------EPASSESTPF------------D-------------DDA--------F----
-V--NAG--------DTDQED--------D-DPDW---------------VNSRKP-RKI
--------------------------------------S---EKKRADHAAFDVWI----
---------EE-NQQDLSKG-----LDK-FIV----------------------------
----D-----------DD---KT-----FQSLIRDFENK-R-IITSPRDYQLELFERAKT
QNTIAV----------------------LDTGSGKTLIAALLLRW------TIQNE--LE
D--R-S----KRLPKRIAFFLV-DK------------------V-ALVFQ---QH-----
-----AV-------LACNLDYP---------LE--------------------------K
F-CG----DMVEDV-------TQDF---W---H------K--T------F-----DENMA
--------IVCTAEIL-YQCL---TH--------SYI-RMDQA-----------------
------------------------------------------------------------
------------------------------------------------MTASPV-D-AQI
-----D-----P----K-IASPELEGL---LHSQIATVADP--T---A---LHNSS----
-TKLK--------------EVTVEY-----------GK-----C-------L--------
-------------P------E---------------------------------------
------------------------------------------------------------
------------------------------------------------------------
------------------------------FE---------TG-----------------
----------------------------------------------------------L-
-------N----------------RA----------------LKDLVGEHRLFQKPFAFT
-A---T----AASE-------LGPWCA----DRY-------WQL----------------
------------------------------------------------------------
------------------------------------------------------------
--------------------------------------------FF--------------
----------RGEEV----VKL---------------E-------------AKT-ER---
---EI--LRK------SAYSQ-------EI--A------AQVNKVREAH--RL--VGQH-
-------E--------FASP-------S--S--------------D--------------
-----------------------------------LL-----SSKVVILL----R-----
ILR--GEF----------------------------------------------------
------------------------------R----------------------G------
-------V-----------H--------------------K----------R--------
------------------------------------------------------------
------------------------------------------------------------
------------------------------------------------------------
------------------------------------------------------------
------------------------------------------------------------
------------------------------------------------------------
------------------------------------------------------------
------------------------------------------------------------
------------------------------------------------------------
------------------------------------------------------------
-------------------RC------------------------IVFVRQRNVASLLTD
LLQQ-PEMR------I-P---------GL-EPGI-LVG----------------------
----G--G--R-PEASNA-K-----------------------VT------------Y--
RDQV--L--TIIKFKKGELNCIFATS-VAEEGLDIPDCNVIIRYDLNNTLIQYIQSRGRA
RQEGSIY-IHMVE-----------------------------------------------
------------------------------------------------------------
------------------------------------------------------------
-------------------------------SEN--EEH--VKKV---CQNQ---ESED-
--ALRKFCEALPAD---R-K------L---------------------------------
----------------TGNN---F-----DMEY------FLRKE--KD----------QR
----------QY------TV----------------------------------------
-----------P----E-----------T---G---A--------RLNYKQSLICLAAFV
ASLPHP-P---EVNLTA----G-------------------------Y------------
----------------------------LV------------------------------
-------------------LS------------------VPGG-----------------
-------------YQ-----------------------------CE--------VTLPES
S--PI-RSAT-GKVYAS-KAVAKCSAAYEMCLMLIKGKYLDQHL-----RP---------
------TF----------------TK-----------
>XP_003660571.1_uncharacterized_protein_MYCTH_2299034_Thermothelomyces_thermophilus_ATCC_42464
------------------------------------------------------------
------------------------------------------------------------
------------------------------------------------------------
------------------------------------------------------------
------------------------------------------------------------
------------------------------------------------------------
------------------------------------------------------------
--------------------------------------------------------M---
----------------------------------DV------------------------
------------------------------------------------------------
------------E-----------------------------------------------
----------M-------------------------------------------------
------------------------------------------------------------
------------------------------------------------------------
----------------------------------R-------------------------
--EV-------------------------PVLDLD-------------------------
------------------------------------------------------------
--------EPLTTQSLTV------------A-------------EEA--------L----
-T--NAE--------DTDRED--------G-AEAW---------------INAPAP-RKV
--------------------------------------S---ERKRADHAAFDVWI----
---------EE-HQQDLSKN----LLGK-FFV----------------------------
----D-----------ND---ET-----LNSLMRQLENR-H-IITSPRDYQLELFELAKT
RNTIAV----------------------LDTGSGKTLIAALLLRW------TIQNE--LE
S--R-S----SGLPKRIAFFLV-DK------------------V-ALVFQ---QH-----
-----AV-------LTCNLDYP---------IE--------------------------K
F-CG----DMVENV-------SEDF---W---R------K--A------F-----DENMA
--------IVCTADIL-YQCL---SH--------SYV-RMDQVNLLVFDEAHHTKKNHP-
-------YA----------RI----------------I---------KD---FYTD----
-------------V-K--D---E-NKR--------------P--RILGMTASPV-D-AQT
-----D-----P----K-VAAAELEGL---LHSQIATVADP--T---V---LHNSS----
-AKPK--------------EVVAEY-----------DK-----R-------P--------
-------------P------D---------------------------------------
------------------------------------------------------------
------------------------------------------------------------
------------------------------WE---------TE-----------------
----------------------------------------------------------L-
-------N----------------QA----------------LKSLVGDLRVFRRPFAFT
-D---T----AAAE-------LGPWCA----DRY-------WQL----------------
------------------------------------------------------------
------------------------------------------------------------
--------------------------------------------FF--------------
----------EEGEA----VKL---------------E-------------SRA-EM---
---EA--FSQ------STYDQ-------GV--G------HPVDKVREAH--NL--VKRH-
-------T--------FARP-------S--I--------------G--------------
-----------------------------------VL-----SSKVVLLL----R-----
ILR--EQF----------------------------------------------------
------------------------------Y----------------------R------
-------A-----------H--------------------R----------R--------
------------------------------------------------------------
------------------------------------------------------------
------------------------------------------------------------
------------------------------------------------------------
------------------------------------------------------------
------------------------------------------------------------
------------------------------------------------------------
------------------------------------------------------------
------------------------------------------------------------
------------------------------------------------------------
-------------------RC------------------------IVFVRQRNTVSLLAD
LLQQ-PEMK------I-P---------GL-VPGL-LVG----------------------
----G--G--H-PDASNA-K-----------------------VT------------Y--
RDQV--R--TIYKFKKGELNCIFATS-VAEEGLDIPDCNAIIRFDLNDTLIQYIQSRGRA
RQEGSVY-IHMVE-----------------------------------------------
------------------------------------------------------------
------------------------------------------------------------
-------------------------------SGN--LEH--RRKL---AQNQ---QSED-
--ALRKFCEAMPED---R-K------L---------------------------------
----------------TGNN---F-----NMDY------FLRKE--KG----------QR
----------QY------TV----------------------------------------
-----------P----E-----------T---G---A--------KLNYRQSLVFLAAFV
ASLPHP-P---GVSLTA----D-------------------------Y------------
----------------------------LV------------------------------
-------------------LP------------------VPGG-----------------
-------------FQ-----------------------------CE--------VTLPDS
S--PI-RNAT-GKVHES-KAVAKCSAAYEMCLKLIKANYLDQHL-----RP---------
------TF----------------TK-----------
>XP_003653252.1_uncharacterized_protein_THITE_2048914_Thermothielavioides_terrestris_NRRL_8126
------------------------------------------------------------
------------------------------------------------------------
------------------------------------------------------------
------------------------------------------------------------
------------------------------------------------------------
------------------------------------------------------------
------------------------------------------------------------
--------------------------------------------------------M---
----------------------------------EV------------------------
------------------------------------------------------------
------------T-----------------------------------------------
----------G-------------------------------------------------
------------------------------------------------------------
------------------------------------------------------------
----------------------------------T-------------------------
--TS-------------------------PILDLD-------------------------
------------------------------------------------------------
--------EPAVPQSHDA------------A-------------EEE--------D----
-T--DHA--------DADASD--------E-VEDL---------------VNPRKR-RKI
--------------------------------------S---ERKRADNAAFDLWI----
---------EE-NQETLSRH-----PDR-LVI----------------------------
----D-----------DD---KS-----LQALVRDFENK-R-IIASPRDYQLELFERAKA
QNTIAV----------------------LDTGSGKTLIAALLLRW------TIQNE--LE
N--R-S----KGLPKRVAFFLV-DK------------------V-ALVFQ---QH-----
-----AV-------LACNLDYP---------IE--------------------------K
F-CG----DMVDEV------SSKEF---W---D------K--T------F-----DENMA
--------IVLTAEIL-YQCL---HH--------SYI-RMDQINLLVFDEAHHTKKNHP-
-------YA----------RI----------------I---------KD---FYIE----
-------------V-K--D---E-GQR--------------P--RIFGMTASPV-D-AQI
-----D-----P----V-VAAAELEAL---LHSQIATVADT--A---V---LQHTA----
-AKPE--------------EFLVEY-----------ER-----R-------P--------
-------------P------D---------------------------------------
------------------------------------------------------------
------------------------------------------------------------
------------------------------WE---------TD-----------------
----------------------------------------------------------L-
-------N----------------RA----------------LKELVGGHRIFKKPFAFT
-D---T----AAAE-------LGPWCA----DRY-------WQL----------------
------------------------------------------------------------
------------------------------------------------------------
--------------------------------------------FF--------------
----------REDNA----VKL---------------E-------------SRT-ER---
---EL--LRE------FAYHQ-------SM--D------EHIGKVKQAY--QL--VNQH-
-------R--------FPRP-----GLS--P--------------H--------------
-----------------------------------LL-----SSKVILLV----R-----
ILW--DQF----------------------------------------------------
------------------------------N----------------------G------
-------G-----------T--------------------N----------R--------
------------------------------------------------------------
------------------------------------------------------------
------------------------------------------------------------
------------------------------------------------------------
------------------------------------------------------------
------------------------------------------------------------
------------------------------------------------------------
------------------------------------------------------------
------------------------------------------------------------
------------------------------------------------------------
-------------------RC------------------------IVFVRQRNVATLLVD
LLQQ-PEMK------I-P---------GL-KPGV-LVG----------------------
----G--G--R-PEASNE-K-----------------------VT------------Y--
RDQV--L--TIIKFKKGELNCIFATS-VAEEGLDIPDCNVIIRYDLNDTLIQYIQSRGRA
RQAGSVY-IHMAE-----------------------------------------------
------------------------------------------------------------
------------------------------------------------------------
-------------------------------KGN--ADH--SRLL---SLNK---QGED-
--VLRKFCEAMPED---R-K------L---------------------------------
----------------NANT---F-----DMDY------FLRKE--KD----------QR
----------QY------TV----------------------------------------
-----------P----E-----------T---G---A--------KLNYKQSMACLATFV
ASLPHP-P---EVSLTA----D-------------------------Y------------
----------------------------LV------------------------------
-------------------LP------------------VPGG-----------------
-------------FQ-----------------------------CE--------VTLPES
S--PI-RSVT-GRVHLS-KVVAKCSAAFEMCLLLIKGKYLDQHL-----RP---------
------VF----------------TK-----------
>XP_006693692.1_hypothetical_protein_CTHT_0032530_Chaetomium_thermophilum_var._thermophilum_DSM_1495
------------------------------------------------------------
------------------------------------------------------------
------------------------------------------------------------
------------------------------------------------------------
------------------------------------------------------------
------------------------------------------------------------
------------------------------------------------------------
------------------------------------------------------------
------------------------------------------------------------
------------------------------------------------------------
------------M-----------------------------------------------
----------V-------------------------------------------------
------------------------------------------------------------
------------------------------------------------------------
----------------------------------H-------------------------
--DA-------------------------PI-----------------------------
------------------------------------------------------------
-----------------P------------S-------------DEV--------D----
-G--YAK--------STDPNSPPDFDPDLD-VPEL---------------PAPAKK-KKV
--------------------------------------S---NRHRADNAAFDIWI----
---------EQ-NQHALTRS-----ERR-PVS----------------------------
----D-----------ND---KS-----FQALVKGLGHQ-E-IITSPRDYQLELFERAKE
QNTIAV----------------------LDTGSGKTLIAALLLRW------TLQNE--LE
N--R-A----KGMSRRVAFFLV-DK------------------V-ALVLQ---QH-----
-----AV-------LACNLDYP---------ID--------------------------K
F-CG----EMIEDV------EDKSF---W---D------K--T------F-----AENMA
--------IVCTADIL-YKCL---AH--------SYI-RMDEINLLVFDEAHHAKKNHT-
-------YA----------RI----------------I---------KD---FYVD----
-------------V----E---E-DKR--------------P--RILGMTASPV-D-AQV
-----D-----P----K-VAAAELEGL---LHAQIATAADP--A---A---LQYTL----
-TRLK--------------EEIVEF-----------DR-----R-------P--------
-------------D------N---------------------------------------
------------------------------------------------------------
------------------------------------------------------------
------------------------------WE---------TP-----------------
----------------------------------------------------------L-
-------N----------------QR----------------LKMLVGQYEVFHKPFAFT
-E---T----ACAE-------LGPWCA----DRY-------WQL----------------
------------------------------------------------------------
------------------------------------------------------------
--------------------------------------------FF--------------
----------REEDL----ARL---------------E-------------ARC-EM---
---EI--LGV------SAYRQ-------DT--R------EQVSRVRQAY--DL--VKNH-
-------E--------FGRP-----KLS--T--------------D--------------
-----------------------------------SL-----SSKVIELV----K-----
VLR--KQF----------------------------------------------------
------------------------------E----------------------D------
-------P-----------Q--------------------D----------P--------
------------------------------------------------------------
------------------------------------------------------------
------------------------------------------------------------
------------------------------------------------------------
------------------------------------------------------------
------------------------------------------------------------
------------------------------------------------------------
------------------------------------------------------------
------------------------------------------------------------
------------------------------------------------------------
-------------------RC------------------------IVFVKQRNTASLLVD
LLQQ-PEMH------I-E---------GL-KSGM-LVG----------------------
----S--G--R-ADAHNT-K-----------------------VS------------F--
RNQV--R--TIIKFRKGVLNCIFATS-VAEEGLDIPDCNVIIRYDLNETLIQYIQSRGRA
RRHGSIY-IHMVE-----------------------------------------------
------------------------------------------------------------
------------------------------------------------------------
-------------------------------RGN--PRH--RRRL---HENK---ANED-
--ALRRFCEALPED---R-K------L---------------------------------
----------------TGNN---F-----NMDY------FLRKE--MG----------QQ
----------QY------IV----------------------------------------
-----------P----G-----------T---G---A--------KLNYKQALVILANFV
SSLPHP-P---ETVLAP----E-------------------------Y------------
----------------------------VI------------------------------
-------------------CA------------------VPGG-----------------
-------------FQ-----------------------------CE--------VMLPPQ
S--PV-RSAT-GKVHPR-KAMAKCSAAFELCLKLIKGKYLDAHL-----RP---------
------VF----------------TK-----------
>KUI56844.1_Dicer-like_protein_1_Valsa_mali_var._pyri
------------------------------------------------------------
------------------------------------------------------------
------------------------------------------------------------
------------------------------------------------------------
------------------------------------------------------------
------------------------------------------------------------
------------------------------------------------------------
------------------------------------------------------------
------------------------------------------------------------
------------------------------------------------------------
------------------------------------------------------------
----------M-------------------------------------------------
------------------------------------------------------------
------------------------------------------------------------
------------------------------------------------------------
------------------------------------------------------------
------------------------------------------------------------
----------------HQGKLPDGMFLQNGA-------------SSD--------D----
-L--DVPVAHAEVDYEDDDDE--------E-ESRL---------------QNPRAP-RKV
--------------------------------------S---EKKRIEQANFGKWL----
---------EN-NRASLTKK-----AGK-RAT----------------------------
----D-----------NE---QS-----IEYMVKNWEGE-S-IINKPRDYQLELFERAKE
NNTIAV----------------------LDTGSGKTLIAVLLLQH------IINQE--LE
D--R-A----KGLPRRLSFFLV-DK------------------V-ALVYQ---QH-----
-----AV-------LDCNLGHS---------VA--------------------------A
F-SG----ESVQYT------WNKRF---W---K------E--Q------F-----AKHEV
--------IVCTAEIL-NKCL---QY--------AYI-RINQINLLIFDEAHHTKKNHP-
-------YA----------RI----------------I---------KD---YYAA----
-------------R-E--A---S-CRL--------------P--RIFGMTASPV-D-AQV
-----D-----V----R-LAAMELEGL---LHAQIATTRDP--T---A---LRRTV----
-SKPK--------------EVLATY-----------SRL---IQ-------P--------
-------------Q----------------------------------------------
------------------------------------------------------------
------------------------------------------------------------
-------------------------------E---------TE-----------------
----------------------------------------------------------I-
-------T----------------AK----------------LRAVVGSNKLFRRAFAFA
-V---S----GSRE-------LGTWFA----DRM-------WQL----------------
------------------------------------------------------------
------------------------------------------------------------
--------------------------------------------VL--------------
----------HDDEL----LRI---------------E-------------AKT-ER---
---NF--VND------MASPE-------VV--N------KHKKAVQTAR--EL--VEKH-
-------E--------FREP-----R----E--------------H--------------
-----------------------------------LL-----SSKVHLLL----R-----
LLR--DFF----------------------------------------------------
------------------------------K----------------------D------
-------P-----------D--------------------K----------I--------
------------------------------------------------------------
------------------------------------------------------------
------------------------------------------------------------
------------------------------------------------------------
------------------------------------------------------------
------------------------------------------------------------
------------------------------------------------------------
------------------------------------------------------------
------------------------------------------------------------
------------------------------------------------------------
-------------------RC------------------------IIFVEMRWTVKLLEN
LLQH-SLIE------I-P---------AL-RVGV-LMG----------------------
----A--N--K-EDGYS--Q-----------------------TS------------F--
RQQL--M--TIIKFKSGELNCILATS-VAEEGLDLPDCNLIIRFDLYKTMIQYIQSRGRA
RQAQSTY-VHMIE-----------------------------------------------
------------------------------------------------------------
------------------------------------------------------------
-------------------------------EGN--GDH--RRRI---SQNI---ANEN-
--LLRQVCDAVPED---R-Q------L---------------------------------
----------------KGSD---F-----DMEY------YLRKE--RN----------QR
----------QY------TI----------------------------------------
-----------K----S-----------S---G---A--------KITYKNSMSVLGDFL
NSLCHQDD---DMRLTA----D-------------------------F------------
----------------------------VI------------------------------
-------------------LP------------------VEGG-----------------
-------------FQ-----------------------------CE--------VVMPVI
S--PV-SGTI-GKVHST-KQVAKCSAAFEVCMKLVSNKFLDENL-----RS---------
------KL----------------VE-----------
>KUI68257.1_Dicer-like_protein_1_Valsa_mali
------------------------------------------------------------
------------------------------------------------------------
------------------------------------------------------------
------------------------------------------------------------
------------------------------------------------------------
------------------------------------------------------------
------------------------------------------------------------
------------------------------------------------------------
------------------------------------------------------------
------------------------------------------------------------
------------M-----------------------------------------------
----------M-------------------------------------------------
------------------------------------------------------------
------------------------------------------------------------
------------------------------------------------------------
------------------------------------------------------------
------------------------------------------------------------
----------------HQGELPDGMFLQNGA-------------SSE--------D----
-L--EISVAYAEVDHENDDDE--------E-ESRL---------------QNPRAP-RKV
--------------------------------------S---EKKRIEQANFGKWL----
---------EN-NRASLTKK-----AGK-RAT----------------------------
----E-----------NE---QS-----IEYMVKNWEGE-S-IINKPRDYQLELFERAKD
NNTIAV----------------------LDTGSGKTLIAVLLLQH------IINQE--LE
D--R-A----KGLPRRLSFFLV-DK------------------V-ALVYQ---QH-----
-----AV-------LDCNLGHS---------VA--------------------------A
F-SG----ESVQYT------WNKRF---W---K------E--Q------F-----AKHEV
--------IVCTAEIL-NKCL---QY--------AYI-RIDQINLLIFDEAHHTKKNHP-
-------YA----------RI----------------I---------KD---YYAA----
-------------R-E--A---S-CRL--------------P--RIFGMTASPV-D-AQV
-----D-----V----R-LAAMELEGL---LHAQIATTRDP--T---A---LRRTV----
-SKPK--------------EILATY-----------SRL---IR-------P--------
-------------Q----------------------------------------------
------------------------------------------------------------
------------------------------------------------------------
-------------------------------E---------TE-----------------
----------------------------------------------------------L-
-------T----------------AK----------------LRAVVGNNKLFRRAFAFA
-V---S----GSRE-------LGTWFV----DRM-------WQL----------------
------------------------------------------------------------
------------------------------------------------------------
--------------------------------------------VL--------------
----------HDDEL----LKI---------------E-------------AKT-ER---
---HF--VND------MASPE-------VV--N------KHKKAVQTAR--EL--VEKH-
-------E--------FREP-----R----G--------------H--------------
-----------------------------------LL-----SSKVHLLL----R-----
LLS--DFF----------------------------------------------------
------------------------------Q----------------------D------
-------P-----------N--------------------K----------I--------
------------------------------------------------------------
------------------------------------------------------------
------------------------------------------------------------
------------------------------------------------------------
------------------------------------------------------------
------------------------------------------------------------
------------------------------------------------------------
------------------------------------------------------------
------------------------------------------------------------
------------------------------------------------------------
-------------------RC------------------------IIFVEMRWTVKLLED
LLQH-SLVE------I-P---------AL-RVGV-LMG----------------------
----A--N--K-EDGYS--Q-----------------------TS------------F--
RQQL--M--TIIKFKSGELNCILATS-VAEEGLDLPDCNLIIRFDLYKTMIQYIQSRGRA
RQAQSTY-VHMIE-----------------------------------------------
------------------------------------------------------------
------------------------------------------------------------
-------------------------------EGN--GDH--RRRI---NQNI---ANEN-
--LLRQICDAVPED---R-Q------L---------------------------------
----------------KGSD---F-----DMEY------HLRKE--RN----------QR
----------QY------TI----------------------------------------
-----------K----S-----------S---G---A--------KITYKNSMSVLGDFL
NSLCHQDD---DMRLTA----D-------------------------F------------
----------------------------VI------------------------------
-------------------LP------------------VEGG-----------------
-------------FQ-----------------------------CE--------VVMPVI
S--PV-SGAI-GKVHST-KQVAKCSAAFEVCMKLVSNKFLDENL-----RS---------
------KL----------------VE-----------
>ROW05300.1_hypothetical_protein_VSDG_00118_Valsa_sordida
------------------------------------------------------------
------------------------------------------------------------
------------------------------------------------------------
------------------------------------------------------------
------------------------------------------------------------
------------------------------------------------------------
------------------------------------------------------------
------------------------------------------------------------
------------------------------------------------------------
------------------------------------------------------------
------------------------------------------------------------
----------M-------------------------------------------------
------------------------------------------------------------
------------------------------------------------------------
------------------------------------------------------------
------------------------------------------------------------
------------------------------------------------------------
----------------DPGILLSKTILQNGS-------------SSD--------S----
-D--QIPVTQGDPDYDSDDDE--------E-GSRL---------------QNPRAP-RVI
--------------------------------------S---EKKKIEQANFGKWL----
---------DN-NRTRLTKK-----AGK-RVA----------------------------
----N-----------DE---QS-----IEYLVKNWEGQ-S-IINQPRDYQLELFERAKE
KNTIAV----------------------LDTGSGKTLIAVLLLQH------VINQE--LE
D--R-A----KGLPRRLSFFLV-DK------------------V-ALVYQ---QH-----
-----AV-------IDCNLGHS---------VA--------------------------A
F-SG----DSVRYT------WNKAF---W---L------R--E------F-----AKHEV
--------IVCTAEIL-NKCL---QA--------AYI-QIDQINLLIFDEAHHTKKNHP-
-------YA----------RI----------------I---------KD---YYSA----
-------------E-E--N---T-RRL--------------P--RIFGMTASPV-D-AQV
-----D-----V----H-LAAMELEGL---LHAQIATTKDP--T---S---LQRTV----
-SKPK--------------EIIATY-----------SHL---IQ-------P--------
-------------R----------------------------------------------
------------------------------------------------------------
------------------------------------------------------------
-------------------------------E---------TD-----------------
----------------------------------------------------------L-
-------T----------------AK----------------LRAVVGGNKLFSKAFAFA
-V---S----GSRE-------LGTWFA----DRL-------WQL----------------
------------------------------------------------------------
------------------------------------------------------------
--------------------------------------------FL--------------
----------HDDEL----LRI---------------E-------------AKT-ER---
---RF--ADN------MATAE-------VI--N------KHKKAVQTAR--DL--VGKH-
-------E--------FKVP-----A----D--------------H--------------
-----------------------------------LL-----SSKVHLLL----R-----
LLK--DCF----------------------------------------------------
------------------------------K----------------------E------
-------P-----------A--------------------K----------I--------
------------------------------------------------------------
------------------------------------------------------------
------------------------------------------------------------
------------------------------------------------------------
------------------------------------------------------------
------------------------------------------------------------
------------------------------------------------------------
------------------------------------------------------------
------------------------------------------------------------
------------------------------------------------------------
-------------------RC------------------------IVFVDMRWTAKLLAD
LLQQ-SVIE------I-P---------EL-KVGV-LMG----------------------
----A--N--N-EDGYS--Q-----------------------TS------------F--
RQQL--M--TIIKFKTGELNCIFATS-VAEEGLDLPDCNLIIRFDLYKTMIQYIQSRGRA
RQAESTY-IHMVE-----------------------------------------------
------------------------------------------------------------
------------------------------------------------------------
-------------------------------EGN--GSH--RRRI---DQNT---ANES-
--LLRQFCDSVPED---R-Q------L---------------------------------
----------------KGSQ---F-----DMQY------HLRKE--RN----------QR
----------QF------TV----------------------------------------
-----------K----S-----------S---G---A--------KITYKNSMSVLTDFL
NSLHHQDD---DIGLAA----D-------------------------Y------------
----------------------------VI------------------------------
-------------------LP------------------VEGG-----------------
-------------FQ-----------------------------CE--------VVMPVI
S--PV-SGAI-GKIHST-KQVAKCSAAFEVCMKLMNKKFLDENL-----RS---------
------TF----------------VE-----------
>ROW09830.1_hypothetical_protein_VMCG_02506_Valsa_malicola
------------------------------------------------------------
------------------------------------------------------------
------------------------------------------------------------
------------------------------------------------------------
------------------------------------------------------------
------------------------------------------------------------
------------------------------------------------------------
------------------------------------------------------------
------------------------------------------------------------
------------------------------------------------------------
------------------------------------------------------------
------------------------------------------------------------
------------------------------------------------------------
------------------------------------------------------------
------------------------------------------------------------
------------------------------------------------------------
------------------------------------------------------------
------------------------MVLQDGI-------------STD--------G----
-N--QRLVTQGEEDYDSDDDE--------E-VSRL---------------QNPRAP-RKI
--------------------------------------S---EKKKIEQANFGKWL----
---------DN-NRTKLTKK-----AGK-RVA----------------------------
----N-----------DE---QS-----IEYMVKNWEGQ-S-IINQPRDYQLELFERAKE
KNTIAV----------------------LDTGSGKTLIAVLLLQH------VINQE--LE
D--R-A----KGLPRRLSFFLV-DK------------------V-ALVYQ---QH-----
-----AV-------IDCNLGHS---------VA--------------------------A
F-SG----DSVRYT------WNKTF---W---Q------Q--E------F-----KKHEV
--------IVCTAEIL-NKCL---QS--------AYI-RIDQINLLIFDEAHHTKKNHP-
-------YA----------RI----------------I---------KD---YYAA----
-------------E-E--N---A-RRL--------------P--RIFGMTASPV-D-AQV
-----N-----V----Q-LAAMELEGL---LHAQIATTKDP--T---S---LQRTV----
-SKPK--------------ETIATY-----------SRL---IQ-------P--------
-------------R----------------------------------------------
------------------------------------------------------------
------------------------------------------------------------
-------------------------------E---------TE-----------------
----------------------------------------------------------L-
-------T----------------AK----------------LRAAVGGNKLFSKAFAFA
-V---N----GSRE-------LGIWFA----DRL-------WQL----------------
------------------------------------------------------------
------------------------------------------------------------
--------------------------------------------FL--------------
----------HDDEL----LRI---------------E-------------AKT-ER---
---IL--ADN------MASME-------VI--N------KQKRAIQTAR--ML--VEKH-
-------E--------FQGP-----S----E--------------H--------------
-----------------------------------LL-----SSKVHVLL----R-----
LLK--DCF----------------------------------------------------
------------------------------K----------------------E------
-------P-----------A--------------------K----------I--------
------------------------------------------------------------
------------------------------------------------------------
------------------------------------------------------------
------------------------------------------------------------
------------------------------------------------------------
------------------------------------------------------------
------------------------------------------------------------
------------------------------------------------------------
------------------------------------------------------------
------------------------------------------------------------
-------------------RC------------------------IVFVDMRWTAKLLAD
LLQQ-SVAD------I-P---------SL-KVGV-LMG----------------------
----A--N--K-EDGYS--Q-----------------------TS------------F--
RQQL--M--TIIKFKTGELNCIFATS-VAEEGLDLPDCNLIIRFDLYKTMIQYIQSRGRA
RQAQSTY-IHMVE-----------------------------------------------
------------------------------------------------------------
------------------------------------------------------------
-------------------------------EGN--GDH--RRRV---DQNT---ANES-
--LLRKFCDSVPED---R-Q------L---------------------------------
----------------KGSQ---F-----DMQY------HLRKE--RH----------QR
----------QF------TI----------------------------------------
-----------K----S-----------S---G---A--------KITYKNSMSVLTDFI
NSLHHQDE---DMGLTA----D-------------------------Y------------
----------------------------VI------------------------------
-------------------MP------------------VEGG-----------------
-------------FQ-----------------------------CE--------VVMPVI
S--PV-SGAI-GNVHST-KQVAKCSAAFEVCMKLVSNKFLDENL-----RS---------
------KF----------------VE-----------
>ROW16837.1_hypothetical_protein_VPNG_01696_Cytospora_leucostoma
------------------------------------------------------------
------------------------------------------------------------
------------------------------------------------------------
------------------------------------------------------------
------------------------------------------------------------
------------------------------------------------------------
------------------------------------------------------------
------------------------------------------------------------
------------------------------------------------------------
------------------------------------------------------------
------------------------------------------------------------
----------M-------------------------------------------------
------------------------------------------------------------
------------------------------------------------------------
------------------------------------------------------------
------------------------------------------------------------
------------------------------------------------------------
----------------DRGTPSNKMIVRHGL-------------SAA--------A----
-V--KTSVADAEADYDSDDDE--------D-AGRL---------------QNPRKP-PKI
--------------------------------------S---QKKRIEQANFGKWL----
---------DN-NRASLTKK-----SGQ-RVT----------------------------
----Q-----------ND---HS-----IGYLVRDWEGE-S-IINKPRDYQLELFERAKE
KNTIAV----------------------LDTGSGKTLIAVLLLQH------VIDQE--LK
D--R-A----NGLPRRISFFLV-DK------------------V-ALAYQ---QH-----
-----AV-------LDCNLGHS---------VA--------------------------A
F-SG----DSVRYT------WNKSF---W---A------K--Q------F-----AKHEV
--------IVCTAEIL-NKCL---QK--------GYI-RISQINLLIFDEAHHTKKNHP-
-------YA----------RI----------------I---------KD---YYAA----
-------------E-E--T---T-CRL--------------P--RIFGMTASPV-D-AHV
-----D-----V----R-LAAVELEGL---LHAQIATTKDP--L---S---FQRTI----
-SKPK--------------EVLATY-----------SHL---IQ-------P--------
-------------R----------------------------------------------
------------------------------------------------------------
------------------------------------------------------------
-------------------------------E---------TE-----------------
----------------------------------------------------------L-
-------T----------------AK----------------LRAVVGRNKLFGKAFSFA
-V---N----GSRE-------LGTWFA----DRM-------WQL----------------
------------------------------------------------------------
------------------------------------------------------------
--------------------------------------------FL--------------
----------DDDEL----SKI---------------E-------------SKT-ER---
---DL--SND------MASQE-------VV--T------KHKKAVQIAR--EL--VETH-
-------Q--------FDEP-----R----E--------------H--------------
-----------------------------------LL-----SSKVHLLL----R-----
LLR--QSF----------------------------------------------------
------------------------------K----------------------D------
-------P-----------A--------------------N----------V--------
------------------------------------------------------------
------------------------------------------------------------
------------------------------------------------------------
------------------------------------------------------------
------------------------------------------------------------
------------------------------------------------------------
------------------------------------------------------------
------------------------------------------------------------
------------------------------------------------------------
------------------------------------------------------------
-------------------RC------------------------IIFVEMRWTAKVLAD
LLQQ-DLVS------I-P---------AL-RVGV-LMG----------------------
----A--N--Q-DGGYT--Q-----------------------TS------------F--
KQQL--M--TIIKFKRGELNCIFATS-VAEEGLDIPDCNLIIRFDLYKTMIQYIQSRGRA
RQAESTY-VHMIE-----------------------------------------------
------------------------------------------------------------
------------------------------------------------------------
-------------------------------EGN--GDH--RRRV---EQNT---THEN-
--LLRQFCSCLPED---R-Q------L---------------------------------
----------------KGTD---F-----DMQY------YLRKE--RN----------QR
----------QF------TV----------------------------------------
-----------K----A-----------T---G---A--------KLTYNNSMSVLGDFL
NSLHHQDD---DMIITA----D-------------------------Y------------
----------------------------VI------------------------------
-------------------LP------------------VEGG-----------------
-------------FQ-----------------------------CE--------VVMPVS
S--PL-SGAI-GRVHST-KQVAKCSAAFEVCMKLLKNKFLDDNL-----LS---------
------KF----------------VE-----------
>POS78300.1_dicer-like_protein_1_Diaporthe_helianthi
------------------------------------------------------------
------------------------------------------------------------
------------------------------------------------------------
------------------------------------------------------------
------------------------------------------------------------
------------------------------------------------------------
------------------------------------------------------------
------------------------------------------------------------
------------------------------------------------------------
------------------------------------------------------------
------------------------------------------------------------
----------M-------------------------------------------------
------------------------------------------------------------
------------------------------------------------------------
------------------------------------------------------------
------------------------------------------------------------
------------------------------------------------------------
----------------ASETNPHPFSLQNGD-------------SPL--------D----
-A--EHTAVDAGIDADSDDDD--------D-AGHL---------------QNPRKP-RQI
--------------------------------------T---QKKKIEQANFGVWL----
---------EA-NRSRLSKK-----PEN-RVR----------------------------
----D-----------TD---QS-----IGYLVKSWEGQ-K-IINNPRDYQMELFQRAKE
RNTIAV----------------------LDTGSGKTLIAVLLLQY------IIERE--LE
D--R-K----AGLPRRISFFLV-DK------------------V-ALAYQ---QH-----
-----AV-------LDCNLGHS---------VA--------------------------A
F-SG----DSVRSL------WSKSF---W---E------Q--Q------F-----AKHEV
--------IVCTAEIL-NKCL---QS--------AYI-RIDQINLLIFDEAHHTKKNHP-
-------YA----------RI----------------I---------KD---YYAA----
-------------Q-E--G---T-ARL--------------P--RIFGMTASPV-D-AQV
-----D-----V----R-LAARELEGL---LHSVIATTADP--S---A---LQATV----
-AKPK--------------ELQAKY-----------PHL---IQ-------P--------
-------------P----------------------------------------------
------------------------------------------------------------
------------------------------------------------------------
-------------------------------E---------TA-----------------
----------------------------------------------------------L-
-------T----------------AK----------------LRVAVGSNKYLEKAFAFS
-K---Y----AARE-------LGTWFV----DRQ-------WQL----------------
------------------------------------------------------------
------------------------------------------------------------
--------------------------------------------LF--------------
----------QDNEI----HKL---------------E-------------AKT-EK---
---GF--SNN------MASAD-------TL--N------KQKKGIQSAR--QL--IQSH-
-------Q--------FMEP-----E----E--------------F--------------
-----------------------------------LL-----SAKVHCLL----R-----
LLT--DHF----------------------------------------------------
------------------------------N----------------------K------
-------D-----------D--------------------R----------V--------
------------------------------------------------------------
------------------------------------------------------------
------------------------------------------------------------
------------------------------------------------------------
------------------------------------------------------------
------------------------------------------------------------
------------------------------------------------------------
------------------------------------------------------------
------------------------------------------------------------
------------------------------------------------------------
-------------------RC------------------------IVFVEQRWAASLLAD
LLQQ-EGVR------I-P---------GI-KVGV-LMG----------------------
----A--N--Q-DDNLS--S-----------------------TS------------F--
RHQL--M--TIIKFKDGELNCIFATS-VAEEGLDIPDCNLIIRFDLYKTMIQYIQSRGRA
RQAESTY-YHMIE-----------------------------------------------
------------------------------------------------------------
------------------------------------------------------------
-------------------------------DGN--GDH--RRRV---LQNT---ANEN-
--TLRKFCSSLPED---R-Q------L---------------------------------
----------------TGSD---F-----DMDY------YLRKD--RD----------KR
----------VY------KV----------------------------------------
-----------R----A-----------S---G---A--------MITYNSSLSILGDYL
NSLRYQDS---DMGIVA----D-------------------------Y------------
----------------------------HI------------------------------
-------------------MP------------------TEGG-----------------
-------------FI-----------------------------CE--------LVMPVT
S--PV-SGAT-GRPHST-KQVAKCSAAFEVCMKLYHSKFIDQNL-----RS---------
------TF----------------VE-----------
>PSR81982.1_ATP-dependent_helicase_DCL-1_Coniella_lustricola
------------------------------------------------------------
------------------------------------------------------------
------------------------------------------------------------
------------------------------------------------------------
------------------------------------------------------------
------------------------------------------------------------
------------------------------------------------------------
------------------------------------------------------------
------------------------------------------------------------
------------------------------------------------------------
------------------------------------------------------------
----------M-------------------------------------------------
------------------------------------------------------------
------------------------------------------------------------
------------------------------------------------------------
------------------------------------------------------------
------------------------------------------------------------
----------------DL------------A-------------PEE--------D----
-G--DHR--------DDNDDE--------E-VSRL---------------LNPSLP-RKI
--------------------------------------T---QKKAIEQAGFAKWL----
---------LT-NQQTMGQK-----AKK-LTS----------------------------
----E-----------EH---DT-----LAYMVRRWEGE-K-IITSPRDYQLELFERAKH
ENTIAV----------------------LDTGTGKTLIAALLLEH------TIDQE--IE
A--R-A----KGSPRRISFFLV-DK------------------V-ALAFQ---QH-----
-----AV-------LECNLAHP---------VA--------------------------V
F-SG----ESVKHT------WNGDF---W---R------Q--E------M-----AKNEV
--------VVCTAEIL-NQCL---QY--------AYI-RIDQINLLIFDEAHHTKKNHP-
-------YA----------RI----------------I---------KD---YYAS----
-------------A-H--D---M-LRV--------------P--RVFGMTASPV-D-ARV
-----D-----I----H-KAATELEGL---LHSRIATTADP--D---A---LRRTV----
-CKPK--------------EVVYPY-----------EPL---YR-------H--------
-------------T----------------------------------------------
------------------------------------------------------------
------------------------------------------------------------
-------------------------------Q---------TG-----------------
----------------------------------------------------------L-
-------T----------------YE----------------LDTLFGTNKLFTKAFAFC
-K---I----ASRE-------LGLWFV----DRM-------WQL----------------
------------------------------------------------------------
------------------------------------------------------------
--------------------------------------------FM--------------
----------GDEDI----LQL---------------E-------------EKI-ER---
---RL--GKD------QAGPE-------MI--E------KQRQAVRAAR--KL--ISSH-
-------E--------FPEP-----G----E--------------D--------------
-----------------------------------TV-----SSKVHALI----E-----
VLK--AHF----------------------------------------------------
------------------------------T-----------------------------
-------V-----------A--------------------P----------I--------
------------------------------------------------------------
------------------------------------------------------------
------------------------------------------------------------
------------------------------------------------------------
------------------------------------------------------------
------------------------------------------------------------
------------------------------------------------------------
------------------------------------------------------------
------------------------------------------------------------
------------------------------------------------------------
-------------------KC------------------------IVFVERRWTAKLLTD
FFGS-YHSD------I-T---------GL-KVGA-LMG----------------------
----A--S--T-MDSSS--Q-----------------------TS------------F--
REQI--R--TIIGFKKGTINCIFATS-VAEEGLDIPDCNLIVRFDLCKTMIQYIQSRGRA
RQSCSTY-VHLIE-----------------------------------------------
------------------------------------------------------------
------------------------------------------------------------
-------------------------------KGN--GEH--QMRI---HQNT---MHEN-
--VLRNFCATQPED---R-L------L---------------------------------
----------------KGSD---Y-----NMDY------FLRNE--KK----------QR
----------QF------TV----------------------------------------
-----------K----S-----------T---G---A--------KLTYKNSLAILGGFL
NSLRNQDD---DNHLNA----D-------------------------Y------------
----------------------------SV------------------------------
-------------------MP------------------VQGG-----------------
-------------FA-----------------------------CE--------IMMPAL
S--PV-TSAM-GRTYST-KQVAKCSAAFEVCFRLLERKFLDENL-----RS---------
------RF----------------VE-----------
>XP_018060744.1_hypothetical_protein_LY89DRAFT_603411_Phialocephala_scopiformis
------------------------------------------------------------
------------------------------------------------------------
------------------------------------------------------------
------------------------------------------------------------
------------------------------------------------------------
------------------------------------------------------------
------------------------------------------------------------
------------------------------------------------------------
------------------------------------------------------------
------------------------------------------------------------
------------M-----------------------------------------------
----------V-------------------------------------------------
------------------------------------------------------------
------------------------------------------------------------
----------------------------------L-------------------------
--DS-------------------------PQVRPN-------------------------
------------------------------------------------------------
--------DVKRRLNSDS------------ALEY----------EEE--------N----
-G--EAE--------YEDSDD--------E-I------------------QTTARP-RKV
--------------------------------------T---ERKRRLNAIADNFI----
---------QERNQKML--K-----EGN-RVR----------------------------
----P-----------EDEAQQS-----ARWLVNQSEDR-Q-IISTPREYQVELFERAKE
ENVIAV----------------------LDTGTGKTLIAVLLLRH------IFAQE--LE
D--R-A----IGKSKRISFFLV-DS------------------V-QLVFQ---QH-----
-----AV-------LKANLDQP---------MA--------------------------M
F-CG----EMGCDM------WSQSH---W---E------D--I------Y-----NKNMV
--------IVCTAEVL-RQCL---HR--------SFI-SMDRINLLIFDEAHHAKKDHP-
-------YA----------RI----------------I---------KD---FYAQ----
-------------N-E--N---G-SVL--------------P--KIFGMTASPV-D-ANT
-----D-----V----R-KAAAELEAI---LHSQIATTDDP--T---L---KQYRI----
-NEKQ--------------EQLVRY-----------QA-----L-------S--------
-------------P------T---------------------------------------
------------------------------------------------------------
------------------------------------------------------------
------------------------------FE---------TP-----------------
----------------------------------------------------------L-
-------Y----------------NQ----------------MYERFSKNPILAKPLLFA
-H---E----ATRQ-------LGAWCA----DQV-------WPF----------------
------------------------------------------------------------
------------------------------------------------------------
--------------------------------------------CL--------------
----------GEEES----QKL---------------Q-------------AKT-ER---
---RYHARKI------QEPLE-------IL--E------KRKAQIAEAK--EI--VKMH-
-------T--------FNPP-----DLSRMS--------------S--------------
-----------------------------------NI-----SSKVMHLI----L-----
ILK--ERF----------------------------------------------------
------------------------------E----------------------R------
-------P-----------T--------------------D----------D--------
------------------------------------------------------------
------------------------------------------------------------
------------------------------------------------------------
------------------------------------------------------------
------------------------------------------------------------
------------------------------------------------------------
------------------------------------------------------------
------------------------------------------------------------
------------------------------------------------------------
------------------------------------------------------------
-------------------KC------------------------IVFVNQRYTARLLAN
LFTQ-PNVG------T-P---------YL-FVGT-LVG----------------------
----T--R--T-GEAGDL-N-----------------------TS------------F--
RDQV--I--TMMNFRKGIINCIFATS-VAEEGLDVPDCNLIIRFDLYTTLIQYIQSRGRA
RHANSRY-IHMFE-----------------------------------------------
------------------------------------------------------------
------------------------------------------------------------
-------------------------------AGN--REH--ETAM---LKVR---RDEN-
--ILKRFCSALPEN---R-K------L---------------------------------
----------------TGNN---F-----NMDY------FLAKE--KS----------HR
----------VY------KT----------------------------------------
----------------S-----------K---G---A--------KLTYKMSLMVLANFV
DSLPHG-M---DVNLQP----E-------------------------Y------------
----------------------------VM------------------------------
-------------------TI------------------QNKN-----------------
-------------FI-----------------------------CE--------TVLPEE
S--PI-RGAI-GRPAST-KQVAKCSAAFETCLELIKGKYLDEWL-----CP---------
------TF----------------TK-----------
>XP_007831036.1_hypothetical_protein_PFICI_04264_Pestalotiopsis_fici_W106-1
------------------------------------------------------------
------------------------------------------------------------
------------------------------------------------------------
------------------------------------------------------------
------------------------------------------------------------
------------------------------------------------------------
------------------------------------------------------------
------------------------------------------------------------
------------------------------------------------------------
------------------------------------------------------------
------------------------------------------------------------
------------------------------------------------------------
------------------------------------------------------------
------------------------------------------------------------
------------------------------------------------------------
---------------------------------MT-------------------------
------------------------------------------------------------
--------AEDSLR---P------------A-------------QEVPEAIVELSS----
-D---------------DDEL--------D-L--------------------EDKS-QPL
--------------------------------------P---SKRTVDQVEFAQWV----
---------RQ-KQKRM--N-----EQSLAES------------TEPEDIKSIIS-----
-G--R-----------AD---K------------------Q-IISSPREYQVELFERAKE
KNTIVV----------------------LPTGTGKTLIAALLTRH------IIEQE--LI
D--R-A----SGNKPRISFFLV-DK------------------I-SLVHQ---QW-----
-----KV-------LRANLAYN---------IA--------------------------K
F-HG----EMMGSA------LTQEF---W---K------Q--Q------L-----EENMA
--------IVCTAEIL-RQCL---SH--------GYF-GMDQINLIVFDEAHHAKKNHP-
-------YA----------MI----------------I---------KD---FYLE----
-------------L-K--D---C-QRL--------------P--RILGMTASPV-D-AKT
-----D-----L----A-VGAAHLEAL---LQAEIATVDDP--S---L---MRASC----
-STAL--------------ERVAEY-----------WL-----A-------P--------
-------------E------D---------------------------------------
------------------------------------------------------------
------------------------------------------------------------
------------------------------FT---------TP-----------------
----------------------------------------------------------L-
-------W----------------QK----------------LHSFIGRNAMFRKLFSYA
-R---A----STKE-------LGRWCA----DRI-------FYL----------------
------------------------------------------------------------
------------------------------------------------------------
--------------------------------------------CL--------------
----------TTQEL----AKA---------------K-------------AKT-ER---
---NLMTLRT------ETLVS-------SI--D------IQTALIDNVG--QI--LSEQ-
-------E--------PPEV-----SQS--S--------------H--------------
-----------------------------------HL-----SNKVETLL----E-----
ILT--EYF----------------------------------------------------
------------------------------K-----------------------------
-------P-----------A--------------------S----------D--------
------------------------------------------------------------
------------------------------------------------------------
------------------------------------------------------------
------------------------------------------------------------
------------------------------------------------------------
------------------------------------------------------------
------------------------------------------------------------
------------------------------------------------------------
------------------------------------------------------------
------------------------------------------------------------
-------------------KC------------------------IIFVEQRLTGVVLAD
LLNQ-PSLR------L-H---------GL-TAGT-LLG----------------------
----A--G--P-QDIGSQ-S-----------------------MS------------N--
YEQQ--R--AIQKFHTGDLNVLITTT-IGEEGLDIPDCNMVVRFDLYHTMIQYIQSKGRA
RMKDSKY-FHMVE-----------------------------------------------
------------------------------------------------------------
------------------------------------------------------------
-------------------------------RGG---EQ--VQKV---FDSQ---DKEA-
--VLHRLCLALPED---R-L------L---------------------------------
----------------KGND---F-----DMEF------FLRQE--KT----------KR
----------VY------KV----------------------------------------
-----------P----T-----------T---G---A--------KLTYESSLVVLATYV
ASLADR-P---DVALKA----D-------------------------Y------------
----------------------------IV------------------------------
-------------------RS------------------VGTE-----------------
-------------FQ-----------------------------SE--------VILPDN
S--PV-KSAV-GRRASS-KQAAKCSAAFEACLKLRKCNELDEYL-----QS---------
------RR----------------KK-----------
>ORY62880.1_RNase3_domain-containing_protein_Pseudomassariella_vexata
------------------------------------------------------------
------------------------------------------------------------
------------------------------------------------------------
------------------------------------------------------------
------------------------------------------------------------
------------------------------------------------------------
------------------------------------------------------------
------------------------------------------------------------
------------------------------------------------------------
------------------------------------------------------------
------------------------------------------------------------
------------------------------------------------------------
------------------------------------------------------------
------------------------------------------------------------
------------------------------------------------------------
---------------------------------MA-------------------------
------------------------------------------------------------
--------DEYKVA---S------------D-------------DDDPS----LNS----
-E--KDR--------HSDDEP--------G-N--------------------EAKP-RKV
--------------------------------------T---ERRRADISHFHQWA----
---------RD-EQLRR--N-----RSALSAA------------T---------S-----
-G--S-RASWLDTVNTAH---N------------------R-IIDSPREYQVELLERAKE
KNIIAV----------------------LATGSGKTLIAAMLIRH------IIEQE--LV
D--R-D----AKRTPRICFFLV-DK------------------V-SLVLQ---QH-----
-----KV-------LKDNLDHN---------VS--------------------------M
L-HG----DFAGAI------STHSY---W---R------Q--Q------L-----DGNMA
--------IVCTAAIL-LNCL---HY--------SYI-TMDQINLLIFDEAHHTKKNHP-
-------YA----------RI----------------I---------KD---FYAK----
-------------V-E--D---G-HRR--------------P--RIFGMTASPI-D-AKT
-----D-----L----A-TAAAQLEGL---LQSEIATVADP--S---I---MKRIL----
-DTRV--------------EELVEY-----------GL-----A-------P--------
-------------F------T---------------------------------------
------------------------------------------------------------
------------------------------------------------------------
------------------------------FE---------TA-----------------
----------------------------------------------------------L-
-------W----------------QR----------------LNALVGENKAFTKLFTFS
-K---E----CTRD-------LGRWCS----DRM-------WQL----------------
------------------------------------------------------------
------------------------------------------------------------
--------------------------------------------CL--------------
----------TPEEI----LKI---------------K-------------ARA-ER---
---DLMGSNV------ERPMA-------FI--D------ATTTAIQDAH--EV--ILNH-
-------S--------LAEP-----QLT--Y--------------E--------------
-----------------------------------YL-----SHKVISLI----G-----
IFR--KHF----------------------------------------------------
------------------------------N-----------------------------
-------P-----------F--------------------T----------D--------
------------------------------------------------------------
------------------------------------------------------------
------------------------------------------------------------
------------------------------------------------------------
------------------------------------------------------------
------------------------------------------------------------
------------------------------------------------------------
------------------------------------------------------------
------------------------------------------------------------
------------------------------------------------------------
-------------------KC------------------------IVFVEQRLTANLLAD
LLKH-PSLG------L-S---------FV-KPGA-LVG----------------------
----S--G--N-GETGQL-G-----------------------MS------------Y--
KHQL--L--AVKQFRDGELNCLLATS-IAEEGLDIPDCNMIIRFDLYNTMIQYIQSKGRA
RKKDSKY-FHMVE-----------------------------------------------
------------------------------------------------------------
------------------------------------------------------------
-------------------------------IGN--QEN--IQRV---LDNQ---EKED-
--RLRDFCLALPED---R-Q------L---------------------------------
----------------RGND---F-----DMDY------FLSKE--KS----------HR
----------AY------VI----------------------------------------
-----------P----S-----------T---G---A--------KLTYKISISVLASFV
ASLECP-P---DVYPLA----E-------------------------Y------------
----------------------------VV------------------------------
-------------------KS------------------VGSE-----------------
-------------FQ-----------------------------GE--------VILPDG
A--PI-KSAL-GRRAGS-KQIAKCSAAFEMCLKLRKEKAIDEHL-----QS---------
------TF----------------KK-----------
>OTB08273.1_hypothetical_protein_M426DRAFT_71360_Hypoxylon_sp._CI-4A
------------------------------------------------------------
------------------------------------------------------------
------------------------------------------------------------
------------------------------------------------------------
------------------------------------------------------------
------------------------------------------------------------
------------------------------------------------------------
------------------------------------------------------------
------------------------------------------------------------
------------------------------------------------------------
------------------------------------------------------------
------------------------------------------------------------
------------------------------------------------------------
------------------------------------------------------------
------------------------------------------------------------
---------------------------------MD-------------------------
------------------------------------------------------------
--------SEGTIT---P------------A-------------NEE--------G----
-D--SAS--------GSDDDD--------D-V------------------LPSEAE-RRK
--------------------------------------T---TRKVVDNLQFSQFM----
---------RD-HQEKI--Y-----NSV-PAS------------T---------L-----
-K--D-----------DE---KS-----KYLLMQEAESE-K-IISSPREYQTELFERAKQ
KNIIAV----------------------LDTGTGKTLIAALLLRH------TIEQE--LE
D--R-N----SGNAPRTSFFLV-DK------------------V-ALVLQ---QY-----
-----EV-------LRANLDHP---------VQ--------------------------R
F-HG----DLGGST------LTYEF---W---R------Q--K------T-----EDTMV
--------IVCTAEIL-LSCL---HH--------AFV-KMEDINLLIFDEAHHTKKNHP-
-------YA----------RI----------------I---------KE---FYAS----
-------------L-K--D---D-QQR--------------P--RILGMTASPV-D-AKT
-----D-----V----T-SAAAKLEGL---LHSEIATVADT--S---V---MKSSI----
-NRPF--------------ENILEY-----------HA-----P-------S--------
-------------E------P---------------------------------------
------------------------------------------------------------
------------------------------------------------------------
------------------------------FE---------TA-----------------
----------------------------------------------------------L-
-------W----------------QK----------------LHKLVGHNEVLRKLFIYS
-K---S----CTIE-------MGRWCA----DRV-------WKI----------------
------------------------------------------------------------
------------------------------------------------------------
--------------------------------------------CL--------------
----------TEREA----QKL---------------E-------------AKT-ER---
---NFTSGKV------QLPIA-------AL--D------AERSAVHEAY--QL--VASH-
-------T--------LPSP-----ERN--H--------------F--------------
-----------------------------------HL-----SNKVHKLI----D-----
ALQ--KHL----------------------------------------------------
------------------------------N-----------------------------
-------P-----------A--------------------K----------D--------
------------------------------------------------------------
------------------------------------------------------------
------------------------------------------------------------
------------------------------------------------------------
------------------------------------------------------------
------------------------------------------------------------
------------------------------------------------------------
------------------------------------------------------------
------------------------------------------------------------
------------------------------------------------------------
-------------------KC------------------------IVFVEQRLTAMLLTD
LFKQ-PSMN------L-P---------DI-KAGM-LLG----------------------
-------A--S-SDSGDM-G-----------------------MT------------L--
KDQF--I--VMHQFRNGDLNCIFATS-VGEEGIDIPDCNIIIRFNLCKTMIQYVQSRGRA
RRKDSKF-FHMVE-----------------------------------------------
------------------------------------------------------------
------------------------------------------------------------
-------------------------------FTN--HSQ--MRSI---FDNE---DSES-
--RLRKFYNTLSED---R-L------L---------------------------------
----------------TGSD---Y-----KMDY------FLSKE--KN----------QR
----------TY------VV----------------------------------------
-----------P----T-----------T---G---A--------KLSYKMSLVILANFV
STLPRP-M---DVLYTP----D-------------------------Y------------
----------------------------VV------------------------------
-------------------RN------------------IGRE-----------------
-------------FE-----------------------------CE--------VILPDI
S--PI-RSAI-GRRATS-KQVAKCSAAFEMCLQLKKKKFLDDYL-----KS---------
------TF----------------TK-----------
>OTB20095.1_hypothetical_protein_K445DRAFT_303702_Daldinia_sp._EC12
------------------------------------------------------------
------------------------------------------------------------
------------------------------------------------------------
------------------------------------------------------------
------------------------------------------------------------
------------------------------------------------------------
------------------------------------------------------------
------------------------------------------------------------
------------------------------------------------------------
------------------------------------------------------------
------------------------------------------------------------
------------------------------------------------------------
------------------------------------------------------------
------------------------------------------------------------
------------------------------------------------------------
---------------------------------MS-------------------------
------------------------------------------------------------
--------S----------------------------------------------S----
-D--SGS--------DSGSED--------D-T------------------PPVTQP-QVK
--------------------------------------T-----KVLDSLHFSQFL----
---------RD-HQARI----------I-SNS------------V---------I-----
-K--D-----------EY---KS-----TNRLVQEAESE-K-IISSPREYQTELFERAKQ
KNIIAV----------------------LDTGTGKTLIAALLLRH------TVEQE--LE
D--R-S----AGKPPRISFFLV-DK------------------V-ALVLQ---QY-----
-----EV-------LKANLDHP---------IQ--------------------------R
F-HG----VSGNSI------LNYDF---W---K------Q--K------T-----GESMV
--------IVCTAEIL-LSCL---HH--------AFV-KMEGINLLIFDEAHHTKKNHP-
-------YA----------RI----------------I---------KD---FYAP----
-------------L-R--E---Q-QRR--------------P--RILGMTASPV-D-AKT
-----D-----P----T-SAAAKLEGL---LHSEIATVADI--S---V---TKSSI----
-SRPV--------------ENVIEF-----------GV-----T-------P--------
-------------E------P---------------------------------------
------------------------------------------------------------
------------------------------------------------------------
------------------------------FE---------TP-----------------
----------------------------------------------------------L-
-------W----------------LR----------------LHKLVGHNDALKRLFAYS
-R---T----CAAE-------MGRWCA----DRV-------WKI----------------
------------------------------------------------------------
------------------------------------------------------------
--------------------------------------------YL--------------
----------TEQEA----QRL---------------E-------------AKT-ER---
---DFMSRKA------YLPIA-------VL--D------AERLAVQDAY--KI--VADH-
-------S--------LPEL-----QRN--P--------------L--------------
-----------------------------------YL-----SDKVESLL----K-----
ALQ--KHL----------------------------------------------------
------------------------------D-----------------------------
-------P-----------L--------------------K----------D--------
------------------------------------------------------------
------------------------------------------------------------
------------------------------------------------------------
------------------------------------------------------------
------------------------------------------------------------
------------------------------------------------------------
------------------------------------------------------------
------------------------------------------------------------
------------------------------------------------------------
------------------------------------------------------------
-------------------KC------------------------IVFVEQRLTALLLAD
LMEQ-PSLN------M-P---------GI-KAGV-L------------------------
------------------------------------------------------------
-DQF--M--TMHRFRHGDLNCIFATS-VGEEGIDMPDCNIIIRFDLCKTMIQYIQSRGRA
RRKDSKF-FHMVE-----------------------------------------------
------------------------------------------------------------
------------------------------------------------------------
-------------------------------YTN--TAQ--LQSI---FEHE---DSEA-
--RLRRFYNTLSED---R-I------I---------------------------------
----------------SGND---F-----KIDY------FLSQE--RS----------HR
----------VY------VV----------------------------------------
-----------P----S-----------T---Q---A--------KLTYKSSLTILSNFV
STLPRP-L---DTVYTP----D-------------------------Y------------
----------------------------II------------------------------
-------------------RA------------------IGRE-----------------
-------------FE-----------------------------CE--------VLLPDT
S--PI-KGAV-GRRADS-KQVAKCSAAFEMCLQLKKKKYLDDYL-----QS---------
------TF----------------AK-----------
>RWA12611.1_hypothetical_protein_EKO27_g2485_Xylaria_grammica
------------------------------------------------------------
------------------------------------------------------------
------------------------------------------------------------
------------------------------------------------------------
------------------------------------------------------------
------------------------------------------------------------
------------------------------------------------------------
------------------------------------------------------------
------------------------------------------------------------
------------------------------------------------------------
------------------------------------------------------------
------------------------------------------------------------
------------------------------------------------------------
------------------------------------------------------------
------------------------------------------------------------
---------------------------------MD-------------------------
------------------------------------------------------------
--------N----------------------------------------------Y----
------A--------HSEDED--------S-V--------------------QSQS-RTA
--------------------------------------V---TRLDQDKSLFDDWL----
---------RD-KREDT--Y-----RSA-RHS------------N---------A-----
-G--D-----------ES---TL-----VGSNLKDTEDV-P-IISSPREYQTELFERAKE
KNIIAV----------------------LDTGTGKTLIAALLLRH------IVEQE--LD
D--R-R----AGRDHRLAFFLV-DK------------------V-ALVHQ---QY-----
-----RV-------LEANLDFP---------MD--------------------------S
F-TG----ESGSVI------YTQEF---W---N------Q--T------R-----DEKTV
--------VVCTAEIL-HQCL---CH--------SFV-RMEQINLLIFDEAHHAKKNHP-
-------YA----------RI----------------V---------KD---FYAT----
-------------L-K--N---T-SKS--------------P--RILGMTASPV-D-AKT
-----N-----I----H-VAAAQLEGL---LHCEIATVNDP--T---V---FSADI----
-NKPT--------------EGFIEF-----------QN-----M-------D--------
-------------V------P---------------------------------------
------------------------------------------------------------
------------------------------------------------------------
------------------------------FE---------TV-----------------
----------------------------------------------------------L-
-------W----------------QR----------------LNQLVGRNRAFDRLFTYS
-R---E----CTTD-------LGRWAA----DRV-------WKL----------------
------------------------------------------------------------
------------------------------------------------------------
--------------------------------------------WL--------------
----------TEQEA----QKV---------------E-------------ARI-EH---
---DLSRMDC------LQPIE-------VL--N------AEREAVRQAY--QL--LKDH-
-------V---------TEL-----KFD--R--------------F--------------
-----------------------------------HL-----SHKIIKLI----E-----
HLR--EEF----------------------------------------------------
------------------------------D-----------------------------
-------P-----------K--------------------T----------D--------
------------------------------------------------------------
------------------------------------------------------------
------------------------------------------------------------
------------------------------------------------------------
------------------------------------------------------------
------------------------------------------------------------
------------------------------------------------------------
------------------------------------------------------------
------------------------------------------------------------
------------------------------------------------------------
-------------------KC------------------------VVFAEQRLTVALLAD
LFQQ-SDLR------L-R---------GY-KAGT-LMG----------------------
-------SARS-GNAVDV-G-----------------------MS------------L--
AEQN--S--TIRRFRNGELNCLFATS-AGEEGIDIPDCNVVIRFDLYKTVIQYIQSRGRA
RRIDSRF-YQMIE-----------------------------------------------
------------------------------------------------------------
------------------------------------------------------------
-------------------------------AGN--LAH--RQLI---ADIQ---DHEN-
--KLRDFCTMLPED---R-L------I---------------------------------
----------------TGYD---Y-----DIDY------HLSKE--RT----------HR
----------VY------RV----------------------------------------
-----------P----S-----------T---G---A--------MLTYKGSIVVLARFV
SSLPHP-A---DALCTA----D-------------------------Y------------
----------------------------IV------------------------------
-------------------HN------------------VGGE-----------------
-------------FE-----------------------------CE--------VILPDS
S--PI-RSAI-GRRASS-KQVAKCSAAFEMCLKLKKQKHLDDNL-----RS---------
------TF----------------SK-----------
>RYC56457.1_hypothetical_protein_CHU98_g9758_Xylaria_longipes
------------------------------------------------------------
------------------------------------------------------------
------------------------------------------------------------
------------------------------------------------------------
------------------------------------------------------------
------------------------------------------------------------
------------------------------------------------------------
------------------------------------------------------------
------------------------------------------------------------
------------------------------------------------------------
------------------------------------------------------------
------------------------------------------------------------
------------------------------------------------------------
------------------------------------------------------------
------------------------------------------------------------
---------------------------------MD-------------------------
------------------------------------------------------------
--------D----------------------------------------------F----
------A--------HSEDEE--------P-V--------------------ENPP-LAA
--------------------------------------S---TGLAQDKTLFADWL----
---------RD-QREDA--Y-----KKG-HGS------------N---------------
---------------------AL-----AGPNSKDAGDA-PIIISSPREYQTELFERAKE
KNIIAV----------------------LDTGTGKTLIAALLLRH------VIEKE--LD
D--R-R----AGQEHRLAFFLV-DK------------------V-ALVHQ---QY-----
-----RV-------LEANLDFP---------ID--------------------------S
F-TG----DSGGFI------LTQEF---W---N------Q--M------R-----DEKTV
--------IVCTAEIL-NQCL---RY--------SFI-RMEHVNLLIFDEAHHAKKNHP-
-------YA----------RI----------------I---------KD---FYAT----
-------------L-N--S---N-HKR--------------P--RILGMTASPV-D-AKT
-----N-----V----H-VAAAQLEGL---LHCEIATVDDP--T---V---FSAAI----
-SKPI--------------EGVIEY-----------QS-----M-------D--------
-------------V------P---------------------------------------
------------------------------------------------------------
------------------------------------------------------------
------------------------------FE---------TV-----------------
----------------------------------------------------------L-
-------C----------------QG----------------LRQIAGRNPAFSKMLTYS
-R---Q----CTTE-------LGRWAA----DRV-------WKL----------------
------------------------------------------------------------
------------------------------------------------------------
--------------------------------------------WL--------------
----------TKEEA----EKI---------------E-------------AKT-ER---
---DLDRLRR------MESLH-------VL--D------AEEEAVRQAY--QL--TKDH-
-------I--------PADL-----EFD--R--------------F--------------
-----------------------------------HL-----SHKLIKLV----E-----
CLK--EQF----------------------------------------------------
------------------------------N-----------------------------
-------P-----------E--------------------I----------D--------
------------------------------------------------------------
------------------------------------------------------------
------------------------------------------------------------
------------------------------------------------------------
------------------------------------------------------------
------------------------------------------------------------
------------------------------------------------------------
------------------------------------------------------------
------------------------------------------------------------
------------------------------------------------------------
-------------------KC------------------------VVFAEQRLTVALLAD
LFQQ-PGLK------H-R---------GY-KAGR-L------------------------
------------------------------------------------------------
---K--L--SIKRFRNGELNCLFATS-AGEEGIDIPDCNIVIRFDLYKTVIQYIQSRGRA
RRVGSKF-YQMVE-----------------------------------------------
------------------------------------------------------------
------------------------------------------------------------
-------------------------------MGN--YAH--RQLL---AEIQ---DHEN-
--KLRDFCKMLPKD---R-L------I---------------------------------
----------------TGCD---Y-----DIDY------HLSKE--RS----------HR
----------VY------KV----------------------------------------
-----------P----S-----------T---G---A--------VLTYKGSIAVLANFV
SSLPHP-P---DAVHTA----D-------------------------Y------------
----------------------------II------------------------------
-------------------HN------------------VGGE-----------------
-------------FQ-----------------------------CE--------VLLPDC
S--PI-KSAI-GQRASS-KQIAKCSAAFEMCLKLKKQKHLNDNL-----QS---------
------VF----------------TK-----------
>TRX99034.1_hypothetical_protein_FHL15_000376_Xylaria_flabelliformis
------------------------------------------------------------
------------------------------------------------------------
------------------------------------------------------------
------------------------------------------------------------
------------------------------------------------------------
------------------------------------------------------------
------------------------------------------------------------
------------------------------------------------------------
------------------------------------------------------------
------------------------------------------------------------
------------------------------------------------------------
------------------------------------------------------------
------------------------------------------------------------
------------------------------------------------------------
------------------------------------------------------------
---------------------------------MD-------------------------
------------------------------------------------------------
--------G----------------------------------------------Y----
------A--------QSEDEE--------S-V--------------------DNPP-LTA
--------------------------------------N---ATLTQDKSLFAEWL----
---------RE-QREDT--Y-----KRS-RGS------------N---------------
---------------------TL-----AGPDSKNAGDE-PIIISSPREYQTELFERAKE
KNIIAV----------------------LDTGTGKTLIAALLLRH------IIEQE--LD
D--R-R----DGKEHRLAFFLV-DK------------------V-ALVHQ---QY-----
-----RV-------LEANLDFP---------MD--------------------------S
F-TG----ESSAVV------CTQEF---W---I------K--T------R-----QEKTA
--------IVCTAEVL-NQCL---RH--------SFI-RMEHINLLIFDEAHHAKKNHP-
-------YA----------RI----------------V---------KD---FYAK----
-------------L-N--C---D-SKR--------------P--RILGMTASPV-D-AKT
-----N-----V----H-IAAAQLEGL---LHCEIATVDDP--T---V---FSAAI----
-SKPD--------------EGVIEY-----------QN-----T-------D--------
-------------I------P---------------------------------------
------------------------------------------------------------
------------------------------------------------------------
------------------------------FE---------TF-----------------
----------------------------------------------------------L-
-------C----------------QR----------------LRQIVGHNPAFSRMLTYS
-K---E----CTTE-------LGRWAA----DRV-------WKL----------------
------------------------------------------------------------
------------------------------------------------------------
--------------------------------------------WL--------------
----------TKDEA----AKI---------------E-------------AKT-ER---
---DQERLKR------IEMFD-------AF--D------VEQEAVRQAY--KL--TTDY-
-------V--------LAEL-----EFD--R--------------F--------------
-----------------------------------HL-----SYKLFKLV----E-----
YLK--AHF----------------------------------------------------
------------------------------D-----------------------------
-------P-----------E--------------------R----------D--------
------------------------------------------------------------
------------------------------------------------------------
------------------------------------------------------------
------------------------------------------------------------
------------------------------------------------------------
------------------------------------------------------------
------------------------------------------------------------
------------------------------------------------------------
------------------------------------------------------------
------------------------------------------------------------
-------------------RC------------------------VVFAEQRLTVALLAD
IFQQ-PGLK------L-Q---------GY-KAGR-L------------------------
------------------------------------------------------------
---K--S--SIKKFRNGEFNCLFATS-AGEEGIDIPDCNIVIRFDLYKTVIQYIQSRGRA
RRVNSKF-YQMVD-----------------------------------------------
------------------------------------------------------------
------------------------------------------------------------
-------------------------------VGN--YAH--RHLI---AEIQ---DHEE-
--MLRDFCKMLPQD---R-L------V---------------------------------
----------------TGCD---Y-----DIDY------HLSKE--KK----------HR
----------VY------KV----------------------------------------
-----------P----S-----------T---G---A--------MLNYKGSIAVLAKFV
SSLPHP-F---DALHTA----D-------------------------Y------------
----------------------------IV------------------------------
-------------------HN------------------LGRE-----------------
-------------FQ-----------------------------CE--------VLLPDC
S--PI-KSAI-GRRASS-KQIAKCSAAFEMCLKLKKQKHLDDNL-----QS---------
------AF----------------TK-----------
>RYP67145.1_hypothetical_protein_DL770_008683_Monosporascus_sp._CRB-9-2
------------------------------------------------------------
------------------------------------------------------------
------------------------------------------------------------
------------------------------------------------------------
------------------------------------------------------------
------------------------------------------------------------
------------------------------------------------------------
--------------------------------------------------------M---
----------------------------------SI------------------------
------------------------------------------------------------
------------Q-----------------------------------------------
----------S-------------------------------------------------
------------------------------------------------------------
------------------------------------------------------------
----------------------------------D-------------------------
--EV-------------------------PQVDLS-------------------------
------------------------------------------------------------
--------SSGTTK---R------------S-------------ATT--------G----
------D--------NSDSEE------------------------------------LTA
--------------------------------------S---SRHIESKDRGIEVI----
---------PE-D-EDV--D-----SAS-EDS-SPPGVNGPSPQT---------R-----
-S--D-----------EC---KS-----TTLLVKEAESE-K-IINSPREYQVELFEKAKE
KNIIAV----------------------LDTGTGKTLIAALLLRH------TIEQE--LE
D--R-K----AGRTPRLSFFLV-GQ-----------------------YQGPFLY-----
-----EV-------FKCNLDCR---------IA--------------------------R
F-CG----DLVSSS------DNMEF---W---K------Q--Q------T-----EENMV
--------IVCTADVL-LTCL---HR--------SYV-TMAQINLLVFDEAHHTKKNHS-
-------YA----------RI----------------I---------KD---FYAA----
-------------R-Q--E---G-LRR--------------P--RILGMTASPI-D-SKT
R-KVFN-----I----E-VAAAQLEAL---LHSEITTVNYT--D-------FKSVT----
-NPPE--------------DTIIKF-----------SA-----G-------G--------
-------------S------P---------------------------------------
------------------------------------------------------------
------------------------------------------------------------
------------------------------VE---------TL-----------------
----------------------------------------------------------L-
-------W----------------QK----------------LSHLVGHNPLFRKLLLYA
-K---S----CTKE-------LGRWCA----DRI-------WQI----------------
------------------------------------------------------------
------------------------------------------------------------
--------------------------------------------CL--------------
----------TEQAV----QKI---------------E-------------AKM-EK---
---EFVDGNT------ISSIS-------DL--D------AERTAVREAY--HT--VLNH-
-------P--------SIQV-----QKA--A--------------Q--------------
-----------------------------------HL-----SHKVSTLA----D-----
LLG--KHF----------------------------------------------------
------------------------------N-----------------------------
-------P-----------E--------------------T----------D--------
------------------------------------------------------------
------------------------------------------------------------
------------------------------------------------------------
------------------------------------------------------------
------------------------------------------------------------
------------------------------------------------------------
------------------------------------------------------------
------------------------------------------------------------
------------------------------------------------------------
------------------------------------------------------------
-------------------KC------------------------VVFVEQRWTALLLVD
LFKQ-PGLQ------M-T---------GI-KPGM-LLG----------------------
----G--G--N-GDIGEA-P-----------------------MS------------L--
RDQV--V--TMSRFRQGQLNCLFATS-IAEEGLDIPDCNIVIRFDLCKTLIQYIQSRGRA
RHANSKY-FHLIK-----------------------------------------------
------------------------------------------------------------
------------------------------------------------------------
-------------------------------NSS--REH--EQTL---LEHQ---QDEL-
--YLRQFCQMMPED---R-I------I---------------------------------
----------------TGND---F-----DLDY------FLSSE--------------HP
----------IY------VH----------------------------------------
-----------P----K-----------T---G---A--------KLTYRSSLLVLADFV
SSLPHP-S---DVTYTA----D-------------------------Y------------
----------------------------TV------------------------------
-------------------TK------------------SGKG-----------------
-------------YV-----------------------------CE--------VLLPAT
S--PV-TNAT-GQVAAS-KQVAKCSAAYEMCIKLLQGEFLDEHL-----RS---------
------VF----------------TK-----------
>XP_003009179.1_RNase3_domain-containing_protein_Verticillium_alfalfae_VaMs.102
------------------------------------------------------------
------------------------------------------------------------
------------------------------------------------------------
------------------------------------------------------------
------------------------------------------------------------
------------------------------------------------------------
------------------------------------------------------------
--------------------------------------------------------M---
----------------------------------TA------------------------
------------------------------------------------------------
------------E-----------------------------------------------
----------K-------------------------------------------------
------------------------------------------------------------
------------------------------------------------------------
----------------------------------F-------------------------
--PT-------------------------P------------------------------
------------------------------------------------------------
--------ASSITGKEDT------------T-------------QDS--------QS---
RV--SGD--------DEDDDE--------N-SDDH---------------MTPERP-RKI
--------------------------------------T---EKKRADHAAFHNWL----
---------QS-NSNEIAQS-----APQ-P--------------V---------Q-----
-T--L-----------NH---TS-----TAMMVRESENR-K-IIENPREYQIELFERAKR
KNIIAV----------------------LPTGSGKTLIAALLLRY------TLEQE--TA
D--R-R----AGKPKRIAFFLV-EK------------------V-ALALQ---QH-----
-----AV-------LECNLEFP---------ID--------------------------R
V-CG----DMVRSD------WIKES---W---M------K--R------W-----DDNMV
--------MVCTAAIL-QQCL---AR--------SFI-RMDQINLLIFDEAHHAKGNHP-
-------YA----------RI----------------I---------KD---YYIT----
-------------E-P--D---K-ERR--------------P--KIFGMTASPV-D-ALT
-----D-----V----K-IAAAQLEGL---LHSEIATIEQD--S---A---FKQIQ----
-KEVV--------------EQDCKY-----------SA-----L-------E--------
-------------P------P---------------------------------------
------------------------------------------------------------
------------------------------------------------------------
------------------------------FT---------TN-----------------
----------------------------------------------------------L-
-------H----------------KK----------------IQEQVRYNRNFAKALSHS
-L---E----MSSS-------LGSWCV----DRF-------WQI----------------
------------------------------------------------------------
------------------------------------------------------------
--------------------------------------------FL--------------
----------TEETL----ARM---------------A-------------AQT-AQ---
---DNI-------------FA-------DR--A-----EREHVAIEEVR--NI--IKQH-
-------Q--------FLPV-----TKT--L--------------Q--------------
-----------------------------------DL-----SSKVLCLL----G-----
QLE--LRF----------------------------------------------------
------------------------------S----------------------A------
-------P-----------T--------------------D----------H--------
------------------------------------------------------------
------------------------------------------------------------
------------------------------------------------------------
------------------------------------------------------------
------------------------------------------------------------
------------------------------------------------------------
------------------------------------------------------------
------------------------------------------------------------
------------------------------------------------------------
------------------------------------------------------------
-------------------KC------------------------IIFVEKRNTAMILAH
LLSL-PGTG------P-L---------YL-KPAA-LVG----------------------
-------N--P-SDNSPL-A-----------------------MS------------Y--
KEQV--M--TITKFRRGEFNCLLATS-VAEEGIDIADCKIVIRFDLFNSVIQYIQSKGRA
RHLNSEY-ICMAE-----------------------------------------------
------------------------------------------------------------
------------------------------------------------------------
-------------------------------LGN--GKH--TRAK---IQAN---YDLS-
--LIRQFCSTLPED---R-K------I---------------------------------
----------------VGWD---P-----EAA-------LHHGE--RD----------HE
----------FH------II----------------------------------------
-----------P----S-----------T---G---A--------KLTWTGSLVVLSTFA
SSL-QV-N---DETLSP----S-------------------------Y------------
----------------------------MV------------------------------
-------------------SL------------------IGSE-----------------
-------------YI-----------------------------CE--------VQLPSR
S--PI-LSVS-GTLQKN-KAEARCSAAFEMCMKLIKGGFISNHL-----QP---------
------TF----------------AR-----------
>XP_028491576.1_Dicer-like_protein_1_Verticillium_nonalfalfae
------------------------------------------------------------
------------------------------------------------------------
------------------------------------------------------------
------------------------------------------------------------
------------------------------------------------------------
------------------------------------------------------------
------------------------------------------------------------
--------------------------------------------------------M---
----------------------------------TA------------------------
------------------------------------------------------------
------------D-----------------------------------------------
----------K-------------------------------------------------
------------------------------------------------------------
------------------------------------------------------------
----------------------------------L-------------------------
--PT-------------------------P------------------------------
------------------------------------------------------------
--------ASSTTGKEDT------------T-------------QDS--------QS---
RV--SGD--------DEDDDE--------N-SDDH---------------MTPERP-RKI
--------------------------------------T---EKKRADHAAFHSWL----
---------QS-NSNEIAQS-----APQ-P--------------V---------Q-----
-T--L-----------NH---TS-----TAMMVRESENR-K-IIANPREYQIELFERAKR
KNIIAV----------------------LPTGSGKTLIAALLLRH------TLEQE--TA
D--R-R----AGKPKRIAFFLV-EK------------------V-ALALQ---QH-----
-----AV-------LECNLEFP---------ID--------------------------R
V-CG----DMVRSD------WIKES---W---M------K--R------W-----DDNMV
--------MVCTAAIL-QQCL---AR--------SFI-RIDQINLLVFDEAHHAKGNHP-
-------YA----------RI----------------I---------KD---YYIT----
-------------E-P--D---K-ERR--------------P--KIFGMTASPV-D-ALT
-----D-----V----K-IAAAQLEGL---LHSEIATIEQD--S---A---FKQIQ----
-KEVV--------------EQDCKY-----------SA-----L-------E--------
-------------P------P---------------------------------------
------------------------------------------------------------
------------------------------------------------------------
------------------------------FT---------TK-----------------
----------------------------------------------------------L-
-------H----------------KK----------------IQEQVRYNRNFAKALSHS
-L---E----MSSS-------LGSWCV----DRF-------WQI----------------
------------------------------------------------------------
------------------------------------------------------------
--------------------------------------------FL--------------
----------TEETL----ARM---------------A-------------AQT-AQ---
---DNI-------------FA-------DR--A-----EREHVAIEEVR--NI--IKQH-
-------Q--------FLPV-----TKT--L--------------Q--------------
-----------------------------------DL-----SSKVLCLL----G-----
QLE--LRF----------------------------------------------------
------------------------------S----------------------A------
-------P-----------T--------------------D----------H--------
------------------------------------------------------------
------------------------------------------------------------
------------------------------------------------------------
------------------------------------------------------------
------------------------------------------------------------
------------------------------------------------------------
------------------------------------------------------------
------------------------------------------------------------
------------------------------------------------------------
------------------------------------------------------------
-------------------KC------------------------IIFVEKRNTAMILAH
LLSL-PGIG------P-L---------YL-KPAA-LVG----------------------
-------N--P-SDNSPL-A-----------------------MS------------Y--
KEQV--M--TITKFRRGEFNCLLATS-VAEEGIDIADCNIVIRFDLFNSVIQYIQSKGRA
RHLNSEY-ICMAE-----------------------------------------------
------------------------------------------------------------
------------------------------------------------------------
-------------------------------LGN--GKH--TRAK---IQAN---YDLS-
--LIRQFCSTLPED---R-K------I---------------------------------
----------------VGWD---P-----EAA-------LHHGE--RD----------HE
----------FH------II----------------------------------------
-----------P----S-----------T---G---A--------KLTWTGSLVVLSTFA
SSL-QV-N---DETLSP----S-------------------------Y------------
----------------------------MV------------------------------
-------------------SL------------------IGSE-----------------
-------------YI-----------------------------CE--------VQLPSK
S--PI-LSVS-GTLQKN-KAEARCSAAFEICMKLIKGGFISNHL-----QP---------
------TF----------------AR-----------
>CRK17804.1_hypothetical_protein_BN1708_003081_Verticillium_longisporum
------------------------------------------------------------
------------------------------------------------------------
------------------------------------------------------------
------------------------------------------------------------
------------------------------------------------------------
------------------------------------------------------------
------------------------------------------------------------
--------------------------------------------------------M---
----------------------------------TT------------------------
------------------------------------------------------------
------------D-----------------------------------------------
----------E-------------------------------------------------
------------------------------------------------------------
------------------------------------------------------------
----------------------------------L-------------------------
--PA-------------------------P------------------------------
------------------------------------------------------------
--------ASSTTGKEDT------------T-------------QDS--------QS---
RV--FDD--------DEDDDE--------D-SDDY---------------LAPERP-RKI
--------------------------------------T---EKKRADHAAFHNWL----
---------QS-NSNEIAQS-----PPQ-P--------------T---------R-----
-N--L-----------NH---TS-----TAMIVRESENR-K-IIENPREYQIELFERAKR
KNIIAV----------------------LPTGSGKTLIAALLLRH------TLEQE--TA
D--R-R----AGRPKKIAFFLV-EK------------------V-ALALQ---QH-----
-----AV-------LECNLEFP---------ID--------------------------R
V-CG----DMVRSD------WIKES---W---M------K--R------W-----DDNMV
--------MVCTAAIL-QQCL---AR--------SFI-RMDQINLLVFDEAHHAKGNHP-
-------YA----------RI----------------I---------KD---YYIT----
-------------E-P--D---K-ERR--------------P--KIFGMTASPV-D-ALT
-----D-----V----K-IAAAQLEGL---LHSEIATIEED--S---A---FKQIQ----
-KEVI--------------EQDCKY-----------SA-----L-------E--------
-------------P------A---------------------------------------
------------------------------------------------------------
------------------------------------------------------------
------------------------------FT---------TN-----------------
----------------------------------------------------------L-
-------H----------------RK----------------IQEQVRYNRNFAKALSNS
-L---E----MSSS-------LGSWCV----DRF-------WQI----------------
------------------------------------------------------------
------------------------------------------------------------
--------------------------------------------FL--------------
----------TQETL----ARM---------------A-------------AQT-AQ---
---NNV-------------FA-------DR--A-----EKEHVAIEEVR--NI--IKEH-
-------Q--------FLPV-----TKT--L--------------Q--------------
-----------------------------------DL-----SSKVLCLL----S-----
QLE--LRF----------------------------------------------------
------------------------------S----------------------A------
-------P-----------T--------------------D----------H--------
------------------------------------------------------------
------------------------------------------------------------
------------------------------------------------------------
------------------------------------------------------------
------------------------------------------------------------
------------------------------------------------------------
------------------------------------------------------------
------------------------------------------------------------
------------------------------------------------------------
------------------------------------------------------------
-------------------KC------------------------IVFVEKRNTAIILAH
LLSM-PGIG------P-L---------YL-KPAA-LVG----------------------
-------N--P-SDTSPL-A-----------------------MS------------Y--
KEQV--M--TITKFRRGEYNCLLATS-VAEEGIDIADCNIVIRFDLFNSVIQYIQSKGRA
RHLNSEY-ICMAE-----------------------------------------------
------------------------------------------------------------
------------------------------------------------------------
-------------------------------LGN--GKH--TRAK---IQAN---YDLS-
--LIRQFCSTLPED---R-K------I---------------------------------
----------------VGWD---P-----EAA-------LHHGE--RD----------HK
----------FH------II----------------------------------------
-----------P----S-----------T---G---A--------KLTWTGSLVVLSNFA
SSL-QV-N---DETLSP----S-------------------------Y------------
----------------------------MV------------------------------
-------------------SL------------------IGSE-----------------
-------------YI-----------------------------CE--------VQLPSK
S--PI-LSVS-GTLQKN-KAEARCSAAFEMCMKLIEGGFISNHL-----QP---------
------TF----------------TR-----------
>XP_009650143.1_RNase3_domain-containing_protein_Verticillium_dahliae_VdLs.17
------------------------------------------------------------
------------------------------------------------------------
------------------------------------------------------------
------------------------------------------------------------
------------------------------------------------------------
------------------------------------------------------------
------------------------------------------------------------
--------------------------------------------------------M---
----------------------------------TT------------------------
------------------------------------------------------------
------------D-----------------------------------------------
----------E-------------------------------------------------
------------------------------------------------------------
------------------------------------------------------------
----------------------------------L-------------------------
--SV-------------------------P------------------------------
------------------------------------------------------------
--------SSSTTGKEDT------------T-------------QDN--------QS---
RD--SDD--------DEDDDE--------D-SDEY---------------MTPERP-HKI
--------------------------------------T---EKKRADHAAFHDWL----
---------QS-NSSEIAQS-----TPQ-P--------------A---------Q-----
-N--L-----------NH---TS-----TALMVRESENR-K-IIENPREYQIELFERAKR
KNIIAV----------------------LPTGSGKTLIAALLLRH------TLEQE--TA
D--R-R----AGKPKRIAFFLV-EK------------------V-ALALQ---QH-----
-----AV-------LECNLEFP---------ID--------------------------R
V-CG----DMVRSD------WIKES---W---M------K--R------W-----DDNMV
--------MVCTAAIL-QQCL---AR--------SFI-RMDQINLLVFDEAHHAKGNHP-
-------YA----------RI----------------I---------KD---YYIT----
-------------E-P--D---K-ERR--------------P--KIFGMTASPV-D-ALT
-----D-----V----K-IAAAQLEGL---LHSEIATIEED--S---V---FKQIQ----
-KEVV--------------EQDCKY-----------PA-----L-------E--------
-------------P------P---------------------------------------
------------------------------------------------------------
------------------------------------------------------------
------------------------------FT---------TN-----------------
----------------------------------------------------------L-
-------H----------------KK----------------IQEQVRYNKNFAKALSNS
-L---E----MSSS-------LGSWCV----DRF-------WQI----------------
------------------------------------------------------------
------------------------------------------------------------
--------------------------------------------FL--------------
----------TEETL----ARL---------------A-------------AQT-AQ---
---DNI-------------FA-------DR--A-----EKERVAIEEVR--NI--IKQH-
-------Q--------FLPI-----TKT--L--------------Q--------------
-----------------------------------DL-----SSKVLCLL----G-----
QLE--LRF----------------------------------------------------
------------------------------S----------------------A------
-------P-----------T--------------------D----------H--------
------------------------------------------------------------
------------------------------------------------------------
------------------------------------------------------------
------------------------------------------------------------
------------------------------------------------------------
------------------------------------------------------------
------------------------------------------------------------
------------------------------------------------------------
------------------------------------------------------------
------------------------------------------------------------
-------------------KC------------------------IIFVEKRNTAMILAH
LLSL-PGIG------P-L---------YL-KPAA-LVG----------------------
-------N--P-SDNSPL-A-----------------------MS------------Y--
KEQV--M--TITKFRRGEYNCLLATS-VAEEGIDIADCNIVIRFDLFNSVIQYIQSKGRA
RHLNSEY-ICMAE-----------------------------------------------
------------------------------------------------------------
------------------------------------------------------------
-------------------------------LGN--GKH--TRAK---IQAN---YDLS-
--LIRQFCSTLPED---R-K------I---------------------------------
----------------VGWD---P-----EAA-------LHHGE--RD----------HK
----------FH------IV----------------------------------------
-----------P----S-----------T---G---A--------KLTWTGSLVVLSNFA
SSL-QV-N---DETLSP----S-------------------------Y------------
----------------------------MV------------------------------
-------------------SL------------------IGSE-----------------
-------------YI-----------------------------CE--------VQLPSK
S--PI-LSVS-GTLQKN-KAEARCSAAFEMCMKLIKGGFISSHL-----QP---------
------TF----------------TR-----------
>RBQ95399.1_hypothetical_protein_VDGD_00471_Verticillium_dahliae
------------------------------------------------------------
------------------------------------------------------------
------------------------------------------------------------
------------------------------------------------------------
------------------------------------------------------------
------------------------------------------------------------
------------------------------------------------------------
--------------------------------------------------------M---
----------------------------------TT------------------------
------------------------------------------------------------
------------D-----------------------------------------------
----------E-------------------------------------------------
------------------------------------------------------------
------------------------------------------------------------
----------------------------------L-------------------------
--PV-------------------------P------------------------------
------------------------------------------------------------
--------SSSTTGKEDT------------T-------------QDN--------QS---
RD--SDD--------DEDDDE--------D-SDEY---------------MTPERP-HKI
--------------------------------------T---EKKRADHAAFHDWL----
---------QS-NSSEIAQS-----TPQ-P--------------A---------Q-----
-N--L-----------NH---TS-----TALMVRESENR-K-IIENPREYQIELFERAKR
KNIIAV----------------------LPTGSGKTLIAALLLRH------TLEQE--TA
D--R-R----AGKPKRIAFFLV-EK------------------V-ALALQ---QH-----
-----AV-------LECNLEFP---------ID--------------------------R
V-CG----DMVRSD------WIKES---W---T------K--R------W-----DYNMV
--------MVCTAAIL-QQCL---AR--------SFI-RMDQINLLVFDEAHHAKGNHP-
-------YA----------RI----------------I---------KD---YYIT----
-------------E-P--D---K-ERR--------------P--KIFGMTASPV-D-ALT
-----D-----V----K-IAAAQLEGL---LHSEIATIEED--S---V---FKQIQ----
-KEVV--------------EQDCKY-----------PA-----L-------E--------
-------------P------P---------------------------------------
------------------------------------------------------------
------------------------------------------------------------
------------------------------FT---------TN-----------------
----------------------------------------------------------L-
-------H----------------KK----------------IQEQVRYNKNFAKALSNS
-L---E----MSSS-------LGSWCV----DRF-------WQI----------------
------------------------------------------------------------
------------------------------------------------------------
--------------------------------------------FL--------------
----------TEETL----ARL---------------A-------------AQT-AQ---
---DNI-------------FA-------DR--A-----EKERVAIEEVR--NI--IKQH-
-------Q--------FLPI-----TKT--L--------------Q--------------
-----------------------------------DL-----SSKVLCLL----G-----
QLE--LRF----------------------------------------------------
------------------------------S----------------------A------
-------P-----------T--------------------D----------H--------
------------------------------------------------------------
------------------------------------------------------------
------------------------------------------------------------
------------------------------------------------------------
------------------------------------------------------------
------------------------------------------------------------
------------------------------------------------------------
------------------------------------------------------------
------------------------------------------------------------
------------------------------------------------------------
-------------------KC------------------------IIFVEKRNTAMILAH
LLSL-PGIG------P-L---------YL-KPAA-LVG----------------------
-------N--P-SDNSPL-A-----------------------MS------------Y--
KEQV--M--TITKFRRGEYNCLLATS-VAEEGIDIADCNIVIRFDLFNSVIQYIQSKGRA
RHLNSEY-ICMAE-----------------------------------------------
------------------------------------------------------------
------------------------------------------------------------
-------------------------------LGN--GKH--TRAK---IQAN---YDLS-
--LIRQFCSTLPED---R-K------I---------------------------------
----------------VGWD---P-----EAA-------LHHGE--RD----------HK
----------FH------IV----------------------------------------
-----------P----S-----------T---G---A--------KLTWTGSLVVLSNFA
SSL-QV-N---DETPSP----S-------------------------Y------------
----------------------------MV------------------------------
-------------------SL------------------IGSE-----------------
-------------YI-----------------------------CE--------VQLPSK
S--PI-LSVS-GTLQKN-KAEARCSAAFEMCMKLIKGGFISSHL-----QP---------
------TF----------------TR-----------
>XP_028468330.1_RNase3_domain-containing_protein_Sodiomyces_alkalinus_F11
------------------------------------------------------------
------------------------------------------------------------
------------------------------------------------------------
------------------------------------------------------------
------------------------------------------------------------
------------------------------------------------------------
------------------------------------------------------------
--------------------------------------------------------M---
----------------------------------DV------------------------
------------------------------------------------------------
------------R-----------------------------------------------
----------K-------------------------------------------------
------------------------------------------------------------
------------------------------------------------------------
----------------------------------L-------------------------
------------------------------------------------------------
------------------------------------------------------------
--------SDKTTG----------------------------------------------
------S--------DDDNDS--------D-SSDF---------------INPPKA-PKT
--------------------------------------S---EKKRADYAAFQSWI----
---------HD-NR---VQR-----PNQ-PEPI-----------T---------P-----
-G--P-----------KR---QS-----ASLL---HQGR-R-IINNPREYQMEIFERAKK
KNIIAV----------------------LPTGSGKTLIAAMLLRH------CLEKE--IA
D--R-H----AGNPKRTAFFLV-EK------------------V-ALVNQ---QH-----
-----AV-------LECNLDYP---------IA--------------------------R
L-CG----AMLDPS------WHQDD---W---Q------R--Q------W-----DDHMV
--------VVCTAAIL-QSCL---AK--------SFI-RIDQVNLLVFDEAHHAKGNHP-
-------YA----------RI----------------I---------KD---FYVS----
-------------E-R--D---L-TRR--------------P--RIFGMTASPV-D-AQT
-----D-----I----S-TAAIRLEGL---LHSEIATIPDD--A---F---YKDVQ----
-NDIN--------------DHVLMF-----------DY-----L-------P--------
-------------E------P---------------------------------------
------------------------------------------------------------
------------------------------------------------------------
------------------------------FT---------TP-----------------
----------------------------------------------------------L-
-------H----------------LK----------------IQNLVRRNRLFSGALTFS
-H---A----SSAV-------LGPWCV----DRF-------WQL----------------
------------------------------------------------------------
------------------------------------------------------------
--------------------------------------------LL--------------
----------TEEMI----SRL---------------A-------------AKT-RL---
---DFD-------------LA-------LF--G-----QTESAAVDQLR--QV--IRGH-
-------S--------FSEV-----SRS--K--------------D--------------
-----------------------------------HL-----SSKVIALL----D-----
LLQ--DRF----------------------------------------------------
------------------------------R----------------------N------
-------P-----------T--------------------S----------D--------
------------------------------------------------------------
------------------------------------------------------------
------------------------------------------------------------
------------------------------------------------------------
------------------------------------------------------------
------------------------------------------------------------
------------------------------------------------------------
------------------------------------------------------------
------------------------------------------------------------
------------------------------------------------------------
-------------------KC------------------------IIFADQRNTAILLAD
LLRQ-SGVV------V-N---------NL-QAAP-LVG----------------------
-------G--Q-ADAGPF-S-----------------------MS------------Y--
PDQV--D--TILRFKRGHHNCLVATS-VAEEGLDIPDCNLVVRFDRVTSVIQYVQSRGRA
RQQNSEY-VCMIE-----------------------------------------------
------------------------------------------------------------
------------------------------------------------------------
-------------------------------RGK--WSH--IKSR---KQAA---EDYL-
--YIRRFCNSLPED---R-K------I---------------------------------
----------------QGWD---P-----DAT-------AVHLD--RH----------RE
----------VH------VI----------------------------------------
-----------P----S-----------T---G---A--------TLNWSSSLELVSNFV
SSL-QA-H---DEVLSP----S-------------------------Y------------
----------------------------LV------------------------------
-------------------LQ------------------IGRQ-----------------
-------------YI-----------------------------CE--------VQLPSK
S--PV-QAAS-GTPQKS-KAEARCSAAFALCMELVQKKYVDHHL-----RP---------
------VF----------------AK-----------
>ALJ83740.1_dicer_like-protein_1_Colletotrichum_lindemuthianum
------------------------------------------------------------
------------------------------------------------------------
------------------------------------------------------------
------------------------------------------------------------
------------------------------------------------------------
------------------------------------------------------------
------------------------------------------------------------
---------------------------------------------MPYSGSSVEPKL---
----------------------------------ST------------------------
------------------------------------------------------------
------------E-----------------------------------------------
----------Q-------------------------------------------------
------------------------------------------------------------
------------------------------------------------------------
----------------------------------L-------------------------
------------------------------------------------------------
------------------------------------------------------------
--------SD------DA------------K-------------ELA--------EH---
QD--VSQ--------DEDEED--------D-YRRF---------------QNPERP-RTI
--------------------------------------S---QRKRADQAVLHDFM----
---------RK-EG---AKL-----KSK-PEV----------------------------
----L-----------ED---MS-----ATGL---FKKD-K-IIHTPREYQLELFERAKK
RNVIAV----------------------LDTGSGKTLIAALLLRH------VLEQE--MI
D--R-A----AGKPKRIAFFLV-DK------------------V-SLVFQ---QH-----
-----AV-------LDCNLSHV---------IA--------------------------K
F-CG----EMVDAM------WSNEF---W---E------K--E------F-----DKNQV
--------IVCTAAIL-QKCL---TQ--------SYI-RMDQINLLIFDEAHHTKKGHP-
-------YA----------RI----------------I---------KD---FYIK----
-------------E----D---K-SKR--------------P--KVFGMTASPV-D-AQT
-----D-----V----K-IAAARLESL---LDSEIATISEE--S---S---LTPHR----
-HKPI--------------EVEVHY-----------ET-----L-------P--------
-------------I------P---------------------------------------
------------------------------------------------------------
------------------------------------------------------------
------------------------------IA---------TQ-----------------
----------------------------------------------------------L-
-------Y----------------GK----------------VLALVRHNSHFSRELSYS
-F---Q----ATSF-------LGPWLA----DRF-------WQL----------------
------------------------------------------------------------
------------------------------------------------------------
--------------------------------------------FL--------------
----------TDDTI----LRL---------------S-------------HKT-DMT--
---DYG-------------LD-------VT--G------RETSAVQQLP--NV--LKSH-
-------T--------FCPV-----EPS--L--------------N--------------
-----------------------------------HL-----SVKVLRLW----E-----
ELR--TRF----------------------------------------------------
------------------------------S----------------------K------
-------P-----------N--------------------D----------R--------
------------------------------------------------------------
------------------------------------------------------------
------------------------------------------------------------
------------------------------------------------------------
------------------------------------------------------------
------------------------------------------------------------
------------------------------------------------------------
------------------------------------------------------------
------------------------------------------------------------
------------------------------------------------------------
-------------------KC------------------------IVFVEMRLTALLLND
LFQQ-DGTK------L-P---------YL-NSAV-LVG----------------------
-------N--R-PDPGAT-N-----------------------MS------------F--
RGQI--L--NITKFKQGSINCLFATQ-VAEEGLDIPDCNLVIRFDLYRSAIQYIQSKGRA
RQRNSEY-LSFVE-----------------------------------------------
------------------------------------------------------------
------------------------------------------------------------
-------------------------------GGN--GKH--ARTI---AQAS---YDQK-
--ELRRFCAALPED---R-K------I---------------------------------
----------------ASLD---L-----NSS-------VLQGE--AH----------FR
----------SY------VI----------------------------------------
-----------E----S-----------T---G---A--------KLTWMSSLDVLARFT
ASLRQS-N---DEILVP----D-------------------------Y------------
----------------------------VV------------------------------
-------------------IN------------------QGQN-----------------
-------------FV-----------------------------AE--------VQLPPK
S--PI-LSKT-GFPHRN-KQSARCSAAFEMCKELIKKKYIDHYL-----NP---------
------VF----------------VK-----------
>TDZ22893.1_Dicer-like_protein_1_Colletotrichum_orbiculare_MAFF_240422
------------------------------------------------------------
------------------------------------------------------------
------------------------------------------------------------
------------------------------------------------------------
------------------------------------------------------------
------------------------------------------------------------
------------------------------------------------------------
---------------------------------------------MSYPGSSVEPKL---
----------------------------------ST------------------------
------------------------------------------------------------
------------E-----------------------------------------------
----------Q-------------------------------------------------
------------------------------------------------------------
------------------------------------------------------------
----------------------------------L-------------------------
------------------------------------------------------------
------------------------------------------------------------
--------SD------DA------------E-------------ELA--------EH---
QD--VYQ--------DEDEED--------D-YRRF---------------QNPERP-RTI
--------------------------------------S---QRKRADQAVLQDFI----
---------RK-EG---AKL-----KSK-PEV----------------------------
----L-----------ED---MS-----ATGL---FKKD-K-IIHTPREYQLELFERAKK
RNVIAV----------------------LDTGSGKTLIAALLLRH------VLEQE--MI
D--R-A----AGKPKRIAFFLV-DK------------------V-SLVFQ---QH-----
-----AV-------LDCNLSHD---------IA--------------------------K
F-CG----EMVDAM------WSNEF---W---E------K--E------F-----DKNQV
--------IVCTAAIL-QKCL---TQ--------SYI-RMDQINLLIFDEAHHTKKGHP-
-------YA----------RI----------------I---------KD---FYIK----
-------------E----D---K-SKR--------------P--KVFGMTASPV-D-AQT
-----D-----V----K-IAAARLESL---LDSEIATISEE--S---S---LTPHR----
-HKPV--------------EVEVHY-----------ET-----L-------P--------
-------------I------P---------------------------------------
------------------------------------------------------------
------------------------------------------------------------
------------------------------TA---------TQ-----------------
----------------------------------------------------------L-
-------Y----------------SK----------------VLALVRHNTHFGKELSYS
-F---Q----ATSF-------LGPWLA----DRF-------WQL----------------
------------------------------------------------------------
------------------------------------------------------------
--------------------------------------------FL--------------
----------TDDTI----LRL---------------S-------------HKT-DMT--
---DYG-------------LD-------VT--G------RETSAVQQLP--NV--LKSH-
-------N--------FCPV-----EPS--L--------------N--------------
-----------------------------------HL-----SVKVLRLW----E-----
ELR--TRF----------------------------------------------------
------------------------------S----------------------K------
-------P-----------N--------------------D----------R--------
------------------------------------------------------------
------------------------------------------------------------
------------------------------------------------------------
------------------------------------------------------------
------------------------------------------------------------
------------------------------------------------------------
------------------------------------------------------------
------------------------------------------------------------
------------------------------------------------------------
------------------------------------------------------------
-------------------KC------------------------IVFVEMRLTALLLND
LFQQ-DGTK------L-P---------YL-NSAV-LVG----------------------
-------N--R-PDPGAT-N-----------------------MS------------F--
RGQI--L--NITKFRQGSVNCLFATQ-VAEEGLDIPDCNLVIRFDLYKSAIQYIQSKGRA
RQRNSEY-LSFVE-----------------------------------------------
------------------------------------------------------------
------------------------------------------------------------
-------------------------------GGN--GKH--ARTI---AQAS---YDQT-
--ELRRFCAALPED---R-K------I---------------------------------
----------------ASLD---L-----NSS-------VLQGE--AH----------FR
----------SY------VI----------------------------------------
-----------E----S-----------T---G---A--------KLTWMSSLDVLARFT
ASLRQS-N---DEILVP----D-------------------------Y------------
----------------------------VV------------------------------
-------------------IN------------------QGQN-----------------
-------------FV-----------------------------AE--------VQLPSK
S--PI-LSKT-GFPHRN-KQSARCSAAFEMCKELIKKKYIDHYL-----NP---------
------VF----------------VK-----------
>TEA22735.1_Dicer-like_protein_1_Colletotrichum_sidae
------------------------------------------------------------
------------------------------------------------------------
------------------------------------------------------------
------------------------------------------------------------
------------------------------------------------------------
------------------------------------------------------------
------------------------------------------------------------
---------------------------------------------MSYPGSSVEPKL---
----------------------------------ST------------------------
------------------------------------------------------------
------------E-----------------------------------------------
----------Q-------------------------------------------------
------------------------------------------------------------
------------------------------------------------------------
----------------------------------L-------------------------
------------------------------------------------------------
------------------------------------------------------------
--------SD------DA------------E-------------ELA--------EH---
QD--VYQ--------DEDEED--------D-YRRF---------------QNPERP-RTI
--------------------------------------S---QRKRADQAVLQDFI----
---------RK-EG---AKL-----KSK-PEV----------------------------
----L-----------ED---MS-----ATGL---FKKD-K-IIHTPREYQLELFERAKK
RNVIAV----------------------LDTGSGKTLIAALLLRH------VLEQE--MI
D--R-A----AGKPKRIAFFLV-DK------------------V-SLVFQ---QH-----
-----AV-------LDCNLSHD---------IA--------------------------K
F-CG----EMVDAM------WSNEF---W---E------K--E------F-----DKNQV
--------IVCTAAIL-QKCL---TQ--------SYI-RMDQINLLIFDEAHHTKKGHP-
-------YA----------RI----------------I---------KD---FYIK----
-------------E----D---K-SKR--------------P--KVFGMTASPV-D-AQT
-----D-----V----K-IAAARLESL---LDSEIATISEE--S---S---LTPHR----
-HKPV--------------EVEVHY-----------ET-----L-------P--------
-------------I------P---------------------------------------
------------------------------------------------------------
------------------------------------------------------------
------------------------------TA---------TQ-----------------
----------------------------------------------------------L-
-------Y----------------SK----------------VLALVRHNSHFGKELSYS
-F---Q----ATSF-------LGPWLA----DRF-------WQL----------------
------------------------------------------------------------
------------------------------------------------------------
--------------------------------------------FL--------------
----------TDDTI----LRL---------------S-------------HKT-DMT--
---DYG-------------LD-------VT--G------RETSAVQQLP--NV--LKSH-
-------N--------FCPV-----EPS--L--------------N--------------
-----------------------------------HL-----SVKVLRLW----E-----
ELR--TRF----------------------------------------------------
------------------------------S----------------------K------
-------P-----------N--------------------D----------R--------
------------------------------------------------------------
------------------------------------------------------------
------------------------------------------------------------
------------------------------------------------------------
------------------------------------------------------------
------------------------------------------------------------
------------------------------------------------------------
------------------------------------------------------------
------------------------------------------------------------
------------------------------------------------------------
-------------------KC------------------------IVFVEMRLTALLLND
LFQQ-DGTK------L-P---------YL-NSAV-LVG----------------------
-------N--R-PDPGAT-N-----------------------MS------------F--
RGQI--L--NITKFRQGSVNCLFATQ-VAEEGLDIPDCNLVIRFDLYKSAIQYIQSKGRA
RQRNSEY-LSFVE-----------------------------------------------
------------------------------------------------------------
------------------------------------------------------------
-------------------------------GGN--GKH--ARTI---AQAS---YDQT-
--ELRRFCAALPED---R-K------I---------------------------------
----------------ASLD---L-----NSS-------VLQGE--AH----------FR
----------SY------VI----------------------------------------
-----------E----S-----------T---G---A--------KLTWMSSLDVLARFT
ASLRQS-N---DEILVP----D-------------------------Y------------
----------------------------VV------------------------------
-------------------IN------------------QGQN-----------------
-------------FV-----------------------------AE--------VQLPSK
S--PI-LSKT-GFPHRN-KQSARCSAAFEMCKELIKKKYIDHYL-----NP---------
------VF----------------VK-----------
>TDZ40611.1_Dicer-like_protein_1_Colletotrichum_spinosum
------------------------------------------------------------
------------------------------------------------------------
------------------------------------------------------------
------------------------------------------------------------
------------------------------------------------------------
------------------------------------------------------------
------------------------------------------------------------
---------------------------------------------MSYPGSSVEPKL---
----------------------------------ST------------------------
------------------------------------------------------------
------------E-----------------------------------------------
----------K-------------------------------------------------
------------------------------------------------------------
------------------------------------------------------------
----------------------------------L-------------------------
------------------------------------------------------------
------------------------------------------------------------
--------SD------DA------------E-------------ELA--------EN---
QD--VYQ--------DEDEED--------D-YRRF---------------QNPERP-RTI
--------------------------------------S---QRKRADQAVLQDFI----
---------RK-EG---AKL-----KSK-PEV----------------------------
----L-----------ED---MS-----ATGL---FKKD-K-IIHTPREYQLELFERAKK
RNVIAV----------------------LDTGSGKTLIAALLLRH------VLEQE--MI
D--R-A----AGKPKRIAFFLV-DK------------------V-SLVFQ---QH-----
-----AV-------LDCNLSHD---------IA--------------------------K
F-CG----EMVDAM------WSNEF---W---E------K--E------F-----DKNQV
--------IVCTAAIL-QKCL---TQ--------SYI-RMDQINLLIFDEAHHTKKGHP-
-------YA----------RI----------------I---------KD---FYIK----
-------------E----D---K-SKR--------------P--KVFGMTASPV-D-AQT
-----D-----V----K-IAAARLESL---LDSEIATISEE--S---S---LTPHR----
-HKPV--------------EVEVHY-----------ET-----L-------P--------
-------------I------P---------------------------------------
------------------------------------------------------------
------------------------------------------------------------
------------------------------TA---------TQ-----------------
----------------------------------------------------------L-
-------Y----------------SK----------------VLALVRHNSHFGKELSYS
-F---Q----ATSF-------LGPWLA----DRF-------WQL----------------
------------------------------------------------------------
------------------------------------------------------------
--------------------------------------------FL--------------
----------TDDTI----LRL---------------S-------------HKT-DMT--
---DYG-------------LD-------VT--G------RETSAVQQLP--NV--LKSH-
-------N--------FCPV-----EPS--L--------------N--------------
-----------------------------------HL-----SVKVLRLW----E-----
ELR--TRF----------------------------------------------------
------------------------------S----------------------K------
-------P-----------N--------------------D----------R--------
------------------------------------------------------------
------------------------------------------------------------
------------------------------------------------------------
------------------------------------------------------------
------------------------------------------------------------
------------------------------------------------------------
------------------------------------------------------------
------------------------------------------------------------
------------------------------------------------------------
------------------------------------------------------------
-------------------KC------------------------IVFVEMRLTALLLND
LFQQ-DGTK------L-P---------YL-NSAV-LVG----------------------
-------N--R-PDPGAT-N-----------------------MS------------F--
RGQI--L--NITKFRQGSVNCLFATQ-VAEEGLDIPDCNLVIRFDLYKSAIQYIQSKGRA
RQRNSEY-LSFVE-----------------------------------------------
------------------------------------------------------------
------------------------------------------------------------
-------------------------------GGN--GKH--ARTI---AQAS---YDQT-
--ELRRFCAALPED---R-K------I---------------------------------
----------------ASLD---L-----NSS-------VLQGE--AH----------FR
----------SY------VI----------------------------------------
-----------E----S-----------T---G---A--------KLTWMSSLDVLARFT
ASLRQS-N---DEILVP----D-------------------------Y------------
----------------------------VV------------------------------
-------------------IN------------------QGQN-----------------
-------------FV-----------------------------AE--------VQLPSK
S--PI-LSKT-GFPHRN-KQSARCSAAFEMCKELIKKKYIDHYL-----NP---------
------VF----------------VK-----------
>TDZ51849.1_Dicer-like_protein_1_Colletotrichum_trifolii
------------------------------------------------------------
------------------------------------------------------------
------------------------------------------------------------
------------------------------------------------------------
------------------------------------------------------------
------------------------------------------------------------
------------------------------------------------------------
---------------------------------------------MSYPGSSLEPKL---
----------------------------------ST------------------------
------------------------------------------------------------
------------E-----------------------------------------------
----------Q-------------------------------------------------
------------------------------------------------------------
------------------------------------------------------------
----------------------------------L-------------------------
------------------------------------------------------------
------------------------------------------------------------
--------SD------DA------------E-------------ELA--------EH---
QD--VYQ--------DEDEED--------D-YRRF---------------QNPERP-RTI
--------------------------------------S---QRKRADQAVLQDFI----
---------RK-EG---AKL-----KSK-PEV----------------------------
----L-----------ED---MS-----ATGL---FKKD-K-IIHTPREYQLELFERAKK
RNVIAV----------------------LDTGSGKTLIAALLLRH------VLEQE--MI
D--R-A----AGKPKRIAFFLV-DK------------------V-SLVFQ---QH-----
-----AV-------LDCNLSHD---------IA--------------------------K
F-CG----EMVDAM------WSNEF---W---E------K--E------F-----DKNQV
--------IVCTAAIL-QKCL---TQ--------SYI-RMDQINLLIFDEAHHTKKGHP-
-------YA----------RI----------------I---------KD---FYIR----
-------------E----D---K-SKR--------------P--KVFGMTASPV-D-AQT
-----D-----V----K-IAAARLESL---LDSEIATISEE--S---S---LTPHR----
-HKPI--------------EVEVHY-----------ET-----L-------P--------
-------------I------P---------------------------------------
------------------------------------------------------------
------------------------------------------------------------
------------------------------VA---------TQ-----------------
----------------------------------------------------------L-
-------Y----------------SK----------------ILALVRLNSHFGKELSYS
-F---Q----ATSF-------LGPWLA----DRF-------WQL----------------
------------------------------------------------------------
------------------------------------------------------------
--------------------------------------------FL--------------
----------TDDTI----LRL---------------S-------------HKT-DMT--
---GYG-------------LD-------VT--V------RETSAVQQLP--NV--LKSH-
-------N--------FCPV-----EPS--L--------------N--------------
-----------------------------------HL-----SVKVLRLW----E-----
ELR--TRF----------------------------------------------------
------------------------------S----------------------K------
-------P-----------N--------------------D----------R--------
------------------------------------------------------------
------------------------------------------------------------
------------------------------------------------------------
------------------------------------------------------------
------------------------------------------------------------
------------------------------------------------------------
------------------------------------------------------------
------------------------------------------------------------
------------------------------------------------------------
------------------------------------------------------------
-------------------KC------------------------IVFVEMRLTALLLND
LFQQ-DGTK------L-P---------YL-NSAV-LVG----------------------
-------N--R-PDPGAT-N-----------------------MS------------F--
RGQI--L--NITKFRQGSVNCLFATQ-VAEEGLDIPDCNLVIRFDLYKSAIQYIQSKGRA
RQRNSEY-LSFVE-----------------------------------------------
------------------------------------------------------------
------------------------------------------------------------
-------------------------------GGN--GKH--ARTI---AQAS---YDQT-
--ELRRFCAALPED---R-K------I---------------------------------
----------------ASLD---L-----NSS-------VLQGE--AH----------FR
----------SY------VI----------------------------------------
-----------E----S-----------T---G---A--------KLTWMSSLDVLARFT
ASLRQS-N---DEILVP----D-------------------------Y------------
----------------------------VV------------------------------
-------------------IN------------------QGQN-----------------
-------------FV-----------------------------AE--------VQLPSK
S--PI-LSKT-GSPHRN-KQSARCSAAFEMCKELIKKKYIDHYL-----NP---------
------VF----------------VK-----------
>ETR97709.1_hypothetical_protein_M419DRAFT_90789_Trichoderma_reesei_RUT_C-30
------------------------------------------------------------
------------------------------------------------------------
------------------------------------------------------------
------------------------------------------------------------
------------------------------------------------------------
------------------------------------------------------------
------------------------------------------------------------
--------------------------------------------------------M---
----------------------------------DE------------------------
------------------------------------------------------------
------------------------------------------------------------
------------------------------------------------------------
------------------------------------------------------------
------------------------------------------------------------
------------------------------------------------------------
---A----VS---------AEDT------Y-----E------------------------
--------------------------------------------------------D---
----SQITINT-------------------E-------------DSE--------HA---
DD--V---------------------------DQ----------------SDSSAQ-KAP
--------------------------------------V---AKKRKQNLAFEDWL----
---------QK-NQ-----R-----E-ITTVS------------Q---------ED----
L-NHI-----------DK---IS-----VARLVKVGIDQ-K-IIASPREYQVDLYERAKQ
ENTIVV----------------------LDTGSGKTLIAALLMRH------ILQRE--LQ
Y--R-A----DGHKHQYAFFLV-EK------------------V-ALCFQ---QH-----
-----AV-------LTCNLEFP---------IG--------------------------K
F-YG----EMTGII------RTQEY---W---D------K--Q------F-----AEHMA
--------FVCTAQIL-LDLL---AC--------GFI-SMSQINLIVFDEAHHAKKSHP-
-------YA----------RI----------------I---------KD---HYLR----
-------------A--------G-NER--------------P--RILGMTASPV-D-ALT
R----D-----V----R-YAAAELESM---LCSKIATITDD--A---M---MASQA----
-HRNQ--------------EVKEFY-----------DRL---ED-------P--------
-------------E------N---------------------------------------
------------------------------------------------------------
------------------------------------------------------------
------------------------------SK---------TR-----------------
----------------------------------------------------------L-
-------W----------------GI----------------IFQHVRGNPQFKGHLEFA
-A---N----ASST-------LGTWCA----DRY-------WKL----------------
------------------------------------------------------------
------------------------------------------------------------
--------------------------------------------LT--------------
----------TDAEM----IKL---------------E-------------ART-GR---
---DSF-------------DD-------VTASD------EAMAAVRRAR--EE--IRDY-
-------N--------LGP-------IVSGS--------------P--------------
-----------------------------------EL-----SSKVKLLH----E-----
VLE--DAF----------------------------------------------------
------------------------------C----------------------K------
-------R-----------Q--------------------T----------K--------
------------------------------------------------------------
------------------------------------------------------------
------------------------------------------------------------
------------------------------------------------------------
------------------------------------------------------------
------------------------------------------------------------
------------------------------------------------------------
------------------------------------------------------------
------------------------------------------------------------
------------------------------------------------------------
-------------------RC------------------------IVFVQARSTAFILAD
LFQQ-PGML------I-P---------GM-TVGY-MIG----------------------
-------S--Q-STSSSAAY-----------------------MS------------Y--
REQI--V--SLQKFRYGETNCLFATS-VAEEGIDVPECDVIVRFDLYSSAIQYIQSKGRA
RQKSSLY-ISMME-----------------------------------------------
------------------------------------------------------------
------------------------------------------------------------
-------------------------------EGN--LDH--MRKL---RRAV---RDAH-
--ALRQFCSALPED---R-K------V---------------------------------
------------------QD---F-----VIT-------PELLV--SH----------EQ
ATQ--K----TF------AI----------------------------------------
-----------A----E-----------T---G---A--------QLTFITSLDVLAKFA
SSFPNEAE---DGIMPL----E-------------------------Y------------
----------------------------IV------------------------------
-------------------NT------------------VGKK-----------------
-------------FI-----------------------------AR--------VVLPEG
S--PI-KTIT-GEAQQS-KQLARCSAAFEACVRLIQKKYITGNL-----QP---------
------AF----------------AK-----------
>OTA01701.1_DCL1_Dicer-like_protein_involved_in_quelling_Trichoderma_parareesei
------------------------------------------------------------
------------------------------------------------------------
------------------------------------------------------------
------------------------------------------------------------
------------------------------------------------------------
------------------------------------------------------------
------------------------------------------------------------
--------------------------------------------------------M---
----------------------------------DE------------------------
------------------------------------------------------------
------------------------------------------------------------
------------------------------------------------------------
------------------------------------------------------------
------------------------------------------------------------
------------------------------------------------------------
---A----VS---------AGDT------Y-----E------------------------
--------------------------------------------------------N---
----SQITIST-------------------E-------------DSE--------HI---
DD--L---------------------------DQ----------------SDSSAQ-KAP
--------------------------------------V---AKKRKQNLAFEDWL----
---------QK-NQ-----R-----E-ITTAS------------Q---------ED----
L-NHI-----------DK---IS-----VARLVKVGIDQ-K-IIASPREYQVDLYERAKQ
ENTIVV----------------------LDTGSGKTLIAALLMRH------ILQKE--LQ
Y--R-A----DGHKHQYAFFLV-EK------------------V-ALCFQ---QH-----
-----AV-------LTCNLEFP---------IG--------------------------K
F-YG----EMTGII------RTQEY---W---D------K--Q------F-----AEHMA
--------FVCTAQIL-LDLL---AC--------GFI-SMSQINLIVFDEAHHAKKSHP-
-------YA----------RI----------------I---------KD---HYLR----
-------------A--------G-NER--------------P--RILGMTASPV-D-ALT
R----D-----V----R-YAAAELESM---LCSKIATITDD--A---M---MASQA----
-HRNQ--------------EVKEYY-----------DRL---ED-------P--------
-------------D------N---------------------------------------
------------------------------------------------------------
------------------------------------------------------------
------------------------------SK---------TR-----------------
----------------------------------------------------------L-
-------W----------------GI----------------ISQHVRGNPQFKGHLEFA
-A---N----ASST-------LGTWCA----DRY-------WKL----------------
------------------------------------------------------------
------------------------------------------------------------
--------------------------------------------LT--------------
----------TDAEM----IKL---------------E-------------ART-GR---
---DSF-------------DD-------VTASD------EAMAAVRRAR--EE--IRDY-
-------N--------LGP-------IVSGS--------------P--------------
-----------------------------------EL-----SSKVKLLH----E-----
VLE--DAF----------------------------------------------------
------------------------------Y-----------------------------
------------------------------------------------------------
------------------------------------------------------------
------------------------------------------------------------
------------------------------------------------------------
------------------------------------------------------------
------------------------------------------------------------
------------------------------------------------------------
------------------------------------------------------------
------------------------------------------------------------
------------------------------------------------------------
------------------------------------------------------------
------------------------------------------------------------
LFQQ-PGML------I-P---------GM-TAGY-MIG----------------------
-------S--Q-STASSAAY-----------------------MS------------Y--
REQI--V--SLQKFRYGETNCLFATS-VAEEGIDVPECDVIVRFDLYSSAIQYIQSKGRA
RQKSSLY-ISMME-----------------------------------------------
------------------------------------------------------------
------------------------------------------------------------
-------------------------------EGN--LDH--MRKL---RRAV---RDAH-
--ALRQFCSALPED---R-K------V---------------------------------
------------------QD---F-----VIS-------PELLV--AH----------EQ
ATQ--K----TF------AI----------------------------------------
-----------A----E-----------T---G---A--------QLTFITSLDVLAKFA
SSFPNEAE---DGIMPL----E-------------------------Y------------
----------------------------IV------------------------------
-------------------NT------------------VGKK-----------------
-------------FI-----------------------------AR--------VVLPEG
S--PI-KTIT-GEAQQS-KQLARCSAAFEACVRLIQKKYITGNL-----QP---------
------AF----------------AK-----------
>XP_024748221.1_hypothetical_protein_BBK36DRAFT_1122797_Trichoderma_citrinoviride
------------------------------------------------------------
------------------------------------------------------------
------------------------------------------------------------
------------------------------------------------------------
------------------------------------------------------------
------------------------------------------------------------
------------------------------------------------------------
------------------------------------------------------------
------------------------------------------------------------
------------------------------------------------------------
------------------------------------------------------------
------------------------------------------------------------
------------------------------------------------------------
------------------------------------------------------------
------------------------------------------------------------
------------------------------------------------------------
------------------------------------------------------------
------------------------------------------------------------
------------------------------------------------------------
------------------------------------------------------------
------------------------------------------------------------
------------------------------------------------------------
------------------------------------------MRH------ILEKE--LQ
Y--R-A----DGHKPQYAFFLV-EK------------------V-ALCFQ---QH-----
-----AV-------LTCNLEFP---------IG--------------------------K
F-YG----EMTGIV------RTQDF---W---D------K--Q------F-----AEHMA
--------FVCTAQIL-LDLL---AC--------GFI-SMSQINLIVFDEAHHAKKSHP-
-------YA----------RI----------------I---------KD---HYLR----
-------------A--------G-NER--------------P--RILGMTASPV-D-ALT
R----D-----V----R-YAAAELESM---LCSKIATITDD--A---M---MASQA----
-HRQQ--------------EVKEFY-----------DRL---ED-------P--------
-------------E------N---------------------------------------
------------------------------------------------------------
------------------------------------------------------------
------------------------------SK---------TQ-----------------
----------------------------------------------------------L-
-------W----------------GM----------------ISQHVRGNTQFKGHLEFA
-F---N----ASST-------LGTWCA----DRY-------WKL----------------
------------------------------------------------------------
------------------------------------------------------------
--------------------------------------------LT--------------
----------TDAEM----IKL---------------E-------------ART-GR---
---DSF-------------DD-------VTAGD------KAMAAVRRVR--DM--IRDY-
-------N--------LGP-------IMSGS--------------P--------------
-----------------------------------EL-----SSKVKLLH----E-----
VLE--DAF----------------------------------------------------
------------------------------C----------------------R------
-------R-----------Q--------------------T----------K--------
------------------------------------------------------------
------------------------------------------------------------
------------------------------------------------------------
------------------------------------------------------------
------------------------------------------------------------
------------------------------------------------------------
------------------------------------------------------------
------------------------------------------------------------
------------------------------------------------------------
------------------------------------------------------------
-------------------RC------------------------IVFVQARSTAFILAD
LFQQ-PGML------I-P---------GM-MAGY-MIG----------------------
-------S--Q-SSTSSAAY-----------------------MS------------Y--
REQI--V--SLQKFRYGETNCLFATS-VAEEGIDVPECDVIVRFDLYSSAIQYIQSKGRA
RQKSSLY-ISMME-----------------------------------------------
------------------------------------------------------------
------------------------------------------------------------
-------------------------------VGN--LDH--MRKL---RRAV---RDAH-
--ALRQFCSALPED---R-K------V---------------------------------
------------------QD---F-----VLS-------PELLV--AH----------EQ
ATQ--R----TF------VI----------------------------------------
-----------A----E-----------T---G---A--------QLTFITSLDVLAKFA
SSFPNEAE---DGIMPL----E-------------------------Y------------
----------------------------IV------------------------------
-------------------NT------------------VGRR-----------------
-------------FI-----------------------------AR--------VVLPEG
S--PI-KTIT-GEAQQS-KQLARCSAAFEACVQLIQKKYINGNL-----QP---------
------AF----------------AK-----------
>PTB77065.1_hypothetical_protein_M440DRAFT_1376600_Trichoderma_longibrachiatum_ATCC_18648
------------------------------------------------------------
------------------------------------------------------------
------------------------------------------------------------
------------------------------------------------------------
------------------------------------------------------------
------------------------------------------------------------
------------------------------------------------------------
--------------------------------------------------------M---
----------------------------------DE------------------------
------------------------------------------------------------
------------------------------------------------------------
------------------------------------------------------------
------------------------------------------------------------
------------------------------------------------------------
------------------------------------------------------------
---A----NA---------TGES------C-----E------------------------
--------------------------------------------------------N---
----SQVTINT-------------------E-------------DSE--------LT---
DD--V---------------------------DQ----------------SNSCAP-KAP
--------------------------------------V---AKKRKQNLAFEDWL----
---------QK-NQ-----R-----E-ITTAS------------Q---------ED----
L-DHI-----------DK---IS-----VARLVQVGIDH-K-IIASPREYQVDLYERAKQ
ENTIVV----------------------LDTGSGKTLIAALLMRH------MLQKE--LR
Y--R-A----DGHKHQYAFFLV-EK------------------V-ALCFQ---QH-----
-----AV-------LTCNLEFP---------IG--------------------------K
F-YG----EMTGIA------RTQEY---W---D------K--Q------F-----AEHMA
--------FVCTAQIL-LDIL---AC--------GFI-SMSQINLIVFDEAHHAKKSHP-
-------YA----------RI----------------I---------KE---HYLR----
-------------T--------R-NER--------------P--RILGMTASPV-D-ALT
R----D-----V----R-YAAAELESM---LCSKIATITDD--A---M---MASQA----
-HRRQ--------------EVKELY-----------DRL---ED-------P--------
-------------E------N---------------------------------------
------------------------------------------------------------
------------------------------------------------------------
------------------------------SK---------TR-----------------
----------------------------------------------------------L-
-------W----------------GI----------------ISQHVRGNPQFKGHLEFA
-A---N----ASST-------LGTWCA----DRY-------WKL----------------
------------------------------------------------------------
------------------------------------------------------------
--------------------------------------------LT--------------
----------TDAEM----IKL---------------E-------------ART-GR---
---DSF-------------DD-------VVAGD------NAMAAVRRAR--EE--IRDF-
-------N--------LGP-------IVRGS--------------P--------------
-----------------------------------EL-----SSKVKLLH----E-----
VLE--DAF----------------------------------------------------
------------------------------C----------------------R------
-------H-----------Q--------------------A----------K--------
------------------------------------------------------------
------------------------------------------------------------
------------------------------------------------------------
------------------------------------------------------------
------------------------------------------------------------
------------------------------------------------------------
------------------------------------------------------------
------------------------------------------------------------
------------------------------------------------------------
------------------------------------------------------------
-------------------RC------------------------IVFVQARATAFILAD
LFKQ-PRML------I-P---------GM-TAGY-MIG----------------------
-------S--Q-STTSSAAY-----------------------MS------------Y--
REQI--V--SLQKFRYGETNCLFATS-VAEEGIDVPECDVIVRFDIYSSAIQYIQSKGRA
RQKSSLY-ISMIE-----------------------------------------------
------------------------------------------------------------
------------------------------------------------------------
-------------------------------QGN--LDH--MRKL---RRAV---RDAH-
--ALRQFCSALPED---R-K------V---------------------------------
------------------QD---F-----VIS-------PELLV--AH----------EQ
ATQ--K----TF------VI----------------------------------------
-----------A----E-----------T---G---A--------QLTFITSLDVLAKFA
SSFPNEAE---DGIMPL----E-------------------------Y------------
----------------------------IV------------------------------
-------------------NT------------------VGKK-----------------
-------------FI-----------------------------AR--------VVLPEG
S--PI-KTIT-GEAQRS-KQLARCSAAFEACVRLIQKKYINENL-----QP---------
------AF----------------AK-----------
>KKO97107.1_hypothetical_protein_THAR02_10789_Trichoderma_harzianum
------------------------------------------------------------
------------------------------------------------------------
------------------------------------------------------------
------------------------------------------------------------
------------------------------------------------------------
------------------------------------------------------------
------------------------------------------------------------
--------------------------------------------------------M---
----------------------------------PD------------------------
------------------------------------------------------------
------------------------------------------------------------
------------------------------------------------------------
------------------------------------------------------------
------------------------------------------------------------
------------------------------------------------------------
---S-GGLLP---------TGDL------E-----E------------------------
--------------------------------------------------------H---
----PQITIAP-------------------E-------------DAD--------EI---
ED--V---------------------------DQ----------------SESDAQ-KAP
--------------------------------------I---AKKRQQDLAFQDWL----
---------VK-NQ-----M-----E-LTENS------------K---------AD----
L-EHL-----------DK---LS-----ISRLYQDNAFQ-K-IITSPREYQIDLFERARD
ENTIVV----------------------LDTGSGKTLIAALLMRH------VLQVE--LQ
S--R-A----EGYRHKTAFFLV-EK------------------V-ALCFQ---QH-----
-----AV-------LTTNLEFP---------IG--------------------------K
F-FG----EMTGVV------RSQEY---W---D------R--Q------F-----AENMA
--------IVCTAQIL-LDLL---TC--------GFI-SMSQINLLVFDEAHHAKGNHP-
-------YA----------RI----------------I---------RN---HYMR----
-------------L--------A-DGR--------------P--RILGMTASPV-D-ALT
R----D-----V----R-HAASELESM---LCSKIATISDE--A---L---MQSQA----
-HRQQ--------------EVKEYY-----------DRL---ED-------P--------
-------------E------V---------------------------------------
------------------------------------------------------------
------------------------------------------------------------
------------------------------SK---------TR-----------------
----------------------------------------------------------L-
-------W----------------DS----------------ISRCVRSNPQFRRHLEFA
-S---N----ASSI-------LGTWCA----DRY-------WQL----------------
------------------------------------------------------------
------------------------------------------------------------
--------------------------------------------LT--------------
----------TDNEM----LKI---------------E-------------ART-GR---
---DNL-------------ED-------IAAGD------KAMAAVAQVR--GI--IKDH-
-------V--------FAA-------IQAGS--------------L--------------
-----------------------------------DL-----SSKAKTLY----E-----
VLE--DAF----------------------------------------------------
------------------------------C----------------------K------
-------R-----------L--------------------A----------N--------
------------------------------------------------------------
------------------------------------------------------------
------------------------------------------------------------
------------------------------------------------------------
------------------------------------------------------------
------------------------------------------------------------
------------------------------------------------------------
------------------------------------------------------------
------------------------------------------------------------
------------------------------------------------------------
-------------------RC------------------------IVFVEARSTAFLLAD
LFEQ-PGMQ------I-P---------GV-KAAY-MIG----------------------
-------S--H-SSTASAAC-----------------------MT------------Y--
RDQI--V--SLQKFRRGETNCLFATS-VAEEGIDIPECDVIIRFDLYKSAIQYIQSKGRA
RQKSSLY-VSMVE-----------------------------------------------
------------------------------------------------------------
------------------------------------------------------------
-------------------------------VGN--LDH--IRKL---RRAA---TDAH-
--ALRQFCSALPED---R-K------V---------------------------------
------------------PD---F-----IVG-------PDILA--AQ----------EQ
VTQ--R----RF------TV----------------------------------------
-----------A----E-----------T---G---A--------QLTFITSLEVLSKFA
SSFPNHAE---EGMLHL----E-------------------------Y------------
----------------------------IV------------------------------
-------------------TS------------------VRQQ-----------------
-------------FT-----------------------------AQ--------VILPDG
S--PI-KRFF-GEVQRS-KQLARCSAAFEACVYLINRKYINGNL-----QP---------
------AF----------------TK-----------
>OPB45552.1_DCL1_Dicer-like_protein_involved_in_quelling_Trichoderma_guizhouense
------------------------------------------------------------
------------------------------------------------------------
------------------------------------------------------------
------------------------------------------------------------
------------------------------------------------------------
------------------------------------------------------------
------------------------------------------------------------
--------------------------------------------------------M---
----------------------------------SD------------------------
------------------------------------------------------------
------------------------------------------------------------
------------------------------------------------------------
------------------------------------------------------------
------------------------------------------------------------
------------------------------------------------------------
---S-GGLLP---------TGDL------D-----E------------------------
--------------------------------------------------------H---
----PQITIAP-------------------E-------------DAD--------EI---
ED--V---------------------------DQ----------------SDSDAQ-KAP
--------------------------------------I---AKKRQQDLAFQDWL----
---------VK-NQ-----T-----E-LTENS------------T---------AD----
L-EHL-----------DK---LS-----ISRLYEDNAFQ-K-IITSPREYQIDLFERARD
ENTIVV----------------------LDTGSGKTLIAALLMRH------VLQVE--LQ
N--R-A----DGYRHKTAFFLV-EK------------------V-ALCFQ---QH-----
-----AV-------LTTNLEFP---------VG--------------------------K
F-FG----EMTGVV------RSQEY---W---D------N--Q------F-----AENMA
--------IVCTAQIL-LDLL---TC--------GFI-SMSQINLLVFDEAHHAKRNHP-
-------YA----------RI----------------I---------RD---HYIR----
-------------L--------Q-DGR--------------P--RILGMTASPV-D-ALT
R----D-----I----R-QAASELESM---LCSKIATISDE--A---L---MQSQA----
-HRQQ--------------EVKEYY-----------DRL---ED-------P--------
-------------E------F---------------------------------------
------------------------------------------------------------
------------------------------------------------------------
------------------------------SK---------TR-----------------
----------------------------------------------------------L-
-------W----------------DS----------------ISRCVRSNPQFRRHLEFA
-S---N----ASSI-------LGTWCA----DRY-------WQL----------------
------------------------------------------------------------
------------------------------------------------------------
--------------------------------------------LA--------------
----------TDNEM----LNI---------------E-------------ART-GR---
---DNL-------------ED-------VAAGD------KAMAAVAQVR--GI--IRDH-
-------V--------FGA-------IQAGS--------------P--------------
-----------------------------------EL-----SPKAKTLY----E-----
VLE--DAF----------------------------------------------------
------------------------------Y-----------------------------
------------------------------------------------------------
------------------------------------------------------------
------------------------------------------------------------
------------------------------------------------------------
------------------------------------------------------------
------------------------------------------------------------
------------------------------------------------------------
------------------------------------------------------------
------------------------------------------------------------
------------------------------------------------------------
------------------------------------------------------------
------------------------------------------------------------
LFEQ-PGMQ------I-P---------GM-KAAY-MIG----------------------
-------S--H-SSTASAAY-----------------------MT------------Y--
RDQI--V--SLQKFRRGETNCLFATS-VAEEGIDIPQCDVIIRFDLYKSAIQYIQSKGRA
RQKSSLY-VSMVE-----------------------------------------------
------------------------------------------------------------
------------------------------------------------------------
-------------------------------VGN--LDH--IRKL---RRAA---RDAH-
--ALRQFCSALPED---R-K------V---------------------------------
------------------LD---V-----IVG-------PDILA--AQ----------EQ
VTQ--G----RF------TV----------------------------------------
-----------A----E-----------T---G---A--------QLTFITSLEVLSKFA
SSFPKHAE---EGMLHL----E-------------------------Y------------
----------------------------IV------------------------------
-------------------TS------------------VGQK-----------------
-------------FT-----------------------------AQ--------VILPDG
S--PV-KVFF-GEVQRS-KQLARCSAAFKACVYLINKKYITGNL-----QP---------
------AF----------------TK-----------
>XP_024771802.1_hypothetical_protein_M431DRAFT_497427_Trichoderma_harzianum_CBS_226.95
------------------------------------------------------------
------------------------------------------------------------
------------------------------------------------------------
------------------------------------------------------------
------------------------------------------------------------
------------------------------------------------------------
------------------------------------------------------------
------------------------------------------------------------
------------------------------------------------------------
------------------------------------------------------------
------------------------------------------------------------
------------------------------------------------------------
------------------------------------------------------------
------------------------------------------------------------
------------------------------------------------------------
------------------------------------------------------------
------------------------------------------------------------
------------------------------------------------------------
------------------------------------------------------------
------------------------------------------------------------
------------------------------------------------------------
------------------------------------------------------------
------------------------------------------MRH------VLQVE--LQ
N--R-A----DGYRHKTAFFLV-EK------------------V-ALCFQ---QH-----
-----AV-------LTTNLEFP---------VG--------------------------K
F-FG----EMTGVV------RSQEY---W---D------R--Q------F-----AENMA
--------IVCTAQIL-LDLL---TC--------GFI-SMSQINLLVFDEAHHAKGNHP-
-------YA----------RI----------------I---------KN---HYMR----
-------------L--------A-DGR--------------P--RILGMTASPV-D-ALT
R----D-----V----W-HAASELESM---LCSKIATISDE--A---L---MQ-------
-------------------------------------------N-------P--------
-------------E------V---------------------------------------
------------------------------------------------------------
------------------------------------------------------------
------------------------------SK---------TR-----------------
----------------------------------------------------------L-
-------W----------------DS----------------ISRCVRSNPQFRRHLEFA
-S---N----ASSI-------LGTWCA----DRY-------WQL----------------
------------------------------------------------------------
------------------------------------------------------------
--------------------------------------------LT--------------
----------TDNEM----LKI---------------E-------------ART-GR---
---DNL-------------ED-------VAAGD------KAMAAVAQVR--GI--IKDH-
-------V--------FGA-------IQAGS--------------P--------------
-----------------------------------EL-----SSKAKTLY----E-----
VLE--DAF----------------------------------------------------
------------------------------C----------------------K------
-------R-----------L--------------------A----------K--------
------------------------------------------------------------
------------------------------------------------------------
------------------------------------------------------------
------------------------------------------------------------
------------------------------------------------------------
------------------------------------------------------------
------------------------------------------------------------
------------------------------------------------------------
------------------------------------------------------------
------------------------------------------------------------
-------------------RC------------------------IVFVEARSTAFLLAD
LFEQ-PGMQ------I-P---------GV-KAAY-MIG----------------------
-------A--H-SSTASAAY-----------------------MS------------Y--
RDQI--V--SLQKFRRGETNCLFATS-VAEEGIDIPECDVIIRFDLYKSAIQYIQSKGRA
RQKSSLY-VSMVE-----------------------------------------------
------------------------------------------------------------
------------------------------------------------------------
-------------------------------VGN--LDH--IRKL---RRAA---RDAH-
--ALRQFCSALPED---R-K------V---------------------------------
------------------PD---F-----IVG-------PDILA--AQ----------EQ
VTQ--R----SF------TV----------------------------------------
-----------A----E-----------T---G---A--------QLTFITSLEVLSKFA
SSFPNHAE---EGMLHL----E-------------------------Y------------
----------------------------IV------------------------------
-------------------TS------------------VGQK-----------------
-------------FT-----------------------------AQ--------VILPDG
S--PV-KMFS-GEVQKS-KQLARCSAAFEACVDLINKKYINGNL-----QP---------
------AF----------------TK-----------
>PNP59131.1_hypothetical_protein_THARTR1_01379_Trichoderma_harzianum
------------------------------------------------------------
------------------------------------------------------------
------------------------------------------------------------
------------------------------------------------------------
------------------------------------------------------------
------------------------------------------------------------
------------------------------------------------------------
------------------------------------------------------------
------------------------------------------------------------
------------------------------------------------------------
------------------------------------------------------------
------------------------------------------------------------
------------------------------------------------------------
------------------------------------------------------------
------------------------------------------------------------
------------------------------------------------------------
------------------------------------------------------------
------------------------------------------------------------
------------------------------------------------------------
------------------------------------------------------------
------------------------------------------------------------
------------------------------------------------------------
------------------------------------------MRH------VLQVE--LQ
S--R-A----DGYRHKTAFFIV-EK------------------V-ALCFQ---QH-----
-----AV-------LTTNLEFP---------IG--------------------------K
F-YG----EMTGVV------RCQEY---W---D------K--Q------F-----AENMA
--------IVCTAQIL-LDLL---SC--------GFI-CMSQINLLVFDEAHHAKKSHP-
-------YA----------RI----------------I---------KD---HYMR----
-------------L--------Q-DAR--------------P--RILGMTASPV-D-ALT
K----D-----V----W-HAATELESM---LCSKIATISDE--A---L---MQSQA----
-NRQQ--------------EVKEYY-----------DRL---ED-------P--------
-------------E------Y---------------------------------------
------------------------------------------------------------
------------------------------------------------------------
------------------------------SR---------TR-----------------
----------------------------------------------------------L-
-------W----------------DS----------------ISRCVRSNLQFRKHLEYA
-S---N----ASSI-------LGTWCA----DRY-------WQL----------------
------------------------------------------------------------
------------------------------------------------------------
--------------------------------------------LT--------------
----------TDNEM----LKI---------------E-------------AKT-SR---
---DYL-------------DD-------VAAGD------EAMAAVAQVR--GI--IKDH-
-------V--------FRA-------IQAGS--------------P--------------
-----------------------------------EL-----SPKVKTLY----E-----
VLE--DVF----------------------------------------------------
------------------------------C----------------------K------
-------R-----------Q--------------------A----------K--------
------------------------------------------------------------
------------------------------------------------------------
------------------------------------------------------------
------------------------------------------------------------
------------------------------------------------------------
------------------------------------------------------------
------------------------------------------------------------
------------------------------------------------------------
------------------------------------------------------------
------------------------------------------------------------
-------------------RC------------------------IVFVQARSTAFLLAD
LFEQ-PGMQ------I-P---------GM-KAAY-MIG----------------------
-------S--H-STTASAAY-----------------------MS------------Y--
RDQI--V--SLHKFRHGETNCLFATS-VAEEGIDIPECDVIIRFDLYTSAIQYIQSKGRA
RQKSSLY-ISMVE-----------------------------------------------
------------------------------------------------------------
------------------------------------------------------------
-------------------------------EGN--LDH--MRKL---RRAA---RDAH-
--ALRQFCSALPED---R-K------V---------------------------------
------------------AD---F-----IVD-------PDLLA--AE----------EQ
ATQ--K----RF------TV----------------------------------------
-----------A----E-----------T---G---A--------QLTYITSLGVLSKFA
SSFPNRAE---GGMQHL----E-------------------------Y------------
----------------------------IV------------------------------
-------------------NS------------------VGKN-----------------
-------------FI-----------------------------AR--------VILPDA
S--PV-KMFS-GEIQKS-KQLARCSAAFEACVYLINQKCITGNL-----QP---------
------AF----------------TK-----------
>RFU77078.1_endoribonuclease_dicer_Trichoderma_arundinaceum
------------------------------------------------------------
------------------------------------------------------------
------------------------------------------------------------
------------------------------------------------------------
------------------------------------------------------------
------------------------------------------------------------
------------------------------------------------------------
--------------------------------------------------------M---
----------------------------------SN------------------------
------------------------------------------------------------
------------------------------------------------------------
------------------------------------------------------------
------------------------------------------------------------
------------------------------------------------------------
------------------------------------------------------------
---R-ACLPQ---------TDDD------H-----E------------------------
--------------------------------------------------------S---
----SDITDAV-------------------E-------------EVD--------ES---
ED--A---------------------------DQL---------------ADSHAQ-TAP
--------------------------------------I---AKKRRQDLAFQEWL----
---------EK-NQ-----E-----E-VTMAS------------K---------RD----
L-DHL-----------EK---AS-----TPRPLEDGTRK-K-IISSPREYQIELFERARD
ENTIVV----------------------LDTGSGKTLIAALLLRH------VLQVE--LQ
N--R-A----IGHEPQTAFFLV-EK------------------V-ALCFQ---QH-----
-----AV-------LTSNLEFP---------IG--------------------------R
F-FG----EVTGVV------RTQEF---W---D------E--Q------F-----TQHMA
--------VVCTAQIL-LDLL---TC--------GFI-SMRQINLLVFDEAHHAKKNHP-
-------YA----------RI----------------I---------RD---HYVR----
-------------E--------R-NKR--------------P--RILGMTASPV-D-ALT
K----D-----I----R-YAAAELESM---LCSKIATVSDE--A---L---MQNLL----
-RRHQ--------------EVKEYY-----------QRL---ED-------P--------
-------------E------N---------------------------------------
------------------------------------------------------------
------------------------------------------------------------
------------------------------SR---------TR-----------------
----------------------------------------------------------L-
-------W----------------GT----------------ISRLIRGNLQFRGHLEFA
-S---N----ASST-------LGTWCA----DRY-------WQL----------------
------------------------------------------------------------
------------------------------------------------------------
--------------------------------------------LT--------------
----------TDMEM----VKI---------------E-------------ART-GR---
---DVL-------------DN-------VCEGD------EAVAAVGRAK--KA--IQDH-
-------C--------FGP-------IMRDS--------------P--------------
-----------------------------------EL-----SSKVKTLY----E-----
VLE--DAF----------------------------------------------------
------------------------------C----------------------N------
-------R-----------Q--------------------A----------K--------
------------------------------------------------------------
------------------------------------------------------------
------------------------------------------------------------
------------------------------------------------------------
------------------------------------------------------------
------------------------------------------------------------
------------------------------------------------------------
------------------------------------------------------------
------------------------------------------------------------
------------------------------------------------------------
-------------------RC------------------------IVFVQARSTAFLLAD
LFRQ-PGMH------I-P---------GM-K-----------------------------
------------------------------------------------------------
-DQI--M--ALQQFRQGETNCLFATS-VAEEGIDVPECDVIIRFDLYASAIQYIQSKGRA
RQSSSLY-VSMME-----------------------------------------------
------------------------------------------------------------
------------------------------------------------------------
-------------------------------EGN--MEH--MRKL---RRAT---RDAH-
--ALRQFCSTLPED---R-K------V---------------------------------
------------------QD---F-----IIG-------PELLA--DH----------EQ
ANQ--K----TY------TI----------------------------------------
-----------A----E-----------T---G---A--------RLTFISSLEVLARFA
SSFPHNVE---DGSPQL----E-------------------------Y------------
----------------------------IV------------------------------
-------------------NC------------------VAKK-----------------
-------------FI-----------------------------AR--------VILPEA
S--PV-KTVA-GEVHKN-KQMARCSAAFEACVQLIKKKYIDEHL-----QP---------
------AI----------------SK-----------
>KOS20364.1_Dicer-like_protein_1_Escovopsis_weberi
------------------------------------------------------------
------------------------------------------------------------
------------------------------------------------------------
------------------------------------------------------------
------------------------------------------------------------
------------------------------------------------------------
------------------------------------------------------------
--------------------------------------------------------M---
----------------------------------ES------------------------
------------------------------------------------------------
------------------------------------------------------------
------------------------------------------------------------
------------------------------------------------------------
------------------------------------------------------------
------------------------------------------------------------
---K-KLVLPDAWVSKAVKNDNT------S-----N------------------------
--------------------------------------------------------N---
----TSSRDIS-------------------N-------------DND--------ND---
ND--N---------------------------DNY---------------NDNDVR-RAP
--------------------------------------S---ERERRENAAFELWL----
---------EK-QQ-----R-----A-ITAVS------------A---------SS----
LSDHV-----------DT---GD-----GS-VLPYGEGK-K-IISSPREYQLDLFERAKE
RNTVVV----------------------LDTGSGKTLIAALLLRH------VLEQE--LE
H--R-A----GGGPHKIAFFVV-EK------------------V-ALCFQ---QH-----
-----AV-------LTSNLQFS---------VA--------------------------R
F-FG----DMTGIV------RTQEF---W---D------K--Q------F-----AEHMV
--------VVCTAQIL-LGLL---DC--------GFI-QIDRINLLVFDEAHHAKKNHP-
-------FA----------RI----------------I---------KN---YYLQ----
-------------E----D---P-DKR--------------P--RILGMTASPV-D-SKV
D----D-----V----R-LAAAELEAM---MCSTIATVSDE--A---L---CRGYA----
-QRQQ--------------EMRVEY-----------SRL---AD-------P--------
-------------E------E---------------------------------------
------------------------------------------------------------
------------------------------------------------------------
------------------------------SR---------TE-----------------
----------------------------------------------------------L-
-------W----------------TR----------------VAELVGENPQFRDHLQCA
-Q---Q----ASST-------LGSWCA----DRY-------WKL----------------
------------------------------------------------------------
------------------------------------------------------------
--------------------------------------------MM--------------
----------AGEEA----VKL---------------E-------------ART-GH---
---DFA-------------SD-------VAHGD------EAVAAVQQT------------
------------------------------------------------------------
------------------------------------------------------------
------------------------------------------------------------
------------------------------------------------------------
------------------------------------------------------------
------------------------------------------------------------
------------------------------------------------------------
------------------------------------------------------------
------------------------------------------------------------
------------------------------------------------------------
------------------------------------------------------------
------------------------------------------------------------
------------------------------------------------------------
------------------------------------------------------------
------------------------------------------------------------
----------------------------------------------------------AD
L--Q-RGML------I-R---------DV-RAAY-MTG----------------------
-------S--K-NGSSTVTT-----------------------MS------------Y--
REQV--L--TLQKFRSGETNCLFATS-VAEEGIDIPECDVIIRFDLFSSAIQYIQSKGRA
RQKFSIY-INMIE-----------------------------------------------
------------------------------------------------------------
------------------------------------------------------------
-------------------------------NGN--VDH--LRRV---NQAS---RDTN-
--ALRRFCSALPED---R-K------V---------------------------------
------------------QD---Y-----VID-------AATIA--QN----------ER
LSQ--K----VF------TI----------------------------------------
-----------P----E-----------T---G---A--------RLTFFSSLEVIAKFT
SSLPGH--------HKA----E-------------------------Y------------
----------------------------IV------------------------------
-------------------TS------------------FAKK-----------------
-------------FI-----------------------------AR--------IIFPAA
S--PI-KTAA-GESQRT-KQLARCSAAFEACVELVKKDYIDAHL-----QP---------
------KF----------------AK-----------
>XP_013944263.1_hypothetical_protein_TRIATDRAFT_292263_Trichoderma_atroviride_IMI_206040
------------------------------------------------------------
------------------------------------------------------------
------------------------------------------------------------
------------------------------------------------------------
------------------------------------------------------------
------------------------------------------------------------
------------------------------------------------------------
------------------------------------------------------------
------------------------------------------------------------
------------------------------------------------------------
------------------------------------------------------------
------------------------------------------------------------
------------------------------------------------------------
------------------------------------------------------------
------------------------------------------------------------
------------------------------------------------------------
------------------------------------------------------------
------------------------------------------------------------
------------------------------------------------------------
-------------------------------------------------MKFQEWL----
---------EK-NQ-----K-----E-VLAAS------------K---------ADMGSR
L-ERL-----------EK---IP-----VDKLLR-GSSE-R-IIASPREYQIDLYERAKN
ENTIVV----------------------LDTGTGKTLIAALLLRR------VLEVE--IE
N--R-E----KGYTPKSAFFIV-EK------------------V-ALCFQ---QY-----
-----AV-------LTSNLEFP---------IG--------------------------K
I-FG----DMNGDI------GDPEF---W---R------Q--Q------F-----SENMA
--------FVCTAQTL-LSMF---GA--------GFI-SMDRVNLLVFDEAHHTKKNHA-
-------YA----------RI----------------M----------E---YYPR----
-------------W--------E-NER--------------P--RILGMTASPV-D-TSK
G----D-----V----R-IAAMDLEEM---LCGKIATISD--------------------
------------------------------------------ED-------P--------
-------------E------H---------------------------------------
------------------------------------------------------------
------------------------------------------------------------
------------------------------SK---------TN-----------------
----------------------------------------------------------L-
-------W----------------EE----------------ISRCIGRNPQFKAHLSFT
-K---E----ASSV-------LGTWCA----DRY-------WQL----------------
------------------------------------------------------------
------------------------------------------------------------
--------------------------------------------LT--------------
----------TNDEM----VKI---------------E-------------AKT-GR---
---DTL-------------DD-------VLDSD------EAIAAVSRAR--DI--IRDH-
-------Q--------FEP-------ITNNW--------------S--------------
-----------------------------------DL-----SPKVKTLH----Q-----
ILG--NAF----------------------------------------------------
------------------------------S----------------------Q------
-------R-----------L--------------------S----------K--------
------------------------------------------------------------
------------------------------------------------------------
------------------------------------------------------------
------------------------------------------------------------
------------------------------------------------------------
------------------------------------------------------------
------------------------------------------------------------
------------------------------------------------------------
------------------------------------------------------------
------------------------------------------------------------
-------------------RC------------------------IVFVEQRTTAFLLAD
LFKQ-PGMS------I-P---------GM-RTAY-MIG----------------------
-------S--N-ATSG-AAN-----------------------MS------------L--
KDQV--V--SLQKFKRGEFNCLFATS-VAEEGIDVPECDVIVRFDLCVSAIQYIQSKGRA
RQSSFLY-VTLVE-----------------------------------------------
------------------------------------------------------------
------------------------------------------------------------
-------------------------------SKN--IHH--HRKF---QQAK---SAAF-
--ELQRFCRALPED---R-K------V---------------------------------
------------------ED---F-----DVR-------PEVLQ--SC----------E-
----------TI------IA----------------------------------------
-----------T----E-----------S---G---G--------GLKLVDSLACLAKYT
SSL---SR---DGLQKI----E-------------------------Y------------
----------------------------VV------------------------------
-------------------KS------------------DKKQ-----------------
-------------FI-----------------------------AS--------VVLPDG
S--PI-KTIQ-GISQRT-KQLARCSAAFEACRILIEKGYIDKHL-----RP---------
------AF----------------AK-----------
>PNP43160.1_hypothetical_protein_TGAMA5MH_05094_Trichoderma_gamsii
------------------------------------------------------------
------------------------------------------------------------
------------------------------------------------------------
------------------------------------------------------------
------------------------------------------------------------
------------------------------------------------------------
------------------------------------------------------------
--------------------------------------------------------M---
----------------------------------SA------------------------
------------------------------------------------------------
------------------------------------------------------------
------------------------------------------------------------
------------------------------------------------------------
------------------------------------------------------------
------------------------------------------------------------
---P-------------------------D-----D------------------------
--------------------------------------------------------Q---
----PELEDIV-------------------E-------------DEE--------QK---
KD--D---------------------------DQ--------------------AQ-EAP
--------------------------------------V---AKNRKQDMKFQEWL----
---------EK-NQ-----K-----E-VLKAS------------K---------ADMDSR
L-ERL-----------DK---IS-----IEKLLR-GSSE-R-IIASPREYQIDLYERAKN
ENTIVV----------------------LDTGTGKTLIAALLLRR------VLEVE--VE
N--R-A----KGYTPKTAFFIV-EK------------------V-ALCFQ---QH-----
-----AV-------LTSNLEFP---------IG--------------------------K
I-FG----DMNGDI------GCPEF---W---R------Q--Q------F-----SENMA
--------FVCTAQTL-LSMF---GA--------GFI-SMDRVNLLVFDEAHHTKKNHA-
-------YA----------RI----------------M----------E---YYPR----
-------------W--------E-NER--------------P--RILGMTASPV-D-TSK
A----D-----V----R-IAAMDLEET---LCGKIATISDE--S---I---GGFRD----
-NRDE--------------ERTECY-----------EKL---ED-------P--------
-------------E------H---------------------------------------
------------------------------------------------------------
------------------------------------------------------------
------------------------------SK---------TN-----------------
----------------------------------------------------------L-
-------W----------------EA----------------ISRCIGHNPQFKAHLSFT
-R---D----ASSV-------LGTWCA----DRY-------WQL----------------
------------------------------------------------------------
------------------------------------------------------------
--------------------------------------------LI--------------
----------TNDEM----AKI---------------E-------------AKT-GR---
---DTL-------------DD-------VFDSD------EAIAAVSRTR--DI--IQDH-
-------Q--------FGP-------ITNNW--------------S--------------
-----------------------------------DL-----SSKVKTLH----G-----
ILD--NAF----------------------------------------------------
------------------------------S----------------------Q------
-------R-----------L--------------------S----------K--------
------------------------------------------------------------
------------------------------------------------------------
------------------------------------------------------------
------------------------------------------------------------
------------------------------------------------------------
------------------------------------------------------------
------------------------------------------------------------
------------------------------------------------------------
------------------------------------------------------------
------------------------------------------------------------
-------------------RC------------------------IVFVEQRTTAFLLAD
LFSQ-PGIS------I-P---------GM-RTAY-MIG----------------------
-------S--N-VTSG-AAC-----------------------MS------------L--
KDQV--V--SLQKFKRGEFNCLFATS-VAEEGIDVPECDVIVRFDLCVSAIQYIQSKGRA
RQSSFLY-VTLVE-----------------------------------------------
------------------------------------------------------------
------------------------------------------------------------
-------------------------------SKN--ILH--HRKF---QQAK---SAAF-
--ELQRFCRALPDD---R-K------V---------------------------------
------------------ED---F-----DVR-------PEVLR--SC----------E-
----------SV------IA----------------------------------------
-----------T----E-----------A---G---G--------GLKLVDSLACLAKYT
SSL---SR---DGLQKV----E-------------------------Y------------
----------------------------VV------------------------------
-------------------KP------------------DKKQ-----------------
-------------FI-----------------------------AS--------VVLPDG
S--PI-KTIQ-GVTQRT-KQLARCSAAFEACRILIEKGYIDKHL-----QP---------
------AF----------------AK-----------
>XP_024761472.1_hypothetical_protein_M441DRAFT_138816_Trichoderma_asperellum_CBS_433.97
------------------------------------------------------------
------------------------------------------------------------
------------------------------------------------------------
------------------------------------------------------------
------------------------------------------------------------
------------------------------------------------------------
------------------------------------------------------------
------------------------------------------------------------
------------------------------------------------------------
------------------------------------------------------------
------------------------------------------------------------
------------------------------------------------------------
------------------------------------------------------------
------------------------------------------------------------
------------------------------------------------------------
------------------------------------------------------------
------------------------------------------------------------
------------------------------------------------------------
------------------------------------------------------------
-------------------------------------------------MQFQQWL----
---------EK-NQ-----K-----E-VLAAS------------R---------EDMGSR
L-ERL-----------EK---IS-----VEKLLK-GSTE-R-IIASPREYQIDLYERAKN
ENTIVV----------------------LDTGSGKTLIAALLLRR------VLEVE--IE
N--R-A----KGYKPKTAFFIV-EK------------------V-ALCFQ---QH-----
-----AV-------LTSNLEFP---------IG--------------------------K
I-FG----DMKGEI------GDPEF---W---R------Q--Q------F-----SENMA
--------FVCTAQTL-LSML---GS--------GFI-SMSQINLLVFDEAHHTKKNHA-
-------YA----------RI----------------M----------E---GYPR----
-------------W--------E-NER--------------P--RILGMTASPV-D-SSK
A----D-----V----R-IAAMDLEEM---LCSKIATISDE--A---L---GGFRD----
-HRDE--------------ELTERY-----------EKL---ED-------P--------
-------------Q------H---------------------------------------
------------------------------------------------------------
------------------------------------------------------------
------------------------------SK---------TQ-----------------
----------------------------------------------------------L-
-------W----------------EA----------------ISRCIGSNPQFKAHLCFA
-K---D----ASSV-------LGTWCA----DRY-------WQL----------------
------------------------------------------------------------
------------------------------------------------------------
--------------------------------------------LA--------------
----------TNDEM----ARI---------------E-------------AKT-GR---
---DTL-------------ED-------VFDSD------EAIAAVSRTR--DV--IRDH-
-------Q--------FGP-------IAKDW--------------S--------------
-----------------------------------DL-----SSKVKTLH----G-----
VLE--NAF----------------------------------------------------
------------------------------C----------------------Q------
-------R-----------L--------------------S----------K--------
------------------------------------------------------------
------------------------------------------------------------
------------------------------------------------------------
------------------------------------------------------------
------------------------------------------------------------
------------------------------------------------------------
------------------------------------------------------------
------------------------------------------------------------
------------------------------------------------------------
------------------------------------------------------------
-------------------RC------------------------IVFVEQRATAFLLTD
LFQQ-PEMS------I-P---------GM-RVAY-MIG----------------------
-------S--N-ASSANAAN-----------------------MS------------L--
KDQV--V--SLQKFKRGETNCLFATS-VAEEGIDVPECDVIIRFDLCVSAIQYIQSKGRA
RQSSFLY-VTMVE-----------------------------------------------
------------------------------------------------------------
------------------------------------------------------------
-------------------------------SNN--IYH--HRKF---QQAK---SAAF-
--ELQRFCRALPED---R-K------V---------------------------------
------------------ED---F-----DVR-------PEVLK--DC----------E-
----------SI------IT----------------------------------------
-----------T----A-----------A---G---G--------GLKLIDSLACLAKYA
SSL---SK---DGLQKL----E-------------------------Y------------
----------------------------VV------------------------------
-------------------KP------------------DKKQ-----------------
-------------FI-----------------------------AS--------VVLPDG
S--PI-KTIQ-GVSQRT-KQLARCSAAFEACRILIERGYIDKHL-----QP---------
------AF----------------AK-----------
>KYK57428.1_RNase3_domain-containing_protein_Drechmeria_coniospora
------------------------------------------------------------
------------------------------------------------------------
------------------------------------------------------------
------------------------------------------------------------
------------------------------------------------------------
------------------------------------------------------------
------------------------------------------------------------
--------------------------------------------M-----------M---
------------------------------------------------------------
------------------------------------------------------------
------------L-----------------------------------------------
----------E-------------------------------------------------
------------------------------------------------------------
------------------------------------------------------------
----------------------------------N-------------------------
--VS-------------------------P-----P------------------------
--------------------------------------------------------Y---
----SRLE--ETANRADS------------A-------------KED--------DD---
GDFRRGS--------SD--DD--------G-SDEY---------------IVPDVV-RAA
--------------------------------------S---ALRRRGDAAFREWI----
---------SK-SE-----R----LR-S-NLS------------S---------GVGG--
----M-----------EH---AS-----AGRLIQRNEEK-R-IIATPREYQIELFERAKE
KNLIIV----------------------LDTGSGKTLIAALLLRF------TLDQE--LE
R--R-A----EGGAKKVAFFLV-EN------------------V-ALCFQ---QY-----
-----SV-------LRANLEHP---------VA--------------------------K
F-HG----EMTGIL------RTKEF---W---D------Q--Q------L-----DENMV
--------LVCTAQIL-LDCL---NS--------GFL-QMSRVNLLIFDEAHHTKKNHP-
-------YA----------RI----------------I---------KE---HYLR----
-------------K--------R-HDR--------------P--RILGMTASPV-D-AQT
R----D-----L----R-GAAADLESI---MCSEIATVSDE--T---L---AEGQN----
-RRRQ--------------EMKEYY-----------ARL---VR-------P--------
-------------E------D---------------------------------------
------------------------------------------------------------
------------------------------------------------------------
------------------------------AK---------TP-----------------
----------------------------------------------------------L-
-------S----------------AR----------------ISNLISHEPQYRMHFEAA
-Q---D----VAST-------LGPWCA----DRY-------WLL----------------
------------------------------------------------------------
------------------------------------------------------------
--------------------------------------------LM--------------
----------TDAEVDKQVAKA---------------R-------------ERDNRR---
---QTV-------------DR-------EGEAD------RVLSVLCEVQ--NA--VRLG-
-------A--------VAND-----ETARML--------------F--------------
-----------------------------------AF-----SSKVKTLR----Q-----
ILE--DAF----------------------------------------------------
------------------------------K----------------------E------
-------R-----------V--------------------T----------T--------
------------------------------------------------------------
------------------------------------------------------------
------------------------------------------------------------
------------------------------------------------------------
------------------------------------------------------------
------------------------------------------------------------
------------------------------------------------------------
------------------------------------------------------------
------------------------------------------------------------
------------------------------------------------------------
-------------------RC------------------------IVFVKKRYTALLLAQ
AFQL-VDMQ------I-P---------AI-HASH-LIG----------------------
-------S--R-VGAASIAN-----------------------MS------------F--
RDQV--V--ALQRFRRGDTNCLFATQ-VAEEGIDIPECDFIIRFDLYDSAIQYIQSKGRA
RKDKSTY-ISMLE-----------------------------------------------
------------------------------------------------------------
------------------------------------------------------------
-------------------------------EGN--MQH--LRKL---KQAT---RDAI-
--SLRQFCTSLPSD---R-K------I---------------------------------
------------------QD---------NFD-------AVTLA--EN----------ER
IAQ--R----VH------EI----------------------------------------
-----------P----E-----------T---G---A--------RLSFASSLEVLAKFV
SSL-----T--DSHVTP----D-------------------------Y------------
----------------------------VV------------------------------
-------------------TSS---------------S-TSKK-----------------
-------------FV-----------------------------AT--------VILPEE
S--PI-KCKR-GFAQRN-KQLARGSAAFEACVELIEKKYINGHL-----QP---------
------TL----------------SR-----------
>PHH93109.1_hypothetical_protein_CDD83_961_Cordyceps_sp._RAO-2017
------------------------------------------------------------
------------------------------------------------------------
------------------------------------------------------------
------------------------------------------------------------
------------------------------------------------------------
------------------------------------------------------------
------------------------------------------------------------
--------------------------------------------------------M---
------------------------------------------------------------
------------------------------------------------------------
------------Q-----------------------------------------------
----------P-------------------------------------------------
------------------------------------------------------------
------------------------------------------------------------
----------------------------------I-------------------------
--VK-------------------------L-----P------------------------
--------------------------------------------------------P---
----SRLKSDE-------------------P-------------DGD--------DG---
SD--DGS--------DDGSDD--------G-SDSY---------------LNRDAV-RAP
--------------------------------------S---ARKRRGDAAFRQWI----
---------LD-SQ-----R----SA-VGSAA------------S---------GQLL--
----I-----------DR---LS-----TAHLIQTNESN-H-IIASPREYQIELFERAKE
KNLIIV----------------------LDTGSGKTLIAALLLRH------TLDQE--LE
R--R-A----AGGAPRVAFFLV-EK------------------V-ALCFQ---QY-----
-----SV-------LKANLEHP---------VA--------------------------K
F-HG----EMAGIM------RTKDF---W---D------R--Q------F-----AENMV
--------FVCTAQIV-LDCL---NS--------GFL-QIGQVNLLVFDEAHHTKKNHP-
-------YA----------RI----------------I---------KD---HYLR----
-------------E--------P-HNR--------------P--RILGMTASPV-D-SQT
S----D-----L----R-AAASELESM---LCSEIATVSDE--A---L---MQSQS----
-RRHQ--------------EILEYY-----------QRL---LP-------P--------
-------------K------D---------------------------------------
------------------------------------------------------------
------------------------------------------------------------
------------------------------AR---------TP-----------------
----------------------------------------------------------L-
-------W----------------NQ----------------VKALLPDDIQYRAHLDST
-E---D----AASS-------LGAWCA----DRY-------WEL----------------
------------------------------------------------------------
------------------------------------------------------------
--------------------------------------------LL--------------
----------TDAEVKRQSAKA---------------Q-------------ATTHGL---
---FSD-------------GG-------VSEAD------RILEMLLRLQ--TI--VQDN-
-------A--------PSK-------TAQDG--------------R--------------
-----------------------------------GF-----SSKVQVLR----Q-----
VLE--DAF----------------------------------------------------
------------------------------T----------------------K------
-------R-----------Q--------------------T----------Q--------
------------------------------------------------------------
------------------------------------------------------------
------------------------------------------------------------
------------------------------------------------------------
------------------------------------------------------------
------------------------------------------------------------
------------------------------------------------------------
------------------------------------------------------------
------------------------------------------------------------
------------------------------------------------------------
-------------------RC------------------------IVFVQKRYTALLLAD
AFRQ-IGQH------V-P---------GM-QPAH-LVG----------------------
-------S--Q-PLSSSIAN-----------------------MT------------F--
RDQV--L--TLQRFRRGENNCLFSTQ-VAEEGIDIPECDLIVRFDLYDSAIQYIQSKGRA
RQARSTY-ISMLE-----------------------------------------------
------------------------------------------------------------
------------------------------------------------------------
-------------------------------DGN--MQH--LRRL---KQAM---RDAH-
--SLRRFCASLPAD---R-K------I---------------------------------
------------------QD---------AVD-------PSTSL--EN----------ER
IAQ--K----VY------DI----------------------------------------
-----------A----E-----------T---G---A--------RLTFASSLDVLAKFV
ASL---GTS--EAAPPP----E-------------------------Y------------
----------------------------IV------------------------------
-------------------TYS---------------Y-AHKK-----------------
-------------FI-----------------------------GT--------VILPET
S--PI-QSKT-GFPQRN-KQLARCSAAFQTCVELVKKTYINGHL-----QP---------
------TL----------------CK-----------
>POR36604.1_Dicer-like_protein_1_Tolypocladium_paradoxum
------------------------------------------------------------
------------------------------------------------------------
------------------------------------------------------------
------------------------------------------------------------
------------------------------------------------------------
------------------------------------------------------------
------------------------------------------------------------
--------------------------------------------------------M---
----------------------------------GD------------------------
------------------------------------------------------------
------------Q-----------------------------------------------
----------A-------------------------------------------------
------------------------------------------------------------
------------------------------------------------------------
----------------------------------V-------------------------
--AC-------------------------P-----P------------------------
--------------------------------------------------------A---
----DSTK--E-------------------A-------------NGP--------DD---
GH--RGS--------DDDHDV--------D-SGSY---------------LIPEVA-RGL
--------------------------------------S---ALRQRGDAAFHEWI----
---------QK-SQ-----R----LS-A-KRP------------N---------DQAG--
----I-----------DR---VS-----TARLIQSNEEK-R-IIASPREYQIELFERAKE
RNIIIV----------------------LDTGSGKTLIAALLLRH------TLDQE--LE
R--R-A----IGQPKKVAFFLV-EK------------------V-ALCFQ---QY-----
-----SV-------LKANLEHP---------VA--------------------------K
F-HG----EMAGIM------RTKEF---W---D------K--Q------F-----ADNMV
--------FVCTAQIV-LDCL---NS--------GFL-HISQVNLLIFDEAHHTKKNHP-
-------YA----------RI----------------I---------KD---HYLR----
-------------E--------P-NTR--------------P--RILGMTASPV-D-AQT
R----D-----L----R-AAATELESI---LCSEIATVSDE--T---L---IESQA----
-QRRQ--------------ETKEYY-----------DRL---IK-------P--------
-------------E------Y---------------------------------------
------------------------------------------------------------
------------------------------------------------------------
------------------------------AR---------TP-----------------
----------------------------------------------------------L-
-------W----------------KE----------------LAGLISDDAQYRLHFEAT
-Q---E----AAST-------LGAWCA----DRY-------WEL----------------
------------------------------------------------------------
------------------------------------------------------------
--------------------------------------------FM--------------
----------TDTEVSKRAAKA---------------Q-------------SSSSGL---
---FTV-------------DG-------MSEAD------TVVSSLHQAQ--KI--IRDH-
-------A--------RSN-------TAGAS--------------K--------------
-----------------------------------GF-----SSKVKTLR----H-----
ILE--DAF----------------------------------------------------
-----------------------------------------------------R------
-------Q-----------D--------------------A----------R--------
------------------------------------------------------------
------------------------------------------------------------
------------------------------------------------------------
------------------------------------------------------------
------------------------------------------------------------
------------------------------------------------------------
------------------------------------------------------------
------------------------------------------------------------
------------------------------------------------------------
------------------------------------------------------------
-------------------RC------------------------IVFVQKRHTALLLAD
VFQQ-VDEH------I-P---------NM-RAAY-LVG----------------------
-------S--Q-AMSSSIAN-----------------------MS------------F--
RDQV--L--SLQRFRRGETNCLFATQ-VAEEGIDIPECDLIIRFDLYDSAIQYIQSKGRA
RQAKSTY-ISMLE-----------------------------------------------
------------------------------------------------------------
------------------------------------------------------------
-------------------------------EGN--MQH--LRRL---KQAT---RDAN-
--ALRQFCSALPAD---R-K------I---------------------------------
------------------QD---------TFD-------PTTSL--EH----------ER
IAQ--K----VY------EI----------------------------------------
-----------P----E-----------T---G---A--------RLTFASSQEVLSKFV
SSL---SYN--DMSLTP----E-------------------------Y------------
----------------------------VV------------------------------
-------------------TSS---------------Y-ASKK-----------------
-------------FV-----------------------------AT--------IGFPES
S--PI-KSMN-GFAQRN-KQLARCSAAFEACVDLIKKKYINGHL-----QP---------
------TF----------------SK-----------
>PHH62390.1_hypothetical_protein_CDD81_7186_Ophiocordyceps_australis
------------------------------------------------------------
------------------------------------------------------------
------------------------------------------------------------
------------------------------------------------------------
------------------------------------------------------------
------------------------------------------------------------
------------------------------------------------------------
---------------------------------------MVLPGD-----------I---
------------------------------------------------------------
------------------------------------------------------------
------------L-----------------------------------------------
----------E-------------------------------------------------
------------------------------------------------------------
------------------------------------------------------------
----------------------------------M-------------------------
--TS-------------------------I-----D------------------------
--------------------------------------------------------H---
----KDMRSDT-------------------E-------------TSD--------ET---
GG--DGS--------DCESED--------G-VDKY---------------INSDVI-REI
--------------------------------------S---AVRRREDAAFKSWV----
---------EK--------R----SR-RDSAT------------T---------GDKAKA
LC--L-----------DR---QS-----TASLIQSNEAT-A-IIKSPREYQMDLYHRAKE
RNSIIV----------------------LDTGSGKTLIAALLLRH------TLDNE--LE
R--R-A----RGLTAKVAFFLV-DK------------------V-ALCFQ---QY-----
-----SV-------LRANLEHS---------VA--------------------------K
F-HG----EVASVM------RSKSF---W---D------K--Q------I-----NETMV
--------FVCTAQVV-LDCL---NS--------GFI-QMKQINLLIFDEAHHTKKNHP-
-------YA----------RI----------------I---------KD---HYLR----
-------------E--------T-GTR--------------P--RILGMTASPV-D-AQT
R----D-----L----R-AAASELESI---LCSEIATISDE--S---L---MRSQA----
-QRQQ--------------LVTEMY-----------DKL---LS-------P--------
-------------E------D---------------------------------------
------------------------------------------------------------
------------------------------------------------------------
------------------------------SR---------TP-----------------
----------------------------------------------------------L-
-------W----------------KE----------------IHSLLAEEYEFRDHFQFS
-Q---D----AAST-------LGSWCS----DRY-------WQL----------------
------------------------------------------------------------
------------------------------------------------------------
--------------------------------------------LM--------------
----------TDMHISKRVSKA---------------Q-------------TRTLGS---
---ISS-------------DG-------LTDSD------RVSALLNKVQ--LL--TRSS-
-------A--------ASK-------SPTSK--------------R--------------
-----------------------------------DL-----SSKVITLW----H-----
ILD--EAF----------------------------------------------------
------------------------------R----------------------R------
-------R-----------Q--------------------T----------K--------
------------------------------------------------------------
------------------------------------------------------------
------------------------------------------------------------
------------------------------------------------------------
------------------------------------------------------------
------------------------------------------------------------
------------------------------------------------------------
------------------------------------------------------------
------------------------------------------------------------
------------------------------------------------------------
-------------------RC------------------------IVFVQKRYTALLLSE
AFEH-LANK------I-F---------GL-STSF-LVG----------------------
-------S--S-ADSWSISS-----------------------MS------------F--
REQI--L--TLQRFRRGEVNCIFATQ-VAEEGIDIPECDLIIRFDLCDSAIQYIQSKGRA
RQAQSTY-INMAE-----------------------------------------------
------------------------------------------------------------
------------------------------------------------------------
-------------------------------QGN--NQH--VRKL---MQAA---RDAY-
--ALRQFCSAMPAD---R-K------V---------------------------------
------------------QD---------SVD-------MLAVA--EH----------ER
TAQ--K----VF------EI----------------------------------------
-----------P----E-----------T---G---A--------RLTFQSSQEVLAKFV
SCL---SDS--NTSYTP----E-------------------------Y------------
----------------------------IV------------------------------
-------------------TPM---------------P-RSKK-----------------
-------------FV-----------------------------AT--------IILPDA
S--PY-KSFP-GNPQRN-KQLARCSAAFEACVCLYKSGWINSNL-----QP---------
------TM----------------RK-----------
>PHH81314.1_hypothetical_protein_CDD82_1058_Ophiocordyceps_australis
------------------------------------------------------------
------------------------------------------------------------
------------------------------------------------------------
------------------------------------------------------------
------------------------------------------------------------
------------------------------------------------------------
------------------------------------------------------------
---------------------------------------MGLPGE-----------M---
------------------------------------------------------------
------------------------------------------------------------
------------L-----------------------------------------------
----------E-------------------------------------------------
------------------------------------------------------------
------------------------------------------------------------
----------------------------------V-------------------------
--TP-------------------------I-----D------------------------
--------------------------------------------------------G---
----KDTR-DT-------------------E-------------KLV--------EV---
DG--DAS--------DSESED--------G-VEKY---------------INPDAM-REP
--------------------------------------S---AARRREDAAFQSWV----
---------EK--------K----LR-FDAAM------------T---------GDKGKT
LC--L-----------DR---QS-----TASLIQSNEAA-A-IIKSPREYQMDLYHRAKE
RNSIIV----------------------LDTGSGKTLIAALLLRH------TLDNE--LE
R--R-A----RGLSAKIAFFLV-DK------------------V-ALCFQ---QY-----
-----SV-------LKANLEHS---------VA--------------------------K
F-HG----DVAGIM------RSKSF---W---D------K--Q------M-----KETMV
--------LVCTAQVV-LDCL---NS--------GFI-QIKQINLLIFDEAHHTKKNHP-
-------YA----------RI----------------I---------KD---HYLR----
-------------E--------T-GAR--------------P--RILGMTASPV-D-AQT
R----D-----L----R-AAASELESI---LCSEIATISDE--S---L---MQSQA----
-RRQQ--------------LVTEMY-----------DRL---LS-------P--------
-------------Q------D---------------------------------------
------------------------------------------------------------
------------------------------------------------------------
------------------------------AR---------TP-----------------
----------------------------------------------------------L-
-------W----------------NE----------------ISSLLAEEFEFRDHFQFS
-Q---D----AASM-------LGSWCA----NRY-------WQL----------------
------------------------------------------------------------
------------------------------------------------------------
--------------------------------------------LM--------------
----------TDTQISKRVSKS---------------H-------------TLNPGA---
---ISS-------------DG-------LTDSD------RFGALLNKVQ--LL--TRSS-
-------T--------VAR-------PPDSK--------------R--------------
-----------------------------------DL-----SSKVILLW----R-----
ILD--DAF----------------------------------------------------
------------------------------S----------------------H------
-------R-----------Q--------------------T----------Q--------
------------------------------------------------------------
------------------------------------------------------------
------------------------------------------------------------
------------------------------------------------------------
------------------------------------------------------------
------------------------------------------------------------
------------------------------------------------------------
------------------------------------------------------------
------------------------------------------------------------
------------------------------------------------------------
-------------------RC------------------------IVFVQKRFTALLLSE
VFEH-VATK------I-S---------GL-SASY-LVG----------------------
-------S--S-ADSWSISS-----------------------MS------------F--
RDQV--L--TLQRFRRGEINCIFATQ-VAEEGIDIPECDLIIRFDLCDSAIQYIQSKGRA
RQAQSTY-INMAE-----------------------------------------------
------------------------------------------------------------
------------------------------------------------------------
-------------------------------RGN--MQH--LRKL---KQAA---RDAY-
--ALRQFCSAMPAD---R-K------V---------------------------------
------------------VD---------STD-------MLAIA--EH----------ER
TAQ--K----VF------EI----------------------------------------
-----------P----E-----------T---G---A--------RLTFHSSQEVLAKFV
SCL---SNS--NTCYTP----E-------------------------Y------------
----------------------------IV------------------------------
-------------------TPM---------------L-SSKK-----------------
-------------FV-----------------------------AT--------IILPEA
S--PY-KSFS-GHPQRN-KQLARCSVAFEACVCLYKSKWIDDNL-----QP---------
------TM----------------RK-----------
>PMB66657.1_Dicer-like_protein_1_Beauveria_bassiana
------------------------------------------------------------
------------------------------------------------------------
------------------------------------------------------------
------------------------------------------------------------
------------------------------------------------------------
------------------------------------------------------------
------------------------------------------------------------
--------------------------------------------------------M---
----------------------------------NT------------------------
------------------------------------------------------------
------------------------------------------------------------
------------------------------------------------------------
------------------------------------------------------------
------------------------------------------------------------
------------------------------------------------------------
---Q-------------------------S-----A------------------------
--------------------------------------------------------S---
----SRPR----------------------------------------------------
------------------------------------------------------------
--------------------------------------I---KQRTKDSSVFKSWL----
---------HE-QA-----K----IDNVIPAA------------N---------A-----
-P--L-----------EG---LG-----DA---AAAEVS-A-LMATPREYQNELFERAKS
KNTIVV----------------------LDTGSGKTLIAIMLLRH------VLEQE--LE
D--R-A----NGGPRKTAFFVV-DK------------------V-ALCMQ---QY-----
-----QV-------IHATLPFS---------VT--------------------------K
F-YG----ELQPLE------QSQTH---W---D------A--Q------F-----DENMI
--------IVCTAQML-LDCL---SH--------GFI-NMRQINLLIFDEVHHAKKEHP-
-------YA----------AI----------------M---------KR---YYPR----
-------------D--------G-NVK--------------P--RILGLTASPV-D-TGT
L----D-----I----E-TAVEKLESL---MCSEIATVSDA--V---L---EAGWT----
-KREQ--------------EKVRLY-----------KPL---KD-------M--------
-------------K------D---------------------------------------
------------------------------------------------------------
------------------------------------------------------------
------------------------------CY---------TK-----------------
----------------------------------------------------------L-
-------A----------------RD----------------IDEFAQHVPQLAASVQFS
-A---K----IGSA-------LGPWCA----DRF-------WQI----------------
------------------------------------------------------------
------------------------------------------------------------
--------------------------------------------LL--------------
----------TDDLM----RNM---------------A-------------VQL-GK---
---GKK-------------TS-------YDRYD------AASGALEGLR--PI--IDHH-
-------R--------FAP-------ASTDE--------------D--------------
-----------------------------------AI-----SSKLVVLR----E-----
TLY--AAF----------------------------------------------------
------------------------------E----------------------E------
-------E-----------S--------------------E----------T--------
------------------------------------------------------------
------------------------------------------------------------
------------------------------------------------------------
------------------------------------------------------------
------------------------------------------------------------
------------------------------------------------------------
------------------------------------------------------------
------------------------------------------------------------
------------------------------------------------------------
------------------------------------------------------------
-------------------KC------------------------LVFVDEQFMAMILAD
YFSQ-PGTA------P-Q---------GM-VADF-MIG----------------------
----------L-AKSFAHAN-----------------------LS------------L--
RERM--Q--KLNDFKHGNTNCLFATS-VAEEGLDIPACDLVIRFDMCISAIQYIQSRGRA
RKASSVY-ITMME-----------------------------------------------
------------------------------------------------------------
------------------------------------------------------------
-------------------------------QDN--NQH--LNRF---RNVT---FDAQ-
--YLRRFCQKLPPD---R------------------------------------------
-----------------------------------------SIG--IY----------ER
PPE--K----EL------LV----------------------------------------
-----------A----D-----------T-------A--------TLSTQNSMAVLARFV
STL---AQ-GMDRSPKP----E-------------------------Y------------
----------------------------VV------------------------------
-------------------CA------------------AGTN-----------------
-------------FT-----------------------------CW--------VILPDS
A--PF-KSTT-GILEKS-KIRARCAAAYEACTWLIEMGSINKNL-----QP---------
------TF----------------KK-----------
>PQK09508.1_hypothetical_protein_BB8028_0001g15780_Beauveria_bassiana
------------------------------------------------------------
------------------------------------------------------------
------------------------------------------------------------
------------------------------------------------------------
------------------------------------------------------------
------------------------------------------------------------
------------------------------------------------------------
--------------------------------------------------------M---
----------------------------------NT------------------------
------------------------------------------------------------
------------------------------------------------------------
------------------------------------------------------------
------------------------------------------------------------
------------------------------------------------------------
------------------------------------------------------------
---Q-------------------------S-----A------------------------
--------------------------------------------------------S---
----SRPR----------------------------------------------------
------------------------------------------------------------
--------------------------------------I---KQRTKDSSVFKSWL----
---------HE-QA-----K----IDNVIPAT------------N---------A-----
-P--L-----------EG---LG-----DA---AAAEVS-A-LMATPREYQNELFERAKS
KNTIVV----------------------LDTGSGKTLIAIMLLRH------VLEQE--LE
D--R-A----NGGTRKTAFFVV-DK------------------V-ALCMQ---QY-----
-----QV-------IHATLPFS---------VT--------------------------K
F-YG----ELQPLE------QSQTH---W---D------A--Q------F-----DENMI
--------IVCTAQML-LDCL---SH--------GFI-NMRQINLLIFDEVHHAKKEHP-
-------YA----------AI----------------M---------KR---YYPR----
-------------D--------N-NVK--------------P--RILGLTASPV-D-TGT
L----D-----I----E-TAVEKLESL---MCSEIATVSDA--V---L---EAGWT----
-KRDQ--------------EKVRLY-----------KPL---KD-------V--------
-------------K------D---------------------------------------
------------------------------------------------------------
------------------------------------------------------------
------------------------------CY---------TK-----------------
----------------------------------------------------------L-
-------A----------------RD----------------IDEFAQHVPQLAASVQFS
-A---K----IGSA-------LGPWCA----DRF-------WQI----------------
------------------------------------------------------------
------------------------------------------------------------
--------------------------------------------LL--------------
----------TDDLM----RNM---------------A-------------VQL-GK---
---DEK-------------TS-------YDRYD------AASGALESLR--PI--IDHH-
-------R--------FAP-------ASTDE--------------G--------------
-----------------------------------AI-----SSKLVVLR----E-----
TLC--AAF----------------------------------------------------
------------------------------E----------------------E------
-------E-----------S--------------------E----------T--------
------------------------------------------------------------
------------------------------------------------------------
------------------------------------------------------------
------------------------------------------------------------
------------------------------------------------------------
------------------------------------------------------------
------------------------------------------------------------
------------------------------------------------------------
------------------------------------------------------------
------------------------------------------------------------
-------------------KC------------------------LVFVDEQFMAMILAD
YFSQ-PGTA------P-Q---------GM-VADF-MIG----------------------
----------L-AKSFAHAN-----------------------LS------------L--
RERM--Q--KLNDFKHGNTNCLFATS-VAEEGLDIPACDLVIRFDMCISAIQYIQSRGRA
RKASSVY-ITMME-----------------------------------------------
------------------------------------------------------------
------------------------------------------------------------
-------------------------------QDN--NQH--LNRF---RNVT---FDAQ-
--CLRRFCQKLPPD---R------------------------------------------
-----------------------------------------IIG--IY----------ER
PPE--K----EL------LV----------------------------------------
-----------A----D-----------T-------A--------TLSTQNSMAVLARFV
STL---AQ-GMDRSPKP----E-------------------------Y------------
----------------------------VV------------------------------
-------------------CA------------------AGTK-----------------
-------------FT-----------------------------CR--------VILPDS
A--PF-KSTS-EILERS-KIRARCAAAYEACTRLIEMGSINKNL-----QP---------
------TF----------------KK-----------
>XP_003714515.1_dicer-like_protein_1_Pyricularia_oryzae_70-15
------------------------------------------------------------
------------------------------------------------------------
------------------------------------------------------------
------------------------------------------------------------
------------------------------------------------------------
------------------------------------------------------------
------------------------------------------------------------
------------------------------------------------------------
------------------------------------------------------------
------------------------------------------------------------
------------M-----------------------------------------------
----------E-------------------------------------------------
------------------------------------------------------------
------------------------------------------------------------
------------------------------------------------------------
------------------------------------------------------------
------------------------------------------------------------
--------------VHDG------------L-------------KKA--------AKSRY
DD--DRI--------DQDSED--------E-AVRL---------------ANPSKP-RKI
--------------------------------------S---ERKRADQAAFESWV----
---------ND-NKIRLS------ATKSRRSI------------R---------E-----
-L--S-----------DE---TL-----ETRPTRTRPRE-R-VIEGPREYQIELFERAKQ
KNTIAV----------------------LDTGTGKTLIAILLIRH------IIELE--LG
A--R-W----QGREKRITFFLV-DK------------------V-ALVRQ---QT-----
-----DH-------IRANLDFP---------VT--------------------------G
L-HG----DTVRNL------WYSEY---F---E------K--L------L-----QEQEV
--------VVCTAEIL-YRCL---HR--------SYL-NISQVSLVVFDEAHHAKKNHV-
-------YA----------RI----------------I---------KD---FYLM----
-------------E-E--D---C-QKR--------------P--RIFGMTASPI-D-TKD
T----C-----I--SYE-RATHELESL---LHSEIATISDR--D---L---LKVIG----
-SRPQ--------------EVRKSY-----------ARV---LR-------Q--------
-------------E------N---------------------------------------
------------------------------------------------------------
------------------------------------------------------------
-----------------------------------------TE-----------------
----------------------------------------------------------L-
-------C----------------NQ----------------LRELVGNHPLFKQTFDSA
-E---F----AVTE-------LGAWCA----DKL-------WEL----------------
------------------------------------------------------------
------------------------------------------------------------
--------------------------------------------CF--------------
----------REEAV----STL---------------D-------------GRV-E----
------GSRA------RDPDE-------VGESS------HEVSNAREAL--SL--VQQW-
-------S--------FSPP-----E----D--------------G--------------
-----------------------------------SL-----STKTHKLI----E-----
ILA--ECF----------------------------------------------------
------------------------------S----------------------Q------
-------A-----------N--------------------A----------I--------
------------------------------------------------------------
------------------------------------------------------------
------------------------------------------------------------
------------------------------------------------------------
------------------------------------------------------------
------------------------------------------------------------
------------------------------------------------------------
------------------------------------------------------------
------------------------------------------------------------
------------------------------------------------------------
-------------------QC------------------------IVFVKRRDTAVLLNA
LCEQ-AEIRT----KI-P---------DL-KGAF-LIG----------------------
----A--G--R-GG--NAAF-----------------------TT------------T--
RQQE--Q--TVSRFRDGEINCLFATS-IAEEGLDIPGCNVVIRFDLHGTTIQYIQSRGRA
RMRNSWF-IHMTE-----------------------------------------------
------------------------------------------------------------
------------------------------------------------------------
-------------------------------FGN--PEH--NRRW---FQDR---VNEQ-
--KMRDFCLSLPKD---R-I------M---------------------------------
------------------EK---A-----EVDD------VLRGD--QS----------QK
----------IF------VV----------------------------------------
-----------P----G-----------S---K---A--------SLTFKQSLVVLAEFV
ATLPARPD---EI-LSV----D-------------------------Y------------
----------------------------TV------------------------------
-------------------VP------------------VFGG-----------------
-------------FQ-----------------------------GE--------VYLPAS
S--PL-RSAM-GGVYRS-KQLAKCAAAYAMCIQLYNSNYLDDHL-----KS---------
------TL----------------AK-----------
>QBZ56358.1_hypothetical_protein_PoMZ_01264_Pyricularia_oryzae
------------------------------------------------------------
------------------------------------------------------------
------------------------------------------------------------
------------------------------------------------------------
------------------------------------------------------------
------------------------------------------------------------
------------------------------------------------------------
------------------------------------------------------------
------------------------------------------------------------
------------------------------------------------------------
------------M-----------------------------------------------
----------E-------------------------------------------------
------------------------------------------------------------
------------------------------------------------------------
------------------------------------------------------------
------------------------------------------------------------
------------------------------------------------------------
--------------VHDG------------L-------------KKA--------AKSRY
DD--DRI--------DQDSED--------E-AVRL---------------ANPSKP-RKI
--------------------------------------S---ERKRADQAAFESWV----
---------ND-NKIRLS------ATKSRRSI------------R---------E-----
-L--S-----------DE---TL-----ETRPTR--PRE-R-VIEGPREYQIELFERAKQ
KNTIAV----------------------LDTGTGKTLIAILLIRH------IIELE--LG
A--R-S----QGREKRITFFLV-DK------------------V-ALVRQ---QT-----
-----DH-------IRANLDFP---------VT--------------------------G
L-HG----DMVRNL------WYSEY---F---E------K--L------L-----QEQEV
--------VVCTAEIL-YKCL---HR--------SYL-NISQVSLVVFDEAHHAKKNHV-
-------YA----------RI----------------I---------KD---FYLM----
-------------E-E--D---C-QKR--------------P--RIFGMTASPI-D-TKD
T----C-----I--SYE-RATHELESL---LHSEIATISDR--D---L---LKVIG----
-SRPQ--------------EVRKSY-----------ARV---LR-------Q--------
-------------E------N---------------------------------------
------------------------------------------------------------
------------------------------------------------------------
-----------------------------------------TE-----------------
----------------------------------------------------------L-
-------C----------------NQ----------------LRELVGNHPLFEQTFDSA
-K---F----AVTE-------LGAWCA----DKL-------WEL----------------
------------------------------------------------------------
------------------------------------------------------------
--------------------------------------------CF--------------
----------REEAV----STL---------------D-------------GRV-E----
------GSRA------RDPDE-------VGESN------HEVSNAREAL--SL--VQQW-
-------S--------FSPP-----E----D--------------G--------------
-----------------------------------SL-----STKTHKLI----E-----
ILA--ECF----------------------------------------------------
------------------------------S----------------------Q------
-------A-----------N--------------------A----------I--------
------------------------------------------------------------
------------------------------------------------------------
------------------------------------------------------------
------------------------------------------------------------
------------------------------------------------------------
------------------------------------------------------------
------------------------------------------------------------
------------------------------------------------------------
------------------------------------------------------------
------------------------------------------------------------
-------------------QC------------------------IVFVKRRDTAVLLNA
LCEQ-AEIRT----KI-P---------DL-KGAF-LIG----------------------
----A--G--R-GG--NAAF-----------------------TT------------T--
RQQE--Q--TVSRFRDGEINCLFATS-IAEEGLDIPGCNVVIRFDLHGTTIQYIQSRGRA
RMRNSWF-IHMTE-----------------------------------------------
------------------------------------------------------------
------------------------------------------------------------
-------------------------------FGN--QEH--NRRW---FQER---VNEQ-
--KMRDFCLSLPKD---R-I------M---------------------------------
------------------EK---A-----EVDD------VLRGD--QS----------QK
----------IF------VV----------------------------------------
-----------P----G-----------S---K---A--------SLTFKQSLVVLAEFV
ATLPARPD---EI-LSV----D-------------------------Y------------
----------------------------TV------------------------------
-------------------VP------------------VFGG-----------------
-------------FQ-----------------------------GE--------VYLPAS
S--PL-RSAM-GGVYRS-KQLAKCAAAYAMCIQLYNSNYLDDHL-----KS---------
------TL----------------AK-----------
>XP_009224512.1_dicer-like_protein_1_Gaeumannomyces_tritici_R3-111a-1
------------------------------------------------------------
------------------------------------------------------------
------------------------------------------------------------
------------------------------------------------------------
------------------------------------------------------------
------------------------------------------------------------
------------------------------------------------------------
------------------------------------------------------------
------------------------------------------------------------
------------------------------------------------------------
------------M-----------------------------------------------
----------V-------------------------------------------------
------------------------------------------------------------
------------------------------------------------------------
----------------------------------A-------------------------
--SS-------------------------R-----L------------------------
--------------------------------------------------------H---
----PRSSANNPTHTCDP------------L-------------VNN--------VS---
GD--ASE--------DENQDD--------D-GSLL---------------AGPSKP-RKI
--------------------------------------S---EKRRADNAIFESWV----
---------EK-NKVRLSQG----SSNAKSND------------K---------A-----
-G--ST----------ED---PT-----ADKPSR--SQGMR-IIEGPREYQIELFERAKQ
KNTIAV----------------------LDTGTGKTLISILLIRH------IIEKE--LE
T--R-S----QGKENRATFFLV-DK------------------V-TLVWQ---QT-----
-----KQ-------LHSNLDFA---------IT--------------------------G
I-HG----DSVTHL------WNDEY---W---Q------K--L------R-----SDNMV
--------IVCTAEIL-YTCL---AR--------GYI-NMRQINLLVFDEAHHTKKNHP-
-------YA----------RI----------------I---------KD---FYVT----
-------------E-E--D---P-DAR--------------P--RVLGMTASPF-D-TKT
I----H-----I----E-KAASELERL---LHSEIATIADD--E---L---LKAIG----
-NRAE--------------ERNVPY-----------AFL---PH-------R--------
-------------E------P---------------------------------------
------------------------------------------------------------
------------------------------------------------------------
-----------------------------------------TD-----------------
----------------------------------------------------------L-
-------C----------------KK----------------LETLLRSHSQFKKAFSTA
-K---I----VASE-------LGPWCA----DRL-------WEL----------------
------------------------------------------------------------
------------------------------------------------------------
--------------------------------------------KF--------------
----------QDD------SGL---------------E-------------GRA-E----
------SNSR------RENSEWQ-----MCETD------Q-LGDLREAA--LI--VKNS-
-------A--------LGPP-----Q----D--------------D--------------
-----------------------------------GL-----SSKTLKLL----E-----
ILE--ENF----------------------------------------------------
------------------------------C----------------------S------
-------E-----------T--------------------S----------T--------
------------------------------------------------------------
------------------------------------------------------------
------------------------------------------------------------
------------------------------------------------------------
------------------------------------------------------------
------------------------------------------------------------
------------------------------------------------------------
------------------------------------------------------------
------------------------------------------------------------
------------------------------------------------------------
-------------------QC------------------------IVFVERRDVAVLLTD
LVQN-PAMSV----RF-P---------YL-NAAY-LIA----------------------
----S--G--R-GD--SHTS-----------------------IS------------N--
KKQE--A--TVWSFRLRELNCLFATS-IAEEGLDIPGCNLVIRFDLHKTTIQYIQSRGRA
RMAGSVF-IQMTE-----------------------------------------------
------------------------------------------------------------
------------------------------------------------------------
-------------------------------MGN--QDH--MRSW---YQHQ---ADER-
--TMRQFCAALPED---R-I------L---------------------------------
------------------QR-IGA-----DVDS------ALHGD--QG----------QR
----------VY------VV----------------------------------------
-----------P----E-----------T---G---A--------RLTYKHSLNVLAEYV
GTLPVNVE---GLSFGP----E-------------------------Y------------
----------------------------TV------------------------------
-------------------IP------------------VIGG-----------------
-------------FQ-----------------------------GE--------VLLPES
S--PL-RSAT-GSIQRS-KAVAKCSAAYAMCISLIEAGYLDAYL-----KS---------
------TF----------------RK-----------
>KLU86274.1_dicer-like_protein_1_Magnaporthiopsis_poae_ATCC_64411
------------------------------------------------------------
------------------------------------------------------------
------------------------------------------------------------
------------------------------------------------------------
------------------------------------------------------------
------------------------------------------------------------
------------------------------------------------------------
------------------------------------------------------------
------------------------------------------------------------
------------------------------------------------------------
------------M-----------------------------------------------
----------A-------------------------------------------------
------------------------------------------------------------
------------------------------------------------------------
------------------------------------------------------------
------------------------------------------------------------
------------------------------------------------------------
--------------TGDP------------H-------------VND--------AN---
DD--GSE--------DEDEDD--------D-DRLL---------------ANPSKP-RII
--------------------------------------S---ERKRADNAIFGAWV----
---------ES-NKVRLSQA----SNNTKPSG------------R---------Q-----
-G--SA----------TE---PT-----DDRPSK--SRGMR-VIEGPREYQIELFEKAKK
KNTIAV----------------------LDTGTGKTLISILLIRH------IVEKE--LE
S--R-S----QGKESRITFFLV-DK------------------V-TLVWQ---QT-----
-----KQ-------LNANLDFR---------II--------------------------G
I-HG----DSIASV------WHDSF---W---T------K--L------R-----NDNMV
--------VVCTADIA-YMCL---AR--------GYI-KMQQINLLVFDEAHHTKKNHP-
-------YA----------RI----------------I---------KD---FYVA----
-------------E-E--D---P-EMR--------------P--RVLGMTASPF-D-TKT
T----N-----I----G-KAALELERL---LHSEIATIADD--E---L---LKTIG----
-NRAE--------------ERNVPY-----------AYM---YP-------R--------
-------------E------P---------------------------------------
------------------------------------------------------------
------------------------------------------------------------
-----------------------------------------TE-----------------
----------------------------------------------------------L-
-------C----------------KR----------------LEALIGTHSQFRKAFSTA
-K---I----AVTE-------LGPWCA----DRL-------WEL----------------
------------------------------------------------------------
------------------------------------------------------------
--------------------------------------------KF--------------
----------RDD------SYL---------------E-------------GRA-E----
------GNIR------REDYEWQ-----ADMTT------H-IDDLREAA--SV--VRNN-
-------P--------LGPP-----Q----D--------------D--------------
-----------------------------------GL-----SSKTLKLL----E-----
ILE--ENF----------------------------------------------------
------------------------------N----------------------T------
-------G-----------A--------------------S----------V--------
------------------------------------------------------------
------------------------------------------------------------
------------------------------------------------------------
------------------------------------------------------------
------------------------------------------------------------
------------------------------------------------------------
------------------------------------------------------------
------------------------------------------------------------
------------------------------------------------------------
------------------------------------------------------------
-------------------QC------------------------IVFVERRDMAVLLTD
LVQQ-PAMRA----RF-P---------YM-NAAF-LIG----------------------
----S--G--P-SD--SHAS-----------------------TS------------S--
RQQE--T--TVWSFRLGELNCLFATS-IAEEGLDIPGCNLVIRFDLHKTTIQYIQSRGRA
RMAGSVF-IQMTE-----------------------------------------------
------------------------------------------------------------
------------------------------------------------------------
-------------------------------MGN--QEH--IRRW---YQHQ---ADER-
--IMRQFCGALPED---R-I------L---------------------------------
------------------QR-IGV-----DMDA------ALHSD--QG----------QK
----------VY------VV----------------------------------------
-----------P----E-----------T---G---A--------RLTYKHSLTVLGDYV
ATLPTNVE---GVGFGA----E-------------------------Y------------
----------------------------TV------------------------------
-------------------IP------------------VHGG-----------------
-------------FQ-----------------------------GE--------VLLPEA
S--PL-RCAT-GGIHRS-KQVAKCSAAYAMCISLIEAGYLDSHF-----KS---------
------TL----------------KK-----------
>XP_002340666.1_RNA_helicase/RNAse_III_putative_Talaromyces_stipitatus_ATCC_10500
------------------------------------------------------------
------------------------------------------------------------
------------------------------------------------------------
------------------------------------------------------------
------------------------------------------------------------
------------------------------------------------------------
------------------------------------------------------------
------------------------------------------------------------
------------------------------------------------------------
------------------------------------------------------------
------------M-----------------------------------------------
----------E-------------------------------------------------
------------------------------------------------------------
------------------------------------------------------------
----------------------------------A-------------------------
-----------------------------P-----I------------------------
------------------------------------------------------------
------LE-----EEHFS------------A-------------S----------ES---
EN------------------E--------E----A-------------------AP-PTA
--------------------------------------Q---STRQEQKAFFKDLLSQAA
KDLDSQEL----NRS----S----TAE---------------------------------
----------------NA---GS-----TRYLLTTQDFA-A-TIEDPRDYQIELYERAKH
ENTIAV----------------------LATGSGKTLIAILLLKH------IIQNE--LI
D--R-G----RGQRHRISFFLV-DS------------------V-TLVFQ---QT-----
-----AV-------LKNNLDQP---------VA--------------------------S
I-YG----DMGLDL------WNKDV---W---T------G--Y------F-----TTNMV
--------IVCTADIL-TQCL---LH--------SYI-TMEDINLLIFDEAHHAKKEHA-
-------YA----------RI----------------M---------KD---GYLK----
-------------A----N---P-ASR--------------P--RIFGMTASPL-D-AK-
----RD-----P----V-KAAHELESL---LHSKIATASNL--N---I---LRQVV----
-GRPE--------------EEQWKY-----------AAL------------K--------
-------------K------P---------------------------------------
------------------------------------------------------------
------------------------------------------------------------
------------------------------FK---------TA-----------------
----------------------------------------------------------L-
-------Y----------------QT----------------LENQYGDMECLKSIFAFS
-L---Q----ASSY-------LGPWCA----DRV-------WAD----------------
------------------------------------------------------------
------------------------------------------------------------
--------------------------------------------AL--------------
----------SEKLL----PRF---------------H-------------GKI------
-------TSA-CKRLGVET------SAQKAE--------SEISRLKQMS--EM--IANY-
-------E--------RPSG-----LDILE---------------Q--------------
------------------------------------L-----SDKVQVLY----R-----
HLA--RRF----------------------------------------------------
------------------------------E----------------------E------
-------A-----------P--------------------N----------T--------
------------------------------------------------------------
------------------------------------------------------------
------------------------------------------------------------
------------------------------------------------------------
------------------------------------------------------------
------------------------------------------------------------
------------------------------------------------------------
------------------------------------------------------------
------------------------------------------------------------
------------------------------------------------------------
-------------------KC------------------------IVFTKQRNTAKLLEA
VFRE-LSVP------------------NM-RPGV-LVG------I---------------
----R--P--G-D----ISG-----------------------MNS-T---------Y--
HQQF--K--ATIEFRKGELNCIFATS-VAEEGLDIPDCNLVVRFDLYDTLIQYIQSRGRA
RSLNSIY-AHMVE-----------------------------------------------
------------------------------------------------------------
------------------------------------------------------------
-------------------------------IDN--MEH--ETRL---DEVH---QAEE-
--VMRRFCEALPED---R-L------L---------------------------------
----------------GDKS---D-----SL----NAILER--D--SR----------KR
----------QY------KI----------------------------------------
-----------E----S-----------T---G---A--------TLTYHSAMTVLARYA
SSLIN-EA---HSSLHP----C-------------------------Y------------
----------------------------VT------------------------------
-------------------TQ------------------TKGL-----------------
-------------YE-----------------------------CE--------VILPEA
S--PI-RGLI-GKPEPR-KSLAKQSAAFETCILLRRHGLLNDHF-----VS---------
------TY----------------QR-----------
>GAD97099.1_RNase3_domain_protein_Byssochlamys_spectabilis_No._5
------------------------------------------------------------
------------------------------------------------------------
------------------------------------------------------------
------------------------------------------------------------
------------------------------------------------------------
------------------------------------------------------------
------------------------------------------------------------
------------------------------------------------------------
-------------------------------MME--------------------------
------------------------------------------------------------
------------S--LTI---------------------TDAANVLQAL--ITP----G-
----------P-------------------------------------------------
------------------------------------------------------------
------------------------------------------------------------
----------------------------------A-------------------------
-----------------------------E-----D------------------------
--------------------------------------------------------D---
----------------------------------EPASSD----S----------QS---
ED------------------H--------N----L---------------MSTQ---HDI
--------------------------------------K---QQRRVQNAKFEDLLSKHV
TAVTAQDV----KAA--LKS----VPD---------------------------------
----------------AQ---LS-----TASLIAKQDFA-A-TITDPREYQIELFERAKT
QNTIAV----------------------LDTGAGKTLISVLLLKH------IIQQE--LV
D--R-G----MGYPHRISFFLV-DS------------------V-TLVFQ---QA-----
-----AV-------LRNNIDQK---------VA--------------------------H
L-YG----SMGTDM------WSRQT---W---E------E--L------F-----SNNMV
--------IVCTAEIV-HQCL---LN--------SHI-KMNQINLLIFDEAHHTKKNHP-
-------YA----------RI----------------I---------KD---SYLK----
-------------E----Q---Q-SNR--------------P--KIFGMTASPI-D-TK-
----DD-----I----A-EAAAMLETL---LDSRIATTSNL--T---L---LRQSV----
-SRPK--------------EEVWTY-----------RPL------------Q--------
-------------Q------P---------------------------------------
------------------------------------------------------------
------------------------------------------------------------
------------------------------FE---------TT-----------------
----------------------------------------------------------L-
-------Y----------------KM----------------LKSRFRDLSCLEKTFRYS
-W---E----ASAE-------LGSWCS----DQV-------WKY----------------
------------------------------------------------------------
------------------------------------------------------------
--------------------------------------------AL--------------
----------AEEVL----PRL---------------E-------------SKI------
-------SKGIMNNYSHKR------RM-RQE--------NERKRVKEAG--EL--VKNY-
-------V--------FTNP------DLPD---------------Q--------------
------------------------------------L-----SPKVRLLC----D-----
EIS--KYF----------------------------------------------------
------------------------------E----------------------L------
-------P-----------T--------------------G----------T--------
------------------------------------------------------------
------------------------------------------------------------
------------------------------------------------------------
------------------------------------------------------------
------------------------------------------------------------
------------------------------------------------------------
------------------------------------------------------------
------------------------------------------------------------
------------------------------------------------------------
------------------------------------------------------------
-------------------KC------------------------IIFVEKRHTARVLGD
LLAA-IGIT------------------HL-RPGI-LIG------V---------------
----R--S--G-D----DAG-----------------------MKS-T---------F--
RQQF--M--SLAKFRTGELNCLVATS-VAEEGLDIPDCNLVVRFNLYRTLIQYVQSRGRA
RHINSTY-AHMVE-----------------------------------------------
------------------------------------------------------------
------------------------------------------------------------
-------------------------------ENN--LEH--ETLL---EEVR---HAEG-
--LMRNFCETLPED---R-I------L---------------------------------
----------------HGNN---A-----DM----DSILEK--E--IG----------KR
----------TY------KI----------------------------------------
-----------Q----N-----------T---G---A--------TLTYHSSLAILSRYA
SSLQY-EK---EVSAQV----T-------------------------Y------------
----------------------------VV------------------------------
-------------------LP------------------SKDA-----------------
-------------YI-----------------------------CE--------VILPEK
S--PV-RGLI-GKPAAR-KALAKQSAAFDTCCLLRKNGLLDEHF-----NS---------
------IY----------------HR-----------
>XP_028487629.1_ATP-dependent_helicase_dcl1_Byssochlamys_spectabilis
------------------------------------------------------------
------------------------------------------------------------
------------------------------------------------------------
------------------------------------------------------------
------------------------------------------------------------
------------------------------------------------------------
------------------------------------------------------------
------------------------------------------------------------
--------------------------------ME--------------------------
------------------------------------------------------------
------------H--LTI---------------------KDIANSSEAS--IAV----G-
----------P-------------------------------------------------
------------------------------------------------------------
------------------------------------------------------------
----------------------------------V-------------------------
-----------------------------E-----D------------------------
--------------------------------------------------------E---
----------------------------------DHASSD----S----------ES---
ED------------------H--------D----P---------------ASAQ---QDI
--------------------------------------K---QQRRAQKAKFEDLLAKHV
TSVTAEEV----KAA--IKC----VPD---------------------------------
----------------AQ---LS-----TASLIAKQDFA-A-TITDPREYQIELFERAKA
QNTIAV----------------------LDTGSGKTLIAVLLLKH------IIQQE--LV
D--R-G----MGNPPRISFFLV-DS------------------V-ALVFQ---QA-----
-----AV-------LRNNIDQK---------VA--------------------------H
L-YG----SMGTDM------WNRET---W---E------E--L------F-----SNNMV
--------IVCTAEIV-YQCL---LN--------SHI-KMDQINLLIFDEAHHTKKDHP-
-------YA----------RI----------------I---------KD---SYLR----
-------------E----Q---P-SNR--------------P--RIFGMTASPI-D-AK-
----GD-----I----A-KAATMLETL---LDSRIATTSNL--T---L---LRQTV----
-SRPT--------------EEVWTY-----------RRL------------Q--------
-------------Q------P---------------------------------------
------------------------------------------------------------
------------------------------------------------------------
------------------------------FE---------TT-----------------
----------------------------------------------------------L-
-------H----------------RM----------------LKSRFSNLSCLEKTFRYS
-L---D----ASSE-------LGSWCS----DQV-------WKY----------------
------------------------------------------------------------
------------------------------------------------------------
--------------------------------------------AL--------------
----------SEEVL----PRL---------------E-------------SKI------
-------SRGFMKNYGHKK------RA-RLE--------HETKCVQEAC--DL--VKNY-
-------V--------FNSP------SLSH---------------Q--------------
------------------------------------L-----SPKVQLLC----N-----
EIS--KYF----------------------------------------------------
------------------------------E----------------------L------
-------P-----------T--------------------G----------T--------
------------------------------------------------------------
------------------------------------------------------------
------------------------------------------------------------
------------------------------------------------------------
------------------------------------------------------------
------------------------------------------------------------
------------------------------------------------------------
------------------------------------------------------------
------------------------------------------------------------
------------------------------------------------------------
-------------------KC------------------------IIFVEKRHTARVLGD
LLTA-IGIA------------------HL-RPGV-LIG------V---------------
----R--A--G-D----DAG-----------------------MKS-T---------F--
RQQF--M--ALAKFRTGELNCLVATS-VAEEGLDIPDCNLVVRFDLYRTLIQYVQSRGRA
RHTNSTY-VHMVE-----------------------------------------------
------------------------------------------------------------
------------------------------------------------------------
-------------------------------ENN--LEH--ETLL---EEVR---HAEG-
--LMRNFCETLPED---R-I------L---------------------------------
----------------HGNG---T-----DM----DSILEK--E--IG----------KR
----------TY------RI----------------------------------------
-----------E----S-----------T---G---A--------TLTYHSSLAILARYA
SSLQY-EK---ETSAHV----T-------------------------Y------------
----------------------------VV------------------------------
-------------------LP------------------SKDA-----------------
-------------YV-----------------------------CE--------VILPEK
S--PV-RGLI-GKPAAR-KSLAKQSAAFDTCCLLRKNGLLDDRF-----NS---------
------IY----------------HR-----------
>OXV07593.1_hypothetical_protein_Egran_04642_Elaphomyces_granulatus
------------------------------------------------------------
------------------------------------------------------------
------------------------------------------------------------
------------------------------------------------------------
------------------------------------------------------------
------------------------------------------------------------
------------------------------------------------------------
------------------------------------------------------------
--------------------------------ME--------------------------
------------------------------------------------------------
------------T-----------------------------------------------
----------G-------------------------------------------------
------------------------------------------------------------
------------------------------------------------------------
----------------------------------K-------------------------
-----------------------------E-----D------------------------
--------------------------------------------------------E---
----------------------------------YLSSSD----S----------EE---
ED------------------Q--------S----S---------------QNVH---LDA
--------------------------------------M---QKRRVQNENFKALLSKHA
ISMTAEDV----KTA--YKS----TST---------------------------------
----------------HF---TS-----TANLVAEQDFA-A-VITDPREYQIELFEKAKA
HNTIAV----------------------LDTGSGKTLIAVLLLKH------ILQNE--LV
D--R-G----LGKPHRIAFFLV-DS------------------V-TLVYQ---QA-----
-----AV-------LRNNIDQN---------VA--------------------------Q
L-FG----AMGIDL------WNKEI---W---D------D--F------F-----IKNMV
--------IVCTAEIL-HQCL---LN--------SYI-KMHQINLLVFDEAHHAKKDHP-
-------YA----------RI----------------I---------KD---SYLK----
-------------T----D---L-ENR--------------P--RVFGMTASPI-D-VK-
----GD-----V----V-KAAMTLETL---LDCRICTTSNL--M---L---LQQTV----
-SRPT--------------EQTWEY-----------PML------------G--------
-------------A------P---------------------------------------
------------------------------------------------------------
------------------------------------------------------------
------------------------------FK---------TE-----------------
----------------------------------------------------------L-
-------Y----------------ES----------------LHSRFCDIATLGKTFRFA
-W---D----ASSE-------LGGWCS----DRV-------WHY----------------
------------------------------------------------------------
------------------------------------------------------------
--------------------------------------------VL--------------
----------TEEVL----PRI---------------E-------------GSV------
-------SRAIEQSLCTRR------SA-KIE--------AETQRLREAS--EL--VMKH-
-------K--------ILSP------HSPN---------------Q--------------
------------------------------------M-----SPKVSRLC----E-----
GLS--TYF----------------------------------------------------
------------------------------G----------------------R------
-------P-----------T--------------------D----------T--------
------------------------------------------------------------
------------------------------------------------------------
------------------------------------------------------------
------------------------------------------------------------
------------------------------------------------------------
------------------------------------------------------------
------------------------------------------------------------
------------------------------------------------------------
------------------------------------------------------------
------------------------------------------------------------
-------------------KC------------------------IVFTKQRHTARLLGD
LFMH-LGIR------------------NL-RPGV-LIG------V---------------
----R--S--G-D----DAG-----------------------MNT-S---------F--
RQQF--V--TLANFRTGEINCLFATS-VAEEGLDIPDCNLV-----------YIQSRGRA
RHPKSTY-AQMIE-----------------------------------------------
------------------------------------------------------------
------------------------------------------------------------
-------------------------------ADN--LEH--ETRL---EEVR---FAEA-
--MMRRFCECLPED---R-V------I---------------------------------
----------------RSLD---S-----EF----DSLLLS--D--GR----------KR
----------TY------TV----------------------------------------
-----------P----S-----------T---Q---A--------TLTYHSALSVLARYA
SSLQY-EK---EASPQV----H-------------------------Y------------
----------------------------VV------------------------------
-------------------LP------------------SSNE-----------------
-------------YI-----------------------------CE--------VILPEK
S--PI-RGFI-GSLAAQ-KSLAKQSAAFDTCLLLRKNGLLDDCF-----LS---------
------KY----------------QR-----------
>KJK68455.1_Dicer_dimerization_domain_protein_Aspergillus_parasiticus_SU-1
------------------------------------------------------------
------------------------------------------------------------
------------------------------------------------------------
------------------------------------------------------------
------------------------------------------------------------
------------------------------------------------------------
------------------------------------------------------------
------------------------------------------------------------
------------------------------------------------------------
------------------------------------------------------------
------------------------------------------------------------
------------------------------------------------------------
------------------------------------------------------------
------------------------------------------------------------
------------------------------------------------------------
------------------------------------------------------------
------------------------------------------------------------
------------------------------------------------------------
---------------------------------------------------------MPP
ELGYASSQSISTTEPTEENGSSSEESGDNEQISTQKLIS---RNKILQSAKFEALLSERA
DTLIGNSG----RPT--L-D----LPD---------------------------------
----------------AE---LS-----TASLVAKQDAG-T-GMLDPREYQVELFERAKS
QNTIAV----------------------LNTGSGKTLIAVLLLKH------IIQNE--LI
D--R-A----DGKPPRISFFLV-DS------------------V-TLAFQ---QA-----
-----AV-------LRNNLDQN---------VA--------------------------Q
F-FG----AMGTDL------WSKQT---W---D------H--Q------F-----ENNMV
--------IVCTAEIL-NQCL---LN--------SYI-RMDQINLLIFDEAHHTKKDHP-
-------YA----------RI----------------I---------RE---SYLK----
-------------A----D---P-TKR--------------P--RIFGMTASPI-D-TK-
----GD-----I----I-ESATKLEAL---LDSKIATTSKS--N---L---LREVV----
-RRPI--------------EESWEY-----------DKL------------D--------
-------------P------P---------------------------------------
------------------------------------------------------------
------------------------------------------------------------
------------------------------FA---------TK-----------------
----------------------------------------------------------L-
-------Y----------------QI----------------LQARFGDISSLQPVFRFT
-L---Q----ASSE-------LGPCCA----DRA-------WAY----------------
------------------------------------------------------------
------------------------------------------------------------
--------------------------------------------AL--------------
----------ADDVL----PKL---------------E-------------GNV------
-------RKLAQSISS----------P-I----PQCAL-REISRIQEAS--DI--VKNH-
-------S--------FNSP------NVPG---------------E--------------
------------------------------------L-----SPKVHLLR----Q-----
KLI--KYF----------------------------------------------------
------------------------------E----------------------H------
-------P-----------T--------------------E----------T--------
------------------------------------------------------------
------------------------------------------------------------
------------------------------------------------------------
------------------------------------------------------------
------------------------------------------------------------
------------------------------------------------------------
------------------------------------------------------------
------------------------------------------------------------
------------------------------------------------------------
------------------------------------------------------------
-------------------KC------------------------IIFTQKRYTAKMLFD
LFST-LEIP------------------YL-RPGV-LIG------V---------------
----R--S--G-D----IVG-----------------------MNV-S---------F--
RQQF--L--ALVKFRSGEINCLFATS-VAEEGLDIPDCNLVVRFDLYNTLIQYVQSRGRA
RHLSSTY-ASMIE-----------------------------------------------
------------------------------------------------------------
------------------------------------------------------------
-------------------------------RCN--ADH--EARL---VEVR---EAEK-
--LMQSFCETLPED---R-I------V---------------------------------
----------------HGID---S-----EI----DSILQS--E--EE----------KR
----------TF------II----------------------------------------
-----------R----A-----------T---G---A--------KLTYHSALAILARYA
SSLQY-EK---ETSAQA----T-------------------------Y------------
----------------------------VV------------------------------
-------------------LP------------------QNNS-----------------
-------------FV-----------------------------CE--------VILPEK
S--PV-RGLT-GVPASR-KSAAKQSAAFDTCVLLRKHKLLDDHF-----NS---------
------VY----------------HR-----------
>KAB8202836.1_ATP-dependent_helicase_dcl1_Aspergillus_parasiticus
------------------------------------------------------------
------------------------------------------------------------
------------------------------------------------------------
------------------------------------------------------------
------------------------------------------------------------
------------------------------------------------------------
------------------------------------------------------------
------------------------------------------------------------
------------------------------------------------------------
------------------------------------------------------------
------------------------------------------------------------
------------------------------------------------------------
------------------------------------------------------------
------------------------------------------------------------
------------------------------------------------------------
------------------------------------------------------------
------------------------------------------------------------
------------------------------------------------------------
---------------------------------------------------------MPP
ELGYASSQSISTTEPTEENGSSSEESGDNEQISTQKLIS---RNKILQSAKFEALLSERA
DTLIGNSG----RPT--L-D----LPD---------------------------------
----------------AE---LS-----TASL-----------------YQVELFERAKS
QNTIAV----------------------LDTGSGKTLIAVLLLKH------IIQNE--LI
D--R-A----DGKPPRISFFLV-DS------------------V-TLAFQ---QA-----
-----AV-------LRNNLDQN---------VA--------------------------Q
F-FG----AMGTDL------WSKQT---W---D------H--Q------F-----ENNMV
--------IVCTAEIL-NQCL---LN--------SYI-RMDQINLLIFDEAHHTKKDHP-
-------YA----------RI----------------I---------RE---SYLK----
-------------A----D---P-TKR--------------P--RIFGMTASPI-D-TK-
----GD-----I----I-ESATKLEAL---LDSKIATTSKS--N---L---LREVV----
-RRPI--------------EESWEY-----------DKL------------D--------
-------------P------P---------------------------------------
------------------------------------------------------------
------------------------------------------------------------
------------------------------FA---------TK-----------------
----------------------------------------------------------L-
-------Y----------------QI----------------LQARFGDISSLQPVFRFT
-L---Q----ASSE-------LGPCCA----DRA-------WAY----------------
------------------------------------------------------------
------------------------------------------------------------
--------------------------------------------AL--------------
----------ADDVL----PKL---------------E-------------GNV------
-------RKLAQSISS----------P-I----PQCAL-REISRIQEAS--DI--VKNH-
-------S--------FNSP------NVPG---------------E--------------
------------------------------------L-----SPKVHLLR----Q-----
KLI--KYF----------------------------------------------------
------------------------------E----------------------H------
-------P-----------T--------------------E----------T--------
------------------------------------------------------------
------------------------------------------------------------
------------------------------------------------------------
------------------------------------------------------------
------------------------------------------------------------
------------------------------------------------------------
------------------------------------------------------------
------------------------------------------------------------
------------------------------------------------------------
------------------------------------------------------------
-------------------KC------------------------IIFTQKRYTAKMLFD
LFST-LEIP------------------YL-RPGV-LIG------V---------------
----R--S--G-D----IVG-----------------------MNV-S---------F--
RQQF--L--ALVKFRSGEINCLFATS-VAEEGLDIPDCNLVVRFDLYNTLIQYVQSRGRA
RHLSSTY-ASMIE-----------------------------------------------
------------------------------------------------------------
------------------------------------------------------------
-------------------------------RCN--ADH--EARL---VEVR---EAEK-
--LMQSFCETLPED---R-I------V---------------------------------
----------------HGID---S-----EI----DSILQS--E--EE----------KR
----------TF------II----------------------------------------
-----------R----A-----------T---G---A--------KLTYHSALAILARYA
SSLQY-EK---ETSAQA----T-------------------------Y------------
----------------------------VV------------------------------
-------------------LP------------------QNNS-----------------
-------------FV-----------------------------CE--------VILPEK
S--PV-RGLT-GVPASR-KSAAKQSAAFDTCVLLRKHKLLDDHF-----NS---------
------VY----------------HR-----------
>KAE8314127.1_ATP-dependent_helicase_dcl1_Aspergillus_transmontanensis
------------------------------------------------------------
------------------------------------------------------------
------------------------------------------------------------
------------------------------------------------------------
------------------------------------------------------------
------------------------------------------------------------
------------------------------------------------------------
------------------------------------------------------------
------------------------------------------------------------
------------------------------------------------------------
------------------------------------------------------------
------------------------------------------------------------
------------------------------------------------------------
------------------------------------------------------------
------------------------------------------------------------
------------------------------------------------------------
------------------------------------------------------------
------------------------------------------------------------
---------------------------------------------------------MPP
ELGYASSQSISTTEPTEENGSSSEESGDNEQISTQKLIS---RNKILQSAKFEALLSERA
DTLIGNSG----RPT--L-D----LPD---------------------------------
----------------AE---LS-----TASLVAKQDAG-T-GMLDPREYQVELFERAKS
QNTIAV----------------------LDTGSGKTLIAVLLLKH------IIQNE--LI
D--R-A----DGKPPRISFFLV-DS------------------V-TLAFQ---QA-----
-----AV-------LRNNLDQN---------VA--------------------------Q
F-FG----AMGTDL------WSKQT---W---D------H--Q------F-----ENNMV
--------IVCTAEIL-NQCL---LN--------SYI-RMDQINLLIFDEAHHTKKDHP-
-------YA----------RI----------------I---------RE---SYLK----
-------------A----D---P-TKR--------------P--RIFGMTASPI-D-TK-
----GD-----I----I-ESATKLEAL---LDSKIATTSKS--N---L---LREVV----
-RRPI--------------EESWEY-----------DKL------------D--------
-------------P------P---------------------------------------
------------------------------------------------------------
------------------------------------------------------------
------------------------------FA---------TK-----------------
----------------------------------------------------------L-
-------Y----------------QI----------------LQARFGDISSLQPVFRFT
-L---Q----ASSE-------LGPCCA----DRA-------WAY----------------
------------------------------------------------------------
------------------------------------------------------------
--------------------------------------------AL--------------
----------ADDVL----PKL---------------E-------------GNV------
-------RKLAQSISS----------P-I----PQCAL-REISRIQEAG--DI--VKNH-
-------S--------FNSP------NVPG---------------E--------------
------------------------------------L-----SPKVHLLR----Q-----
KLI--KYF----------------------------------------------------
------------------------------E----------------------H------
-------P-----------T--------------------E----------T--------
------------------------------------------------------------
------------------------------------------------------------
------------------------------------------------------------
------------------------------------------------------------
------------------------------------------------------------
------------------------------------------------------------
------------------------------------------------------------
------------------------------------------------------------
------------------------------------------------------------
------------------------------------------------------------
-------------------KC------------------------IIFTQKRYTAKMLFD
LFST-LEIP------------------YL-RPGV-LIG------V---------------
----R--S--G-D----IVG-----------------------MNV-S---------F--
RQQF--L--ALVKFRSGEINCLFATS-VAEEGLDIPDCNLVVRFDLYNTLIQYVQSRGRA
RHLSSTY-ASMIE-----------------------------------------------
------------------------------------------------------------
------------------------------------------------------------
-------------------------------RCN--ADH--EARL---VEVR---EAEK-
--LMQSFCETLPED---R-I------V---------------------------------
----------------HGID---S-----EI----DSILQS--E--EE----------KR
----------TF------II----------------------------------------
-----------R----A-----------T---G---A--------KLTYHSALAILARYA
SSLQY-EK---ETSAQA----T-------------------------Y------------
----------------------------VV------------------------------
-------------------LP------------------QNNS-----------------
-------------FV-----------------------------CE--------VILPEK
S--PV-RGLT-GVPASR-KSAAKQSAAFDTCVLLRKHKLLDDHF-----NS---------
------VY----------------HR-----------
>PIG87448.1_dicer-like_protein_1_Aspergillus_arachidicola
------------------------------------------------------------
------------------------------------------------------------
------------------------------------------------------------
------------------------------------------------------------
------------------------------------------------------------
------------------------------------------------------------
------------------------------------------------------------
------------------------------------------------------------
------------------------------------------------------------
------------------------------------------------------------
------------------------------------------------------------
------------------------------------------------------------
------------------------------------------------------------
------------------------------------------------------------
------------------------------------------------------------
------------------------------------------------------------
------------------------------------------------------------
------------------------------------------------------------
---------------------------------------------------------MPP
ELGYASSQSISTTELTEENGSSAEESGDNEQISTQKLIS---RNKILQSAKFEALLSERA
DTLIGNNG----RLT--L-D----LPD---------------------------------
----------------AE---LS-----TASLAAKQDAG-T-GMLDPREYQVELFERAKS
QNTIAV----------------------LDTGSGKTLIAVLLLKH------IIQNE--LI
D--R-A----DGKPPRISFFLV-DS------------------V-TLAFQ---QA-----
-----AV-------LRNNLDQN---------VA--------------------------Q
F-FG----AMGTDL------WSKQT---W---D------H--Q------F-----ENNMV
--------IVCTAEIL-NQCL---LN--------SYI-RMDQINLLIFDEAHHTKKDHP-
-------YA----------RI----------------I---------RE---SYLK----
-------------A----D---P-TKR--------------P--RIFGMTASPI-D-TK-
----GD-----I----I-ESATKLEAL---LDSKIATTSKS--N---L---LREVV----
-RRPI--------------EESWEY-----------DKL------------D--------
-------------P------P---------------------------------------
------------------------------------------------------------
------------------------------------------------------------
------------------------------FA---------TK-----------------
----------------------------------------------------------L-
-------Y----------------QI----------------LQARFGDISSLQPVFRFT
-L---Q----ASSE-------LGPCCA----DRA-------WAY----------------
------------------------------------------------------------
------------------------------------------------------------
--------------------------------------------AL--------------
----------ADDVL----PKL---------------E-------------GNV------
-------RKLAQSISS----------P-I----PQCAL-REISRIQEAS--DI--VKNH-
-------S--------FNSP------NVPG---------------E--------------
------------------------------------L-----SPKVHLLR----Q-----
KLI--KYF----------------------------------------------------
------------------------------E----------------------H------
-------P-----------T--------------------E----------T--------
------------------------------------------------------------
------------------------------------------------------------
------------------------------------------------------------
------------------------------------------------------------
------------------------------------------------------------
------------------------------------------------------------
------------------------------------------------------------
------------------------------------------------------------
------------------------------------------------------------
------------------------------------------------------------
-------------------KC------------------------IIFTQKRYTAKMLFD
LFST-LEIP------------------YL-RPGV-LIG------V---------------
----R--S--G-D----IVG-----------------------MNV-S---------F--
RQQF--L--ALVKFRSGEINCLFATS-VAEEGLDIPDCNLVVRFDLYNTLIQYVQSRGRA
RHLSSTY-ASMIE-----------------------------------------------
------------------------------------------------------------
------------------------------------------------------------
-------------------------------RCN--VDH--EARL---VEVR---EAEK-
--LMQSFCETLPED---R-I------L---------------------------------
----------------HGID---S-----EI----DSVLQG--E--EE----------KR
----------TF------II----------------------------------------
-----------R----A-----------T---G---A--------KLTYHSALAILARYA
SSLQY-EK---ETSAQV----T-------------------------Y------------
----------------------------VV------------------------------
-------------------LP------------------QNNS-----------------
-------------FV-----------------------------CE--------VILPEK
S--PV-RGLT-GVPASR-KSAAKQSAAFDTCVLLRKHKLIDDHF-----NS---------
------VY----------------HR-----------
>KAB8225262.1_ATP-dependent_helicase_dcl1_Aspergillus_novoparasiticus
------------------------------------------------------------
------------------------------------------------------------
------------------------------------------------------------
------------------------------------------------------------
------------------------------------------------------------
------------------------------------------------------------
------------------------------------------------------------
------------------------------------------------------------
------------------------------------------------------------
------------------------------------------------------------
------------------------------------------------------------
------------------------------------------------------------
------------------------------------------------------------
------------------------------------------------------------
------------------------------------------------------------
------------------------------------------------------------
------------------------------------------------------------
------------------------------------------------------------
---------------------------------------------------------MPP
ELGYASSQSISTTEPTVENGSSSEESGDNDQISTQKLIS---RNKILQSAKFEALLSERA
DTLMGNSG----GPT--L-D----LLD---------------------------------
----------------AE---LS-----TASLVAKQDAG-T-GMLDPREYQVELFERAKS
QNTIAV----------------------LDTGSGKTLIAVLLLKH------IIQNE--LI
D--R-A----DGKPHRISFFLV-DS------------------V-TLAFQ---QA-----
-----AV-------LRNNLDQN---------VA--------------------------Q
F-FG----AMGTDL------WSKQT---W---D------H--Q------F-----ENNMV
--------IVCTAEIL-NQCL---LN--------SYI-RMDQINLLIFDEAHHTKKDHP-
-------YA----------RI----------------I---------RE---SYLK----
-------------A----D---P-TKR--------------P--RIFGMTASPI-D-TK-
----GD-----I----I-ESAMKLEAL---LDSKIATTSKP--N---L---LREVV----
-RRPI--------------EESWEY-----------DKL------------D--------
-------------P------P---------------------------------------
------------------------------------------------------------
------------------------------------------------------------
------------------------------FA---------TK-----------------
----------------------------------------------------------L-
-------Y----------------QI----------------LQARFGDISSLQPVFRFT
-L---Q----ASSE-------LGPCCA----DRA-------WAY----------------
------------------------------------------------------------
------------------------------------------------------------
--------------------------------------------AL--------------
----------ADDVL----PKL---------------E-------------GNV------
-------RKLAQTISS----------P-I----PQCAL-REISRIQEAS--DI--VKNH-
-------S--------FNSP------NVPG---------------E--------------
------------------------------------L-----SPKVHLLR----Q-----
KLI--KYF----------------------------------------------------
------------------------------E----------------------H------
-------P-----------T--------------------E----------T--------
------------------------------------------------------------
------------------------------------------------------------
------------------------------------------------------------
------------------------------------------------------------
------------------------------------------------------------
------------------------------------------------------------
------------------------------------------------------------
------------------------------------------------------------
------------------------------------------------------------
------------------------------------------------------------
-------------------KC------------------------IIFTQKRYTAKMLFD
LFST-LEIP------------------YL-RPGV-LIG------V---------------
----R--S--G-D----IVG-----------------------MNV-S---------F--
RQQF--L--ALVKFRSGEINCLFATS-VAEEGLDIPDCNLVVRFDLYNTLIQYVQSRGRA
RHSSSTY-ASMIE-----------------------------------------------
------------------------------------------------------------
------------------------------------------------------------
-------------------------------KYN--ADH--EARL---VEVR---EAEK-
--LMQSFCETLPGD---R-I------L---------------------------------
----------------HGID---S-----EI----DSILQG--E--EE----------KR
----------TF------II----------------------------------------
-----------R----A-----------T---G---A--------KLTYHSALAILARYA
SSLQY-EK---ETSAQA----T-------------------------Y------------
----------------------------VV------------------------------
-------------------LP------------------QNNS-----------------
-------------FV-----------------------------CE--------VILPER
S--PV-RGLT-GVPASR-KSAAKQSAAFDTCVLLRKHKLLDDHF-----NS---------
------VY----------------HR-----------
>KOC16945.1_dicer-like_protein_Aspergillus_flavus_AF70
------------------------------------------------------------
------------------------------------------------------------
------------------------------------------------------------
------------------------------------------------------------
------------------------------------------------------------
------------------------------------------------------------
------------------------------------------------------------
------------------------------------------------------------
------------------------------------------------------------
------------------------------------------------------------
------------------------------------------------------------
------------------------------------------------------------
------------------------------------------------------------
------------------------------------------------------------
------------------------------------------------------------
------------------------------------------------------------
------------------------------------------------------------
------------------------------------------------------------
---------------------------------------------------------MPP
ELGYVRSQSISTTEPTEGNDSSSEESGDNEQISTQRPIS---QNKRLQSAKFEALLSERA
DTLTGNSG----RPT--L-D----LPD---------------------------------
----------------AE---LS-----TASLVAKQDAG-T-GMLDPREYQVELFERAKS
QNTIAV----------------------LDTGSGKTLIAVLLLKH------IIQNE--LI
D--R-A----NGKPPRISFFLV-DS------------------V-TLAFQ---QA-----
-----AV-------LRNNLDQN---------VV--------------------------Q
F-FG----AMGTDL------WSKQT---W---D------H--Q------F-----ENNMV
--------IVCTAEIL-NQCL---LN--------SYI-RMDQINLLIFDEAHHTKKDHP-
-------YA----------RI----------------I---------RE---SYLK----
-------------A----D---Q-TKR--------------P--RIFGMTASPI-D-TK-
----GD-----I----I-ESATKLEVL---LDSKIATTSKP--N---L---LREVV----
-RRPI--------------EESWEY-----------DKL------------D--------
-------------P------P---------------------------------------
------------------------------------------------------------
------------------------------------------------------------
------------------------------FA---------TK-----------------
----------------------------------------------------------L-
-------Y----------------QI----------------LQARFGDISSLQPVFRFT
-L---Q----ASSE-------LGPCCA----DRA-------WAY----------------
------------------------------------------------------------
------------------------------------------------------------
--------------------------------------------AL--------------
----------ADDVL----PKL---------------E-------------GNV------
-------RKLAQSISS----------P-I----PQCAL-REISRIQEAS--DI--VKNH-
-------S--------FNSP------NVPG---------------E--------------
------------------------------------L-----SPKVQLLR----Q-----
KLI--KYF----------------------------------------------------
------------------------------E----------------------H------
-------P-----------T--------------------E----------T--------
------------------------------------------------------------
------------------------------------------------------------
------------------------------------------------------------
------------------------------------------------------------
------------------------------------------------------------
------------------------------------------------------------
------------------------------------------------------------
------------------------------------------------------------
------------------------------------------------------------
------------------------------------------------------------
-------------------KC------------------------IVFTQKRYTAKMLFD
LFST-LEIP------------------YL-RPGV-LIG------V---------------
----R--S--G-D----IVG-----------------------MNV-S---------F--
RQQF--L--ALVKFRSGEINCLFATS-VAEEGLDIPDCNLVVRFDLYNTLIQYVQSRGRA
RHSSSTY-ASMIE-----------------------------------------------
------------------------------------------------------------
------------------------------------------------------------
-------------------------------RYN--ADH--AARL---VEVR---EAEK-
--LMQSFCETLPED---R-I------L---------------------------------
----------------HGID---S-----EI----DSILQD--E--EE----------KR
----------TF------II----------------------------------------
-----------R----A-----------T---G---A--------KLTYHSALAILARYA
SSLQY-EK---ETSAQA----T-------------------------Y------------
----------------------------VV------------------------------
-------------------LP------------------QNNS-----------------
-------------FV-----------------------------CE--------VILPEK
S--PV-RGLT-GVPASK-KSAAKQSAAFDTCVLLRKHKLLDDHF-----NS---------
------VY----------------HR-----------
>RAQ74046.1_dicer-like_protein_1_Aspergillus_flavus
------------------------------------------------------------
------------------------------------------------------------
------------------------------------------------------------
------------------------------------------------------------
------------------------------------------------------------
------------------------------------------------------------
------------------------------------------------------------
------------------------------------------------------------
------------------------------------------------------------
------------------------------------------------------------
------------------------------------------------------------
------------------------------------------------------------
------------------------------------------------------------
------------------------------------------------------------
------------------------------------------------------------
------------------------------------------------------------
------------------------------------------------------------
------------------------------------------------------------
---------------------------------------------------------MPP
ELGYVRSQSISTTEPTEGNDSSSEESGDNEQISTQRPIS---QNKRLQSAKFEALLSERA
DTLTGNSG----RPT--L-D----LPD---------------------------------
----------------AE---LS-----TASLVAKQDAG-T-GMLDPREYQVELFERAKS
QNTIAV----------------------LDTGSGKTLIAVLLLKH------IIQNE--LI
D--R-A----NGKPPRISFFLV-DS------------------V-TLAFQ---QA-----
-----AV-------LRNNLDQN---------VV--------------------------Q
F-FG----AMGTDL------WSKQT---W---D------H--Q------F-----ENNMV
--------IVCTAEIL-NQCL---LN--------SYI-RMDQINLLIFDEAHHTKKDHP-
-------YA----------RI----------------I---------RE---SYLK----
-------------A----D---P-TKR--------------P--RIFGMTASPI-D-TK-
----GD-----I----I-ESATKLEVL---LDSKIATTSKP--N---L---LREVV----
-RRPI--------------EESWEY-----------DKL------------D--------
-------------P------P---------------------------------------
------------------------------------------------------------
------------------------------------------------------------
------------------------------FA---------TK-----------------
----------------------------------------------------------L-
-------Y----------------QI----------------LQARFGDISSLQPVFRFT
-L---Q----ASSE-------LGPCCA----DRA-------WAY----------------
------------------------------------------------------------
------------------------------------------------------------
--------------------------------------------AL--------------
----------ADDVL----PKL---------------E-------------GNV------
-------RKLAQSISS----------P-I----PQCAL-REISRIQEAS--DI--VKNH-
-------S--------FNSP------NVPG---------------E--------------
------------------------------------L-----SPKVQLLR----Q-----
KLI--KYF----------------------------------------------------
------------------------------E----------------------H------
-------P-----------T--------------------E----------T--------
------------------------------------------------------------
------------------------------------------------------------
------------------------------------------------------------
------------------------------------------------------------
------------------------------------------------------------
------------------------------------------------------------
------------------------------------------------------------
------------------------------------------------------------
------------------------------------------------------------
------------------------------------------------------------
-------------------KC------------------------IVFTQKRYTAKMLFD
LFST-LEIP------------------YL-RPGV-LIG------V---------------
----R--S--G-D----IVG-----------------------MNV-S---------F--
RQQF--L--ALVKFRSGEINCLFATS-VAEEGLDIPDCNLVVRFDLYNTLIQYVQSRGRA
RHSSSTY-ASMIE-----------------------------------------------
------------------------------------------------------------
------------------------------------------------------------
-------------------------------RYN--ADH--AARL---VEVR---EAEK-
--LMQSFCETLPED---R-I------L---------------------------------
----------------HGID---S-----EI----DSILQD--E--EE----------KR
----------TF------II----------------------------------------
-----------R----A-----------T---G---A--------KLTYHSALAILARYA
SSLQY-EK---ETSAQA----T-------------------------Y------------
----------------------------VV------------------------------
-------------------LP------------------QNNS-----------------
-------------FV-----------------------------CE--------VILPEK
S--PV-RGLT-GVPASK-KSAAKQSAAFDTCVLLRKHKLLDDHF-----NS---------
------VY----------------HR-----------
>RAQ43681.1_dicer-like_protein_1_Aspergillus_flavus
------------------------------------------------------------
------------------------------------------------------------
------------------------------------------------------------
------------------------------------------------------------
------------------------------------------------------------
------------------------------------------------------------
------------------------------------------------------------
------------------------------------------------------------
------------------------------------------------------------
------------------------------------------------------------
------------------------------------------------------------
------------------------------------------------------------
------------------------------------------------------------
------------------------------------------------------------
------------------------------------------------------------
------------------------------------------------------------
------------------------------------------------------------
------------------------------------------------------------
---------------------------------------------------------MPP
ELGYVRSQSISTTEPTEGNDSSSEESGDNEQISTQRPIS---QNKRLQSAKFEALLSERA
DTLTGNSG----RPT--L-D----LPD---------------------------------
----------------AE---LS-----TASLVAKQDAG-T-GMLDPREYQVELFERAKS
QNTIAV----------------------LDTGSGKTLIAVLLLKH------IIQNE--LI
D--R-A----NGKPPRISFFLV-DS------------------V-TLAFQ---QA-----
-----AV-------LRNNLDQN---------VV--------------------------Q
F-FG----AMGTDL------WSKQT---W---D------H--Q------F-----ENNMV
--------IVCTAEIL-NQCL---LN--------SYI-RMDQINLLIFDEAHHTKKDHP-
-------YA----------RI----------------I---------RE---SYLK----
-------------A----D---P-TKR--------------P--RIFGMTASPI-D-TK-
----GD-----I----I-ESATKLEVL---LDSKIATTSKP--N---L---LREVV----
-RRPI--------------EESWEY-----------DKL------------D--------
-------------P------P---------------------------------------
------------------------------------------------------------
------------------------------------------------------------
------------------------------FA---------TK-----------------
----------------------------------------------------------L-
-------Y----------------QI----------------LQARFGDISSLQPVFRFT
-L---Q----ASSE-------LGPCCA----DRA-------WAY----------------
------------------------------------------------------------
------------------------------------------------------------
--------------------------------------------AL--------------
----------ADDVL----PKL---------------E-------------GNV------
-------RKLAQSISS----------P-I----PQCAL-REISRIQEAS--DI--VKNH-
-------S--------FNSP------NVPG---------------E--------------
------------------------------------L-----SPKVQLLR----Q-----
KLI--KYF----------------------------------------------------
------------------------------E----------------------H------
-------P-----------T--------------------E----------T--------
------------------------------------------------------------
------------------------------------------------------------
------------------------------------------------------------
------------------------------------------------------------
------------------------------------------------------------
------------------------------------------------------------
------------------------------------------------------------
------------------------------------------------------------
------------------------------------------------------------
------------------------------------------------------------
-------------------KC------------------------IVFTQKRYTAKMLFD
LFST-LEIP------------------YL-RPGV-LIG------V---------------
----R--S--G-D----IVG-----------------------MNV-S---------F--
RQQF--L--ALVKFRSGEINCLFATS-VAEEGLDIPDCNLVVRFDLYNTLIQYVQSRGRA
RHSSSTY-ASMIE-----------------------------------------------
------------------------------------------------------------
------------------------------------------------------------
-------------------------------RYN--ADH--AARL---VEVR---EAEK-
--LMQSFCETLPEH---R-I------L---------------------------------
----------------HGID---S-----EI----DSILQD--E--EE----------KR
----------TF------II----------------------------------------
-----------R----A-----------T---G---A--------KLTYHSALAILARYA
SSLQY-EK---ETSAQA----T-------------------------Y------------
----------------------------VV------------------------------
-------------------LP------------------QNNS-----------------
-------------FV-----------------------------CE--------VILPEK
S--PV-RGLT-GVPASK-KSAAKQSAAFDTCVLLRKHKLLDDHF-----NS---------
------VY----------------HR-----------
>PYI26346.1_dicer-like_protein_1_Aspergillus_indologenus_CBS_114.80
------------------------------------------------------------
------------------------------------------------------------
------------------------------------------------------------
------------------------------------------------------------
------------------------------------------------------------
------------------------------------------------------------
------------------------------------------------------------
------------------------------------------------------------
------------------------------------------------------------
------------------------------------------------------------
------------------------------------------------------------
------------------------------------------------------------
------------------------------------------------------------
------------------------------------------------------------
------------------------------------------------------------
------------------------------------------------------------
------------------------------------------------------------
------------------------------------------------------------
---------------------------------------------------------MDA
--------------------------------------S---QRRRLQNAKFNVLLSERA
VTDSVDTN----KRV--APD----LPD---------------------------------
----------------AQ---LS-----TAHLIVKHDLA-T-GTLDPRDYQVELFERAKA
QNTIAV----------------------LETGSGKTLIAVLLLRH------TLQNE--LN
D--R-A----QGKPHRISFFLV-DS------------------V-TLAFQ---QA-----
-----AV-------LRHNLDQS---------VG--------------------------Q
F-FG----AMGTDL------WNKVI---W---D------E--H------F-----KTNMV
--------IVCTAEIL-HQCL---LN--------SYI-RMDQINLLIFDEAHHTKKDHP-
-------YA----------RI----------------I---------RD---TYLK----
-------------E----V---P-SKR--------------P--RVFGMTASPV-D-TK-
----GD-----V----V-DAAMRLETL---LDSTIATTSQA--T---L---LRQYV----
-SRPV--------------EETWAY-----------KRL------------E--------
-------------P------P---------------------------------------
------------------------------------------------------------
------------------------------------------------------------
------------------------------VA---------TA-----------------
----------------------------------------------------------L-
-------Y----------------KD----------------LKQRFGDLECLEGIFKFA
-W---Q----ATSE-------LGSWCS----DRA-------WLR----------------
------------------------------------------------------------
------------------------------------------------------------
--------------------------------------------AL--------------
----------ADDVL----PRL---------------E-------------GKI------
-------NKSVESNSS----------L-TK---SQDTH-TQILRIREAS--DL--VKRH-
-------E--------LSSP------LAPG---------------T--------------
------------------------------------L-----SSKAQLLR----A-----
ELQ--KRF----------------------------------------------------
------------------------------L----------------------H------
-------P-----------D--------------------Q----------T--------
------------------------------------------------------------
------------------------------------------------------------
------------------------------------------------------------
------------------------------------------------------------
------------------------------------------------------------
------------------------------------------------------------
------------------------------------------------------------
------------------------------------------------------------
------------------------------------------------------------
------------------------------------------------------------
-------------------KC------------------------IVFTEKRYTALMLFE
LFSN-LPIP------------------YL-RPGV-LIG------V---------------
----R--S--G-D----VAG-----------------------MGI-T---------F--
RQQF--L--TLIKFREGEINCLFATS-VAEEGLDIPDCNLVVRFDLYQTLIQYVQSRGRA
RHYRSTY-AIMVE-----------------------------------------------
------------------------------------------------------------
------------------------------------------------------------
-------------------------------RYN--PQH--QDRL---SEVR---DAES-
--IMQQFCEALPEN---R-L------L---------------------------------
----------------HGND---------DL----EKVLEK--E--AG----------KR
----------TY------TI----------------------------------------
-----------K----A-----------S---G---A--------KLTYHSAIAILARYA
SSLQY-EK---EQDAKV----H-------------------------Y------------
----------------------------VV------------------------------
-------------------LP------------------VNNA-----------------
-------------FV-----------------------------CE--------VILPEK
S--PV-VGLT-GSPEIR-KSRAMQTAAFDTCIRLRKAGLLDNHF-----KS---------
------MF----------------HR-----------
>XP_025494068.1_dicer-like_protein_1_Aspergillus_uvarum_CBS_121591
------------------------------------------------------------
------------------------------------------------------------
------------------------------------------------------------
------------------------------------------------------------
------------------------------------------------------------
------------------------------------------------------------
------------------------------------------------------------
------------------------------------------------------------
------------------------------------------------------------
------------------------------------------------------------
------------------------------------------------------------
------------------------------------------------------------
------------------------------------------------------------
------------------------------------------------------------
------------------------------------------------------------
------------------------------------------------------------
------------------------------------------------------------
------------------------------------------------------------
---------------------------------------------------------MDA
--------------------------------------S---QRRRFHNAKFNVLLSERA
VTDSVDTK----KRV--ASD----LPD---------------------------------
----------------AQ---LS-----TAHLIVKHDLA-T-GTLDPRDYQVELFERAKA
QNTIAV----------------------LETGSGKTLIAVLLLRH------TLQNE--LN
D--R-A----QGKPHRISFFLV-DS------------------V-TLAFQ---QA-----
-----AV-------LRHNLDQS---------VG--------------------------Q
F-FG----AMGTDL------WNKEI---W---D------E--H------F-----KTNMV
--------IVCTAEIL-HQCL---LN--------SYI-KMDQINLLIFDEAHHTKKDHP-
-------YA----------RI----------------I---------RD---TYLK----
-------------E----V---P-SKR--------------P--RVFGMTASPV-D-TK-
----GD-----V----V-DAAMRLETL---LDSTIATTSQA--T---L---LRQYV----
-SRPV--------------EETWEY-----------KRL------------E--------
-------------P------P---------------------------------------
------------------------------------------------------------
------------------------------------------------------------
------------------------------VA---------TA-----------------
----------------------------------------------------------L-
-------Y----------------KD----------------LKQRFGDLECLEGIFKFA
-W---H----ATSE-------LGSWCS----DRA-------WLR----------------
------------------------------------------------------------
------------------------------------------------------------
--------------------------------------------AL--------------
----------ADDVL----PRL---------------E-------------GKI------
-------NKSVESNSS----------L-TE---SQDTH-TQILRIREAS--DL--VKRH-
-------E--------LSSP------LGSG---------------T--------------
------------------------------------L-----SSKAQLLR----A-----
ELQ--KRF----------------------------------------------------
------------------------------L----------------------H------
-------P-----------D--------------------Q----------T--------
------------------------------------------------------------
------------------------------------------------------------
------------------------------------------------------------
------------------------------------------------------------
------------------------------------------------------------
------------------------------------------------------------
------------------------------------------------------------
------------------------------------------------------------
------------------------------------------------------------
------------------------------------------------------------
-------------------KC------------------------IVFTEKRYTALMLFE
LFSN-LPIP------------------YL-RPGV-LIG------V---------------
----R--S--G-D----VAG-----------------------MGI-T---------F--
RQQF--L--TLIKFREGEINCLFATS-VAEEGLDIPDCNLVVRFDLYQTLIQYVQSRGRA
RHYRSTY-AIMVE-----------------------------------------------
------------------------------------------------------------
------------------------------------------------------------
-------------------------------RYN--QQH--QDRL---SEVR---DAES-
--IMQQFCEALPEN---R-L------L---------------------------------
----------------HGND---------DL----EKVLEK--E--AG----------KR
----------TY------TI----------------------------------------
-----------K----A-----------S---G---A--------KLTYHSAIAILARYA
SSLQY-EK---EQDAKV----H-------------------------Y------------
----------------------------VV------------------------------
-------------------LP------------------VNNA-----------------
-------------FV-----------------------------CE--------VILPEK
S--PV-VGLT-GSPEIR-KSRAMQTAAFDTCIRLRKAGLLDNHF-----KS---------
------MF----------------HR-----------
>XP_025430520.1_dicer-like_protein_1_Aspergillus_saccharolyticus_JOP_1030-1
------------------------------------------------------------
------------------------------------------------------------
------------------------------------------------------------
------------------------------------------------------------
------------------------------------------------------------
------------------------------------------------------------
------------------------------------------------------------
------------------------------------------------------------
------------------------------------------------------------
------------------------------------------------------------
------------------------------------------------------------
------------------------------------------------------------
------------------------------------------------------------
------------------------------------------------------------
------------------------------------------------------------
------------------------------------------------------------
------------------------------------------------------------
------------------------------------------------------------
---------------------------------------------------------MDA
--------------------------------------S---QRQRLHNAQFNVLLSKRA
VTDSSNTG----RRT--APE----LPD---------------------------------
----------------AQ---LS-----TARLLAKHDLG-T-GALDPRDYQVELFERAKT
QNTIAV----------------------LETGSGKTLIAVLLLRH------IIQNE--LN
D--R-A----QGKPHRVSFFLV-DS------------------V-TLAFQ---QA-----
-----AV-------LRHNLDQS---------VG--------------------------Q
F-FG----AMGTDL------WNKEV---W---D------E--H------F-----KSNMV
--------LVCTAEIL-HQCL---LN--------SYI-KMNQVNLLIFDEAHHTKKEHP-
-------YA----------RI----------------I---------RD---SYLK----
-------------E----D---A-SKR--------------P--RIFGMTASPV-D-TK-
----GD-----V----V-DAAMRLETL---LESTIATTSQA--S---L---LRQYV----
-SRPL--------------EEVWTY-----------DRL------------E--------
-------------P------P---------------------------------------
------------------------------------------------------------
------------------------------------------------------------
------------------------------VA---------TV-----------------
----------------------------------------------------------L-
-------Y----------------KE----------------LHQRFGDLECLKSTFRFA
-W---Q----ATSE-------LGSWCS----DRA-------WVR----------------
------------------------------------------------------------
------------------------------------------------------------
--------------------------------------------AL--------------
----------ADDVL----PRL---------------E-------------GKI------
-------NKSIVPKSS----------A-RD---SQDAH-AQILQVREAS--DL--IKSH-
-------E--------LGSP------HAPG---------------A--------------
------------------------------------L-----SSKVQLLH----A-----
ELE--KRF----------------------------------------------------
------------------------------L----------------------D------
-------P-----------D--------------------Q----------P--------
------------------------------------------------------------
------------------------------------------------------------
------------------------------------------------------------
------------------------------------------------------------
------------------------------------------------------------
------------------------------------------------------------
------------------------------------------------------------
------------------------------------------------------------
------------------------------------------------------------
------------------------------------------------------------
-------------------KC------------------------IVFTEKRYTAMMLFE
LFQS-AAIP------------------FL-RPGL-LVG------V---------------
----R--S--G-D----VAG-----------------------MGI-T---------L--
RQQF--L--TLIKFREGEINCLFATS-VAEEGLDIPDCNLIVRFDLYQTLIQYVQSRGRA
RHHKSAY-AIMVE-----------------------------------------------
------------------------------------------------------------
------------------------------------------------------------
-------------------------------KWN--SQH--EDRL---STVK---DAES-
--MMQQFCEALPQD---R-L------L---------------------------------
----------------HGND---------DL----EQVLEK--E--AG----------KR
----------TF------TI----------------------------------------
-----------R----A-----------S---G---A--------KLTYHSAIAVLARYA
SSLQY-EK---EQDAKV----H-------------------------Y------------
----------------------------VV------------------------------
-------------------LP------------------MNNA-----------------
-------------FV-----------------------------CE--------VMLPEK
S--PV-AGVT-GSPEIR-KSTAMQSAAFDTCLRLRKAGLLDKYF-----NS---------
------MF----------------RR-----------
>XP_022585437.1_hypothetical_protein_ASPZODRAFT_155932_Penicilliopsis_zonata_CBS_506.65
------------------------------------------------------------
------------------------------------------------------------
------------------------------------------------------------
------------------------------------------------------------
------------------------------------------------------------
------------------------------------------------------------
------------------------------------------------------------
------------------------------------------------------------
------------------------------------------------------------
------------------------------------------------------------
------------------------------------------------------------
------------------------------------------------------------
------------------------------------------------------------
------------------------------------------------------------
------------------------------------------------------------
------------------------------------------------------------
------------------------------------------------------------
-----------------------------------------MSVTSD--------ES---
GN------------------D--------A----E---------------DGAS---IGI
--------------------------------------T---TRRRVQNAQFEALLYKRA
DP-SSEPI----QAP--ASS----LPD---------------------------------
----------------AQ---LS-----TAHLLARHDAE-T-GHLDPREYQVELFERAKS
RNTIAV----------------------LDTGSGKTLIAVLLLKH------TIQNE--LV
D--R-G----TGKAHRVSFFLV-DS------------------V-TLVYQ---QA-----
-----AV-------LRNNLDQN---------VA--------------------------Q
F-FG----AMGTDL------WSKQT---W---E------D--H------L-----KNNMV
--------IVCTAQIL-NQCL---LN--------SHI-KMEQINLLIFDEAHHTKKEHP-
-------YA----------RI----------------I---------KD---SYLK----
-------------E----I---P-SKR--------------P--RVFGMTASPI-D-AK-
----GD-----V----V-EAARMLETL---LDSQIATTSKL--T---L---LRHVV----
-RRPT--------------EKVWQY-----------DKV------------V--------
-------------P------P---------------------------------------
------------------------------------------------------------
------------------------------------------------------------
------------------------------FA---------TA-----------------
----------------------------------------------------------L-
-------H----------------KL----------------LKDRYGDISCFEGIFKFS
-W---N----ASSE-------LGRWCS----DRI-------WTL----------------
------------------------------------------------------------
------------------------------------------------------------
--------------------------------------------AL--------------
----------ADDVL----PKY---------------E-------------GSI------
-------NK-LYYDKD----------P-EQK--SEKAY-KDVSRIKEAS--EF--VKQL-
-------A--------SSDP------HGAE---------------E--------------
------------------------------------L-----SPKVQLLK----Q-----
EIQ--KYF----------------------------------------------------
------------------------------E----------------------R------
-------P-----------T--------------------E----------T--------
------------------------------------------------------------
------------------------------------------------------------
------------------------------------------------------------
------------------------------------------------------------
------------------------------------------------------------
------------------------------------------------------------
------------------------------------------------------------
------------------------------------------------------------
------------------------------------------------------------
------------------------------------------------------------
-------------------KC------------------------IVFTQERYTAKILCE
LFTQ-LKMP------------------HL-KPGV-LVG------V---------------
----R--S--S-D----IGG-----------------------MNT-T---------F--
RQQF--L--TLISFRNGDINCLFATS-VAEEGLDIPDCNLVVRFDLYHTLIQYVQSRGRA
RHYNSTY-ATIIE-----------------------------------------------
------------------------------------------------------------
------------------------------------------------------------
-------------------------------KSN--SEH--TYRL---EEVR---RAED-
--IMQKFCESLPED---R-I------L---------------------------------
----------------HGYD---Y-----DI----DSIIHK--D--GE----------KR
----------IY------QI----------------------------------------
-----------P----S-----------T---G---A--------KLTYHSAIAILARYA
SSLQY-EK---ETSAQV----T-------------------------Y------------
----------------------------IV------------------------------
-------------------LP------------------ANSS-----------------
-------------FT-----------------------------CE--------VILPEK
S--PI-RGLI-GTPAIK-KSLAKQSAAFDTCLLLRQHRLLDDYF-----AS---------
------VY----------------HK-----------
>TQB77528.1_Dicer-like_protein_1_Monascus_purpureus
------------------------------------------------------------
------------------------------------------------------------
------------------------------------------------------------
------------------------------------------------------------
------------------------------------------------------------
------------------------------------------------------------
------------------------------------------------------------
------------------------------------------------------------
-------------------------------MDS--------------------------
------------------------------------------------------------
------------L-----------------------------------------------
----------K-------------------------------------------------
------------------------------------------------------------
------------------------------------------------------------
----------------------------------S-------------------------
-----------------------------T-----I------------------------
--------------------------------------------------------E---
----KGLI-----EDHKA------------A---DANARDRRASTTD--------ES---
AD------------------E--------N----E---------------EPAH---NEF
--------------------------------------T---KKRRCQNAKFEELLSKHA
HSITAETV----KSA--IQT----LPD---------------------------------
----------------TQ---LS-----TAHLIAKQDLG-L-EILDPREYQIELFERAKS
RNTIAV----------------------LDTGSGKTLIAVLLLKH------TIQNE--LV
D--R-G----KGKAPRISFFLV-NS------------------V-TLVYQ---QA-----
-----AV-------LRNNLDQN---------IA--------------------------S
F-FG----AMGTDL------WNKQT---W---A------E--I------F-----KNNMV
--------IVCTAEIL-NQCL---LN--------AHI-RMDQINLLIFDEAHHTKRDHP-
-------YA----------RI----------------I---------KN---SYLD----
-------------E----D---P-SRR--------------P--RIFGMTASPI-D-AN-
----GD-----I----V-EASLKLETL---LDSKIATTSNL--N---S---LRQVV----
-RRPA--------------EKVWEY-----------NRP------------G--------
-------------P------P---------------------------------------
------------------------------------------------------------
------------------------------------------------------------
------------------------------FA---------TN-----------------
----------------------------------------------------------L-
-------Y----------------KL----------------LKDQFGDLVCLEGVFRFS
-W---A----ATSE-------LGKWCA----DRA-------WKH----------------
------------------------------------------------------------
------------------------------------------------------------
--------------------------------------------AL--------------
----------ADDVL----PIL---------------E-------------GKI------
-------NKALHSESD----------S-EV---PENVY-KDITLIKEAN--NL--VRNY-
-------P--------FNDP------NAPG---------------E--------------
------------------------------------L-----SNKVQVLR----K-----
ELS--QYF----------------------------------------------------
------------------------------E----------------------G------
-------P-----------T--------------------D----------T--------
------------------------------------------------------------
------------------------------------------------------------
------------------------------------------------------------
------------------------------------------------------------
------------------------------------------------------------
------------------------------------------------------------
------------------------------------------------------------
------------------------------------------------------------
------------------------------------------------------------
------------------------------------------------------------
-------------------KC------------------------IVFTEKRYTAKILCE
LFLN-LNIP------------------HL-HPGV-IVG------V---------------
----R--S--G-D----VAG-----------------------MNT-T---------F--
RQQF--L--ALMKFRKGEINCLFATS-VAEEGLDIPDCNLVVRFDLYNTFIQYIQSRGRA
RHFNSTY-ASMVE-----------------------------------------------
------------------------------------------------------------
------------------------------------------------------------
-------------------------------KEN--AGH--EARI---VGVR---EAED-
--VMRRFCECLPED---R-L------L---------------------------------
----------------HGNE---H-----DI----NTIIDK--E--EG----------KR
----------TY------TV----------------------------------------
-----------T----S-----------T---G---A--------KLTYHSAIVILARYA
SSLQY-EK---ETSAIV----T-------------------------Y------------
----------------------------VV------------------------------
-------------------LP------------------VDNT-----------------
-------------FI-----------------------------CE--------VILPEK
S--PI-RGLT-GSPSMK-RSTAKQSAAFDTCLLLRKHKLLDDHF-----NS---------
------VY----------------HK-----------
>GES59863.1_hypothetical_protein_ATETN484_0004019400_Aspergillus_terreus
------------------------------------------------------------
------------------------------------------------------------
------------------------------------------------------------
------------------------------------------------------------
------------------------------------------------------------
------------------------------------------------------------
------------------------------------------------------------
------------------------------------------------------------
-------------------------------MTH--------------------------
------------------------------------------------------------
------------Q-----------------------------------------------
----------D-------------------------------------------------
------------------------------------------------------------
------------------------------------------------------------
----------------------------------T-------------------------
-----------------------------E-----T------------------------
--------------------------------------------------------S---
----MGVL-----EPLPT------------A---ALSTGAGREISSD--------ES---
ED------------------S--------E----E---------------SGLH---KDP
--------------------------------------S---QRQRQQNATFQAFLSHHA
ETIVNSPV----K-----PD----QAQ---------------------------------
----------------SE---LS-----ISSLIGRNGSG-T-GILNPREYQIELFERAKV
QNTIAV----------------------LDTGSGKTLIAVLLLKH------VIQTE--LI
D--R-S----NGNPPRISFFLV-DS------------------V-TLAYQ---QA-----
-----SV-------LRNNLDQN---------VA--------------------------H
F-FG----AMGVDL------WNKQT---W---A------E--H------F-----EKNMV
--------IVCTAEIL-DQCL---LN--------AYI-TMQQINLLVFDEAHHTKKDHP-
-------YA----------RI----------------I---------RD---SYFR----
-------------V----P---P-SSR--------------P--RIFGMTASPI-D-TK-
----GD-----V----L-EAARNLEAL---LDSKIATTTKL--T---I---LRQVV----
-NRPN--------------EEVWIY-----------DRL------------Q--------
-------------P------P---------------------------------------
------------------------------------------------------------
------------------------------------------------------------
------------------------------FT---------SD-----------------
----------------------------------------------------------L-
-------Y----------------KL----------------MESRFGDISHLEPVFRFA
-R---H----ATSE-------LGTWCA----DRV-------WVS----------------
------------------------------------------------------------
------------------------------------------------------------
--------------------------------------------AL--------------
----------ADDVL----PIV---------------E-------------GSI------
-------SGKRQSTGL----------G-QL---PKDVH-RDITRIKEAS--EL--VKSR-
-------P--------PNDP------GAPQ---------------A--------------
------------------------------------L-----SSKVRVLW----K-----
EIS--QCF----------------------------------------------------
------------------------------G----------------------Q------
-------E-----------T--------------------N----------T--------
------------------------------------------------------------
------------------------------------------------------------
------------------------------------------------------------
------------------------------------------------------------
------------------------------------------------------------
------------------------------------------------------------
------------------------------------------------------------
------------------------------------------------------------
------------------------------------------------------------
------------------------------------------------------------
-------------------KC------------------------IVFTEKRYTAKVLFD
LFTV-LKVP------------------GL-RPGV-LIG----------------------
------------------------------------------------------------
----------------------FATA-VAEEGLDIPDCNLVVRFDLYKTLIQYVQSRGRA
RHADSTY-ASMIE-----------------------------------------------
------------------------------------------------------------
------------------------------------------------------------
-------------------------------KDN--ADH--ESIL---VQVN---DAEK-
--IMQSFCQLLPED---R-I------L---------------------------------
----------------HGND---D-----DT----DAVLNQ--E--EW----------EE
----------PY------TL----------------------------------------
-----------P----S-----------T---A---A--------RLTHHSAITVLARYA
SSLQY-EN---DTSSQV----T-------------------------Y------------
----------------------------VV------------------------------
-------------------LP------------------VNDA-----------------
-------------YV-----------------------------CE--------VILPEK
S--PI-RGAT-GMPAVK-KSTAKRYAAFEACRLLRKHRLLDEHL-----NS---------
------VY----------------HR-----------
>PLN79160.1_dicer-like_protein_1_Aspergillus_taichungensis
------------------------------------------------------------
------------------------------------------------------------
------------------------------------------------------------
------------------------------------------------------------
------------------------------------------------------------
------------------------------------------------------------
------------------------------------------------------------
------------------------------------------------------------
--------------------------------MP--------------------------
------------------------------------------------------------
------------E-----------------------------------------------
----------N-------------------------------------------------
------------------------------------------------------------
------------------------------------------------------------
----------------------------------A-------------------------
-----------------------------E-----V------------------------
--------------------------------------------------------E---
----ADLK-----EDQTR------------A---ARADDDGDDHT----------ES---
DE------------------E--------E----I---------------EAPPET-KNA
--------------------------------------V---QRRRQQNTKFQELLCRLA
TTEHVTDI----RSN--STD----FPR---------------------------------
----------------AS---IS-----TTDMIASKEAN-H-GALDPREYQIELFEKAKA
QNTIAV----------------------LDTGSGKTLIAVLLMKH------IIHEE--II
H--R-A----DGKPHRISFFLV-DS------------------V-TLAFQ---QA-----
-----TV-------LRNNLDQQ---------VA--------------------------Y
F-YG----AMGTDH------WNEQT---W---R------E--H------F-----KNNMV
--------IVCTAEIL-NQCL---LN--------AFI-KMEQINLLIFDEAHHTKKEHA-
-------YA----------RI----------------I---------RD---SYLE----
-------------A----P---V-ANR--------------P--RIFGMTASPI-D-TK-
----GD-----I----I-AEAMRLETL---LDSKIATTSKL--T---L---LRQVV----
-RRPI--------------EKTWEY-----------DRL------------G--------
-------------L------P---------------------------------------
------------------------------------------------------------
------------------------------------------------------------
------------------------------FP---------TN-----------------
----------------------------------------------------------L-
-------Y----------------KL----------------IESRFGDVASLEPILRFS
-L---Q----ASSE-------LGVWCA----DQV-------WQH----------------
------------------------------------------------------------
------------------------------------------------------------
--------------------------------------------AL--------------
----------SDEAL----PRL---------------E-------------GRI------
--------KVAQDDDS----------E-KLE--------REIARVREAH--DL--IRKH-
-------E--------FSDL------RSIS---------------T--------------
------------------------------------L-----SPKVQVLY----D-----
ELG--RHF----------------------------------------------------
------------------------------S----------------------H------
-------Q-----------K--------------------E----------T--------
------------------------------------------------------------
------------------------------------------------------------
------------------------------------------------------------
------------------------------------------------------------
------------------------------------------------------------
------------------------------------------------------------
------------------------------------------------------------
------------------------------------------------------------
------------------------------------------------------------
------------------------------------------------------------
-------------------KC------------------------IIFTQRRYTARILFE
LFSV-LNIP------------------HL-RPGL-LIG------I---------------
----R--A--G-D----VGG-----------------------MNI-T---------F--
RQQF--L--ALMKFRDGDTNCLFATS-VAEEGLDIPDCNLVVRFDLYDTLIQYVQSRGRA
RRSDSTY-VNMVE-----------------------------------------------
------------------------------------------------------------
------------------------------------------------------------
-------------------------------KNN--ADH--ERRL---AEAR---DSEK-
--VMRKFCETLPED---R-I------L---------------------------------
----------------LGND---------DL----DSVLQK--H--EG----------QR
----------TF------TV----------------------------------------
-----------K----K-----------T---G---A--------KLTYYSAITVLSRYA
SSLQY-EN---DLTAQV----M-------------------------Y------------
----------------------------VV------------------------------
-------------------LP------------------ARNA-----------------
-------------YT-----------------------------CE--------VILPEK
S--PV-RGLT-GSPALK-KTTAKQAAAFDTCLLLRKHQLLDDTF-----NS---------
------IY----------------RK-----------
>XP_024676091.1_dicer-like_protein_1_Aspergillus_candidus
------------------------------------------------------------
------------------------------------------------------------
------------------------------------------------------------
------------------------------------------------------------
------------------------------------------------------------
------------------------------------------------------------
------------------------------------------------------------
------------------------------------------------------------
--------------------------------MP--------------------------
------------------------------------------------------------
------------E-----------------------------------------------
----------N-------------------------------------------------
------------------------------------------------------------
------------------------------------------------------------
----------------------------------A-------------------------
-----------------------------E-----A------------------------
--------------------------------------------------------E---
----ADSK-----EDQTR------------S---ARVDGDGDDNT----------ES---
DE------------------E--------E----V---------------EGPSEP-KDA
--------------------------------------V---QRRRQQNAKFQELLCRLA
TTENVTNI----RSS--STD----FPR---------------------------------
----------------TS---IS-----TTDLTASKEAN-N-GALDPREYQIELFEKAKA
QNTIAV----------------------LDTGSGKTLIAVLLIKH------IMHNE--LI
D--R-A----DGKPHRISFFLV-NS------------------V-TLAFQ---QA-----
-----TV-------LRNNLDQQ---------VA--------------------------H
L-YG----AMGTDH------WNEQT---W---R------E--H------F-----KNNMV
--------IVCTAEIL-NQCL---LN--------AFF-KIEQINLLVFDEAHHTKKEHA-
-------YA----------RI----------------I---------RD---SYLK----
-------------T----P---I-ANR--------------P--RIFGMTASPI-D-TK-
----GD-----I----I-AEAMRLETL---LDSKIATTSKL--T---L---MRQVV----
-SRPI--------------EITWEY-----------DRL------------G--------
-------------L------P---------------------------------------
------------------------------------------------------------
[truncated: 3,893,730 more chars]
