# Supplementary material for: Ancestral protein reconstruction reveals evolutionary events governing variation in Dicer helicase function
Source: eLife. 2023 Apr 17;12:e85120. doi: 10.7554/eLife.85120 (PMC10159624; doi:10.7554/eLife.85120)
Supplement: Supplementary file 3. — Reconstructions represent primary amino acid sequences prior to removal of low-probability insertions using binary states generated from the BIN model in RAXML-NG. [file elife-85120-supp3.txt]

Node1	LRGAPLPGAVRSPQAPAGGLRASRALRSLRRRRREGSRRRRGAAQAALEGLSKCSSDSSVTEDVKTLVLEGGPALRVCFAALSLGPLLQSLSLLPRVSAAWSRSKVGNVLVSSHFFFYRRRPTDKRTLNPALQLLGLALLLQEPANNERCTSPAYPKAHFEGTPPKTRARVFTTRVFKGLLMDSECSSDSSRAALADVKTPAESGGGRPPAPVAPPPSQHTPLGPFFGLEALGKLYLEGFFELAAEQLRGALLYLLLHALLLTVTEKELNKSIVRKDVGKRLQQKRMATGELPVKPRKKAFGTLNLVRASKDTVTLFVKEVPFPQYKQYRFVAKRRVLPGKRKVTQKQKVHDNVVFPAELKKELGVLKPDYGSAPAYHALALPRKLKYAEPALENPKSP…
Node2	LRGAPLPGAVRSPQAPAGGLRASRALRSLRRRRREGSRRRRGAAQAALEGLSKCSSDSSITEDIKTLVLEGGPALRVCFATLSLGPLLQSLSLLPRISAAWSRSKVGNILISSHFFFYRRRPTDKRTLNPALQLLGLALLLQEPANNERCTSPAYPKAHFEGTPPKTRARVFTTRVFKGLLMDSECSSDSSRAALADIKTPAESGGGRPPAPVAPPPSQHTPMGPFFGLEALGKLYLEGFFEVASEQLHGALLYLLLHALLLTVTEKELNKSIVRKDVGKRLQQKRMATGELPVKPRKKAFGTLNLVRASKDTVTLFVKEVPFPQYKQYRFVAKRRILPGKRKITQKQKVHDNIVFPAELKKELGILKPDYGSAPAYHALALPRKFKYAEPALENPKSP…
Node3	LRGAPLPGAVRSPQAPAGGLRASRALRSLRRRRREGSRRRRGAAQAALEGLSKCSSDSSITEDIKTLVLEGGPALRICFATLSLGPLLQSLSLLPRISAAWSRSKVGNILISSHFFFYRRRPTDKRTLNPALQLLGLALLLQEPANNERCTSPAYPKAHFEGTPPKTRARVFTTRVFKGLMMDSECSSDSSRAALADIKTPAESGGGRPPAPVAPPPSQHTPMGPFFGLEALGKLYLEGFFEVASDQLHGALLYLLLHALLLTVTEKELNKSIVRKDVGKRLQQKRMATGELPVKPRKKAFGTLNLVRASKDTVTLFVKEVPFPQYKQYRFVAKRRILPGKRKITQKQKVHDNIVFPAELKKELGILKPDYGSAPAYHALALPRKFKYAEPALENPKSP…
Node4	LRGAPLPGAVRSPQAPAGGLKASRALRSLRRRRREGSRRRRGAAQAALEGLSKCSSDSSVAEDVKALVLEGGPALRLCFAALSLGPLLQSLSLLPRVSAAWSRSKVGNVLVSSHFFFYRRRPADKRALNPALQLLGLALLLQEPANNERCASPAYPKAHFEGAPPKARARVFAARVFKGLLLDSECSSDSSRAALADVKSPAESGGGRPPAPVAPPPSQHTPLGPFFGLEALGKLYLEGFFELAAEKLKGALLYLLLHALLLTVTEKELNKSVVRKDVGKRLQQKRLATGELPVKPRKKAFGALNLVRASKDAVALFVKEVPFPQYKQYRFVAKRRVLPGKRKVAQKQKVHDNVVFPAELKKELGVLKPDYGSAPAYHALALPRKLKYAEPALENPKSP…
Node5	LRGAPLPGAVRSPQAPAGGLKASRALRSLRRRRREGSRRRRGAAQAALEGLSKCSSDSSVAEDVKALVLEGGPALRLCFAALSLGPLLQSLSLLPRVSAAWSRSKVGNVLVSSHFFFYRRRPADKRALNPALQLLGLALLLQEPANNERCASPAYPKAHFEGAPPKARARVFAARVFKGLLLDSECSSDSSRAALADVKSPAESGGGRPPAPVAPPPSQHTPLGPFFGLEALGKLYLEGFFELAAEKLKGALLYLLLHALLLTVTEKELNKSVVRKDVGKRLQQKRLATGELPVKPRKKAFGALNLVRASKDAVALFVKEVPFPQYKQYRFVAKRRVLPGKRKVAQKQKVHDNVVFPAELKKELGVLKPDYGSAPAYHALALPRKLKYAEPALENPKSP…
Node6	LRGAPLPGAVRSPQAPAGGLRASRALRSLRRRRREGSRRRRGAAQAALEGLSKCSSDSSVTEDVKTLVLEGGPALRVCFAALSLGPLLQSLSLLPRVSAAWSRSKVGNVLVSSHFFFYRRRPADKRALNPALQLLGLALLLQEPANNERCTSPAYPKAHFEGTPPKTRARVFTTRVFKGLLLDSECSSDSSRAALADVKSPAESGGGRPPAPVAPPPSQHTPLGPFFGLEALGKLYLEGFFELAAEKLKGALLYLLLHALLLTVTEKELNKSVVRKDVGKRLQQKRLATGELPVKPRKKAFGTLNLVRASKDTVTLFVKEVPFPQYKQYRFVAKRRVLPGKRKVTQKQKVHDNVVFPAELKKELGVLKPDYGSAPAYHALALPRKLKYAEPALENPKSP…
Node7	LRGAPLPGAVRSPQAPAGGLRASRALRSLRRRRREGSRRRRGAAQAALEGLSKCSSDSSITEDIKTLVLEGGPALRICFATLSLGPLLQSLSLLPRISAAWSRSKVGNILISSHFFFYRRRPTDKRTLNPALQLLGLALLLQEPANNERCTSPAYPKAHFEGTPPKTRARVFTTRVFKGLMMDSECSSDSSRAALADIKTPAESGGGRPPAPVAPPPSQHTPMGPFFGLEALGKLYLEGFFEVASEQLHGALLYLLLHALLLTVTEKELNKSIVRKDVGKRLQQKRMATGELPVKPRKKAFGTLNLVRASKDTVTLFVKEVPFPQYKQYRFVAKRRILPGKRKITQKQKVHDNIVFPAELKKELGILKPDYGSAPAYHALALPRKFKYAEPALENPKSP…
Node8	LRGAPLPGAVRSPQAPAGGLKASRALRSLRRRRREGSRRRRGAAQAALEGLSKCSSDSSVAEDVKALVLEGGPALRLCFAALSLGPLLQSLSLLPRVSAAWSRSKVGNVLVSSHFFFYRRRPADKRALNPALQLLGLALLLQEPANNERCASPAYPKAHFEGAPPKARARVFAARVFKGLLLDSECSSDSSRAALADVKSPAESGGGRPPAPVAPPPSQHTPLGPFFGLEALGKLYLEGFFELAAEKLKGALLYLLLHALLLTVTEKELNKSVVRKDVGKRLQQKRLATGELPVKPRKKAFGALNLVRASKDAVALFVKEVPFPQYKQYRFVAKRRVLPGKRKVAQKQKVHDNVVFPAELKKELGVLKPDYGSAPAYHALALPRKLKYAEPALENPKSP…
Node9	LRGAPLPGAVRSPQAPAGGLRASRALRSLRRRRREGSRRRRGAAQAALEGLSKCSSDSSVTEDVKTLVLEGGPALRVCFAALSLGPLLQSLSLLPRVSAAWSRSKVGNVLVSSHFFFYRRRPADKRALNPALQLLGLALLLQEPANNERCTSPAYPKAHFEGTPPKTRARVFTTRVFKGLLLDSECSSDSSRAALADVKSPAESGGGRPPAPVAPPPSQHTPLGPFFGLEALGKLYLEGFFELAAEKLKGALLYLLLHALLLTVTEKELNKSVVRKDVGKRLQQKRLATGELPVKPRKKAFGTLNLVRASKDTVTLFVKEVPFPQYKQYRFVAKRRVLPGKRKVTQKQKVHDNVVFPAELKKELGVLKPDYGSAPAYHALALPRKLKYAEPALENPKSP…
Node10	LRGAPLPGAVRSPQAPAGGLRASRALRSLRRRRREGSRRRRGAAQAALEGLSKCSSDSSITEDIKTLVLEGGPALRVCFAALSLGPLLQSLSLLPRISAAWSRSKVGNILVSSHFFFYRRRPTDKRTLNPALQLLGLALLLQEPANNERCTSPAYPKAHFEGTPPKTRARVFTTRVFKGLLMDSECSSDSSRAALADIKTPAESGGGRPPAPVAPPPSQHTPMGPFFGLEALGKLYLEGFFEVAAEQLRGALLYLLLHALLLTVTEKELNKSIVRKDVGKRLQQKRMATGELPVKPRKKAFGTLNLVRASKDTVTLFVKEVPFPQYKQYRFVAKRRILPGKRKITQKQKVHDNIVFPAELKKELGILKPDYGSAPAYHALALPRKLKYAEPALENPKSP…
Node11	LRGAPLPGAVRSPQAPAGGLRASRALRSLRRRRREGSRRRRGAAQAALEGLSKCSSDSSITEDIKTLVLEGGPALRICFATLSLGPLLQSLSLLPRISAAWSRSKVGNILISSHFFFYRRRPTDKRTLNPALQLLGLALLLQEPANNERCTSPAYPKAHFEGTPPKTRARVFTTRVFKGLMMDSECSSDSSRAALADIKTPAESGGGRPPAPVAPPPSQHTPMGPFFGLEALGKLYLEGFFEVASDQLHGALLYLLLHALLLTVTEKELNKSIVRKDVGKRLQQKRMATGELPVKPRKKAFGTLNLVRASKDTVTLFVKEVPFPQYKQYRFVAKRRILPGKRKITQKQKVHDNIVFPAELKKELGILKPDYGSAPAYHALALPRKFKYAEPALENPKSP…
Node12	LRGAPLPGAVRSPQAPAGGLRASRALRSLRRRRREGSRRRRGAAQAALEGLSKCSSDSSVAEDVKALVLEGGPALRVCFAALSLGPLLQSLSLLPRVSAAWSRSKVGNVLVSSHFFFYRRRPADKRALNPALQLLGLALLLQEPANNERCASPAYPKAHFEGAPPKARARVFAARVFKGLLLDSECSSDSSRAALADVKSPAESGGGRPPAPVAPPPSQHTPLGPFFGLEALGKLYLEGFFELAAEKLKGALLYLLLHALLLTVTEKELNKSVVRKDVGKRLQQKRLATGELPVKPRKKAFGALNLVRASKDAVALFVKEVPFPQYKQYRFVAKRRVLPGKRKVAQKQKVHDNVVFPAELKKELGVLKPDYGSAPAYHALALPRKLKYAEPALENPKSP…
Node13	LRGAPLPGAVRSPQAPAGGLRASRALRSLRRRRREGSRRRRGAAQAALEGLSKCSSDSSITEDIKTLVLEGGPALRICFATLSLGPLLQSLSLTPRISAAWSRSKVGNILISSHFFFYRRRPTDKRTLNPALQLLGLALLLQEPANNERCTSPAYPKAHFEGTPPKTRARVFTTRVFKGLMMDSECSSDSSRAALADIKTPAESGGGRPPAPVAPPPSQHTPMGPFFGLEALGKVYLEGFFEVASDQLHGALLYLLLHALLLTVTEKELNKSIVRKDVGKRLQQKRMATGELPVKPRKKAFGTLNLVRASKDTVTLFVKEVPFPQYKQYRFVAKRRILPGKRKITQKQKVHDNIVFPAELKKELGILKPDYGSAPAYHALALPRKFKYAEPALENPKSP…
Node14	LRGAPLPGAVRSPQAPAGGLRASRALRSLRRRRREGSRRRRGAAQAALEGLSKCSSDSSITEDIKTLVLEGGPALRICFATLSLGPLLQSLSLTPRISAAWSRSKVGNILISSHFFFYRRRPTDKRTMNPALQLLGLALLLQEPANNERCTSPAYPKAHFEGTPPKTRARVFTTRVFKGLMMDSECSSDSSRAALADIKTPAESGGGRPPAPVAPPPSQHTPMGPFFGLEALGKVYLEGFFEVASDQLHGALLYLMLHALLMTVTEKELNKSIVRKDVGKRLQQKRMATGELPVKPRKKAFGTLNLVRASKDTVTLFVKEVPFPQYKQYRFVAKRRILPGKRKITQKQKVHDNIVFPAELKKELGILKPDYGSAPAYHALALPRKFKYAEPALENPKSP…
Node15	LRGAGLPGAVKSPQAPAGGLKASRALRSLRRRRREGSRRRRGAAQAALEGLSKCSSDSSLAEDLKALVLEGGPALKLCFAALSLGPLLQSLSLLPRLSAAWSRSKVGSLLLSSHFFFYRRRPAEKRALSPALQLLGLALLLQEPASSERCASPAYPKAHFEGAPPKARARVFAARVFKGLLLESECSSESSRAALAELKAPAESGGGRPPAPVAPPPSQHAPLGPFFGLEALGKLYLEGFFELAAEKLLGALLYLLLHALLLAVAEKELNKSVVRKDVGKRLQQKRLAAGELPVKPRKKAFGALSLVRASKDAVALFVKEVPFPQYKQYRFVAKRRLLPGKRKLAQKQKVHDSLVFPAELKKELGLLKPEYGSAPAYHALALPRKLKYAEPALENPKSP…
Node16	LRGAGLPGAVKSPQAPAGGLKASRALRSLRRRRREGSRRRRGAAQAALEGLSKCSSDSSLAEDLKALVLEGGPALKLCFAALSLGPLLQSLSLLPRLSAAWSRSKVGSLLLSSHFFFYRRRPAEKRALSPALQLLGLALLLQEPASSERCASPAYPKAHFEGAPPKARARVFAARVFKGLLLESECSSDSSRAALADLKAPAESGGGRPPAPVAPPPSQHAPLGPFFGLEALGKLYLEGFFELAAEKLLGALLYLLLHALLLAVAEKELNKSVVRKDVGKRLQQKRLAAGELPVKPRKKAFGALSLVRASKDAVALFVKEVPFPQYKQYRFVAKRRLLPGKRKLAQKQKVHDSLVFPAELKKELGLLKPEYGSAPAYHALALPRKLKYAEPALENPKSP…
Node17	LRGAGLPGAVKSPQAPAGGLKASRALRSLRRRRREGSRRRRGAAQAALEGLSKCSSDSSLAEDLKALVLEGGPALKLCFAALSLGPLLQSLSLLPRLSAAWSRSKVGSLLLSSHFFFYRRRPAEKRALSPALQLLGLALLLQEPASSERCASPAYPKAHFEGAPPKARARVFAARVFKGLLLESECSSESSRAALAELKAPAESGGGRPPAPVAPPPSQHAPLGPFFGLEALGKLYLEGFFELAAEKLLGALLYLLLHALLLAVAEKELNKSVVRKDVGKRLQQKRLAAGELPVKPRKKAFGALSLVRASKDAVALFVKEVPFPQYKQYRFVAKRRLLPGKRKLAQKQKVHDSLVFPAELKKELGLLKPEYGSAPAYHALALPRKLKYAEPALENPKSP…
Node18	LRGAPLPGAVRSPQAPAGGLKASRALRSLRRRRREGSRRRRGAAQAALEGLSKCSSDSSLAEDLKALVLEGGPALKLCFAALSLGPLLQSLSLLPRLSAAWSRSKVGSLLLSSHFFFYRRRPADKRALSPALQLLGLALLLQEPASSERCASPAYPKAHFEGAPPKARARVFAARVFKGLLLDSECSSDSSRAALADLKSPAESGGGRPPAPVAPPPSQHAPLGPFFGLEALGKLYLEGFFELAAEKLKGALLYLLLHALLLAVAEKELNKSVVRKDVGKRLQQKRLAAGELPVKPRKKAFGALNLVRASKDAVALFVKEVPFPQYKQYRFVAKRRLLPGKRKLAQKQKVHDNLVFPAELKKELGLLKPEYGSAPAYHALALPRKLKYAEPALENPKSP…
Node19	LRGAPLPGAVRSPQAPAGGLKASRALRSLRRRRREGSRRRRGAAQAALEGLSKCSSDSSLAEDLKALVLEGGPALKLCFAALSLGPLLQSLSLLPRLSAAWSRSKVGNLLLSSHFFFYRRRPADKRALSPALQLLGLALLLQEPASSERCASPAYPKAHFEGAPPKARARVFAARVFKGLLLDSECSSDSSRAALADLKSPAESGGGRPPAPVAPPPSQHAPLGPFFGLEALGKLYLEGFFELAAEKLKGALLYLLLHALLLAVAEKELNKSVVRKDVGKRLQQKRLAAGELPVKPRKKAFGALNLVRASKDAVALFVKEVPFPQYKQYRFVAKRRLLPGKRKLAQKQKVHDNLVFPAELKKELGLLKPEYGSAPAYHALALPRKLKYAEPALENPKSP…
Node20	LRGAGLPGAVKSPQAPAGGLKASRALRSLRRRRREGSRRRRGAAQAALEGLSKCSSESSLAEELKALVLEGGPALKLCFAALSLGPLLQSLSLLPRLSAAWSRSKVGSLLLSSHFFFYRRRPAEKRALSPALQLLGLALLLQEPASSERCASPAYPKAHFEGAPPKARARVFAARVFKGLLLESECSSESSRAALAELKAPAESGGGRPPAPVAPPPSQHAPLGPFFGLEALGKLYLEGFFELAAEKLLGALLYLLLHALLLAVAEKELNKSLVRKDVGKRLQQKRLAAGELPVKPRKKAFGALSLVRASKDAVALFVKEVPFPQYKQYRFVAKRRLLPGKRKLAQKQKVHDSLVFPAELKKELGLLKPEYGAAPAYHALALPRKLKYAEPALENPKSP…
Node21	LRGAPLPGAVRSPQAPAGGLKASRALRSLRRRRREGSRRRRGAAQAALEGLSKCSSDSSLAEDLKALVLEGGPALKLCFAALSLGPLLQSLSLLPRLSAAWSRSKVGNLLLSSHFFFYRRRPADKRALNPALQLLGLALLLQEPANNERCASPAYPKAHFEGAPPKARARVFAARVFKGLLLDSECSSDSSRAALADLKSPAESGGGRPPAPVAPPPSQHAPLGPFFGLEALGKLYLEGFFELAAEKLKGALLYLLLHALLLAVAEKELNKSVVRKDVGKRLQQKRLAAGELPVKPRKKAFGALNLVRASKDAVALFVKEVPFPQYKQYRFVAKRRVLPGKRKVAQKQKVHDNVVFPAELKKELGLLKPEYGSAPAYHALALPRKLKYAEPALENPKSP…
Node22	LRGAPLPGAVRSPQAPAGGLKASRALRSLRRRRREGSRRRRGAAQAALEGLSKCSSDSSVAEDVKALVLEGGPALRLCFAALSLGPLLQSLSLLPRVSAAWSRSKVGNVLVSSHFFFYRRRPADKRALNPALQLLGLALLLQEPANNERCASPAYPKAHFEGAPPKARARVFAARVFKGLLLDSECSSDSSRAALADVKSPAESGGGRPPAPVAPPPSQHAPLGPFFGLEALGKLYLEGFFELAAEKLKGALLYLLLHALLLTVTEKELNKSVVRKDVGKRLQQKRLATGELPVKPRKKAFGALNLVRASKDAVALFVKEVPFPQYKQYRFVAKRRVLPGKRKVAQKQKVHDNVVFPAELKKELGVLKPDYGSAPAYHALALPRKLKYAEPALENPKSP…
Node23	LRGAPLPGAVRSPQAPAGGLKASRALRSLRRRRREGSRRRRGAAQAALEGLSKCSSDSSVAEDVKALVLEGGPALRLCFAALSLGPLLQSLSLLPRVSAAWSRSKVGNVLVSSHFFFYRRRPADKRALNPALQLLGLALLLQEPANNERCASPAYPKAHFEGAPPKARARVFAARVFKGLLLDSECSSDSSRAALADVKSPAESGGGRPPAPVAPPPSQHTPLGPFFGLEALGKLYLEGFFELAAEKLKGALLYLLLHALLLTVTEKELNKSVVRKDVGKRLQQKRLATGELPVKPRKKAFGALNLVRASKDAVALFVKEVPFPQYKQYRFVAKRRVLPGKRKVAQKQKVHDNVVFPAELKKELGVLKPDYGSAPAYHALALPRKLKYAEPALENPKSP…
Node24	LRGAPLPGAVRSPQAPAGGLRASRALRSLRRRRREGSRRRRGAAQAALEGLSKCSSDSSITEDIKTLVLEGGPALRVCFATLSLGPLLQSLSLLPRISAAWSRSKVGNILISSHFFFYRRRPTDKRTLNPALQLLGLALLLQEPANNERCTSPAYPKAHFEGTPPKTRARVFTTRVFKGLLMDSECSSDSSRAALADIKTPAESGGGRPPAPVAPPPSQHTPMGPFFGLEALGKLYLEGFFEVASEQLHGALLYLLLHALLLTVTEKELNKSIVRKDVGKRLQQKRMATGELPVKPRKKAFGTLNLVRASKDTVTLFVKEVPFPQYKQYRFVAKRRILPGKRKITQKQKVHDNIVFPAELKKELGILKPDYGSAPAYHALALPRKFKYAEPALENPKSP…
Node25	LRGAPLPGAVRSPQAPAGGLKASRALRSLRRRRREGSRRRRGAAQAALEGLSKCSSDSSLAEDLKALVLEGGPALRLCFAALSLGPLLQSLSLLPRVSAAWSRSKVGNVLLSSHFFFYRRRPADKRALNPALQLLGLALLLQEPANNERCASPAYPKAHFEGAPPKARARVFAARVFKGLLLDSECSSDSSRAALADLKSPAESGGGRPPAPVAPPPSQHAPLGPFFGLEALGKLYLEGFFELAAEKLKGALLYLLLHALLLAVAEKELNKSVVRKDVGKRLQQKRLAAGELPVKPRKKAFGALNLVRASKDAVALFVKEVPFPQYKQYRFVAKRRVLPGKRKVAQKQKVHDNVVFPAELKKELGLLKPDYGSAPAYHALALPRKLKYAEPALENPKSP…
Node26	LRGAPLPGAVRSPQAPAGGLKASRALRSLRRRRREGSRRRRGAAQAALEGLSKCSSDSSVAEDVKALVLEGGPALRLCFAALSLGPLLQSLSLLPRVSAAWSRSKVGNVLVSSHFFFYRRRPADKRALNPALQLLGLALLLQEPANNERCASPAYPKAHFEGAPPKARARVFAARVFKGLLLDSECSSDSSRAALADVKSPAESGGGRPPAPVAPPPSQHTPLGPFFGLEALGKLYLEGFFELAAEKLKGALLYLLLHALLLTVTEKELNKSVVRKDVGKRLQQKRLATGELPVKPRKKAFGALNLVRASKDAVALFVKEVPFPQYKQYRFVAKRRVLPGKRKVAQKQKVHDNVVFPAELKKELGVLKPDYGSAPAYHALALPRKLKYAEPALENPKSP…
Node27	LRGAPLPGAVRSPQAPAGGLKASRALRSLRRRRREGSRRRRGAAQAALEGLSKCSSDSSVAEDVKALVLEGGPALRLCFAALSLGPLLQSLSLLPRVSAAWSRSKVGNVLVSSHFFFYRRRPADKRALNPALQLLGLALLLQEPANNERCASPAYPKAHFEGAPPKARARVFAARVFKGLLLDSECSSDSSRAALADVKSPAESGGGRPPAPVAPPPSQHAPLGPFFGLEALGKLYLEGFFELAAEKLKGALLYLLLHALLLTVTEKELNKSVVRKDVGKRLQQKRLATGELPVKPRKKAFGALNLVRASKDAVALFVKEVPFPQYKQYRFVAKRRVLPGKRKVAQKQKVHDNVVFPAELKKELGVLKPDYGSAPAYHALALPRKLKYAEPALENPKSP…
Node28	LRGAPLPGAVRSPQAPAGGLRASRALRSLRRRRREGSRRRRGAAQAALEGLSKCSSDSSVTEDVKTLVLEGGPALRVCFAALSLGPLLQSLSLLPRVSAAWSRSKVGNVLVSSHFFFYRRRPTDKRTLNPALQLLGLALLLQEPANNERCTSPAYPKAHFEGTPPKTRARVFTTRVFKGLLLDSECSSDSSRAALADVKSPAESGGGRPPAPVAPPPSQHTPLGPFFGLEALGKLYLEGFFELAAEKLKGALLYLLLHALLLTVTEKELNKSIVRKDVGKRLQQKRMATGELPVKPRKKAFGTLNLVRASKDTVTLFVKEVPFPQYKQYRFVAKRRVLPGKRKVTQKQKVHDNVVFPAELKKELGVLKPDYGSAPAYHALALPRKLKYAEPALENPKSP…
Node29	LKGAGLPGALKAPKAPAGGLKAAKALKALKKKKKEGAKKKKGAAQAALEGLAKCAAEAALAEELKALLLEGGPALKLCFAALALGPLLKALALLPKLAAAWAKAKLGSLLLAAKFFFYKKKPAEKKALSPALKLLGLALLLKEPASSEKCAAPAYPKAKFEGAPPKAKAKLFAAKLFKGLLLEAECAAEAAKAALAELKAPAESGGGRPPAPLAPPPAQRAPLGPFFGLEALGKLYLEGFFELAAEKLLGALLYLLLRALLLAVAEKELSKALVRKEVGKRLQQKRLAAGELPLKPLKKAFGALSLLKAAKEALALFLKELPFPQYKQYKFLAKKKLLPGKKKLAQKQKLRESLLFPAELKKELGLLKPEYGAAPAFRALALPAKLKYAEPALESPKAP…
Node30	LKGAGLPGALKAPKAPAGGLKAAKALKALKKKKKEGAKKKKGAAQAALEGLAKCAAEAALAEELKALLLEGGPALKLCFAALALGPLLQALALLPKLAAAWAKAKLGSLLLAAKFFFYKKKPAEKKALSPALKLLGLALLLKEPASSEKCAAPAYPKAKFEGAPPKAKAKLFAAKLFKGLLLEAECAAEAAKAALAELKAPAESGGGRPPAPLAPPPAQRAPLGPFFGLEALGKLYLEGFFELAAEKLLGALLYLLLRALLLAVAEKELSKALVRKEVGKRLQQKRLAAGELPLKPLKKAFGALSLLKAAKEALALFLKELPFPQYKQYKFLAKKKLLPGKKKLAQKQKLRESLLFPAELKKELGLLKPEYGAAPAFRALALPAKLKYAEPALESPKAP…
Node31	LKGAGLPGALKAPKAPAGGLKAAKALKALKKKKKEGAKKKKGAAKAALEGLAKCAAEAALAEELKALLLEGGPALKLCFAALALGPLLKALALLPKLAAAWAKAKLGSLLLAAKFFFYKKKPAEKKALSPALKLLGLALLLKEPASSEKCAAPAYPKAKFEGAPPKAKAKLFAAKLFKGLLLEAECAAEAAKAALAELKAPAESGGGKPPAPLAPPPAQRAPLGPFFGLEALGKLYLEGLLELAAEKLLGALLYLLLRALLLALAEKELSKALLRKELGKRLQQKRLAAGELPLKPLKKAFGALSLLKAAKEALALFLKELPFPKYKKYKFLAKKKLLPGKKKLAKKKKLKESLLFPAELKKELGLLKPEYGAAPAFRALALPAKLKYAEPALESPKAP…
Node32	LKGAGLPGALKAPKAPAGGLKAAKALKALKKKKKEGAKKKKGAAKAALEGLAKCAAEAALAEELKALLLEGGPALKLCFAALALGPLLKALALLPKLAAAWAKAKLGSLLLAAKFFFYKKKPAEKKALSPALKLLGLALLLKEPASSEKCAAPAYPKAKFEGAPPKAKAKLFAAKLFKGLLLEAECAAEAAKAALAELKAPAESGGGRPPAPLAPPPAQRAPLGPFFGLEALGKLYLEGLLELAAEKLLGALLYLLLRALLLALAEKELSKALLRKELGKRLQQKRLAAGELPLKPLKKAFGALSLLKAAKEALALFLKELPFPKYKKYKFLAKKKLLPGKKKLAKKKKLKESLLFPAELKKELGLLKPEYGAAPAFRALALPAKLKYAEPALESPKAP…
Node33	LKGAGLPGALKAPKAPAGGLKAAKALKALKKKKKEGAKKKKGAAKAALEGLAKCAAEAALAEELKALLLEGGPALKLCFAALALGPLLKALALLPKLAAAWAKAKLGSLLLAAKFFFYKKKPAEKKALSPALKLLGLALLLKEPASSEKCAAPAYPKAKFEGAPPKAKAKLFAAKLFKGLLLEAECAAEAAKAALAELKAPAESGGGRPPAPLAPPPAQRAPLGPFFGLEALGKLYLEGFFELAAEKLLGALLYLLLRALLLAVAEKELSKALVRKEVGKRLQQKRLAAGELPLKPLKKAFGALSLLKAAKEALALFLKELPFPQYKQYKFLAKKKLLPGKKKLAQKQKLKESLLFPAELKKELGLLKPEYGAAPAFRALALPAKLKYAEPALESPKAP…
Node34	LKGAGLPGALKAPKAPAGGLKAAKALKALKKKKKEGAKKKKGAAKAALEGLAKCAAEAALAEELKALLLEGGPALKLCFAALALGPLLKALALLPKLAAAWAKAKLGSLLLAAKFFFYKKKPAEKKALSPALKLLGLALLLKEPASSEKCAAPAYPKAKFEGAPPKAKAKLFAAKLFKGLLLEAECAAEAAKAALAELKAPAESGGGKPPAPLAPPPAQRAPLGPFFGLEALGKLYLEGLLELAAEKLLGALLYLLLRALLLALAEKELSKALLKKELGKKLQQKKLAAGELLLKPLKKAFGALSLLKAAKEALALFLKELPFPKYKKYKFLAKKKLLPGKKKLAKKKKLKESLLFPAELKKELGLLKPEYGAAKAFRALALPAKLKYAEPALESPKAP…
Node35	LKGAGLPGALKAPKAPAGGLKAAKALKALKKKKKEGAKKKKGAAKAALEGLAKCAAEAALAEELKALLLEGGPALKLCFAALALGPLLKALALLPKLAAAWAKAKLGSLLLAAKFFFYKKKPAEKKALSPALKLLGLALLLKEPASSEKCAAPAYPKAKFEGAPPKAKAKLFAAKLFKGLLLEAECAAEAAKAALAELKAPAEAGGGKPPAPLAPPPAKKAPLGPFFGLEALGKLYLEGLLELAAEKLLGALLYLLLKALLLALAEKELSKALLKKELGKKLKKKKLAAGELLLKPLKKAFGALSLLKAAKEALALFLKELPFPKYKKYKFLAKKKLLPGKKKLAKKKKLKESLLFPAELKKELGLLKPEYGAAKAFKALALPAKLKYAEPALESPKAP…
Node36	LKGAGLPGALKAPKAPAGGLKAAKALKALKKKKKEGAKKKKGAAKAALEGLAKCAAEAALAEELKALLLEGGPALKLCFAALALGPLLKALALLPKLAAAWAKAKLGSLLLAAKFFFYKKKPAEKKALSPALKLLGLALLLKEPASSEKCAAPAYPKAKFEGAPPKAKAKLFAAKLFKGLLLEAECAAEAAKAALAELKAPAESGGGKPPAPLAPPPAKKAPLGPFFGLEALGKLYLEGLLELAAEKLLGALLYLLLKALLLALAEKELSKALLKKELGKKLKKKKLAAGELLLKPLKKAFGALSLLKAAKEALALFLKELPFPKYKKYKFLAKKKLLPGKKKLAKKKKLKESLLFPAELKKELGLLKPEYGAAKAFKALALPAKLKYAEPALESPKAP…
Node37	LKGAGLPGALKAPKAPAGGLKAAKALKALKKKKKEGAKKKKGAAKAALEGLAKCAAEAALAEELKALLLEGGPALKLCFAALALGPLLKALALLPKLAAAWAKAKLGSLLLAAKFFFYKKKPAEKKALSPALKLLGLALLLKEPASSEKCAAPAYPKAKFEGAPPKAKAKLFAAKLFKGLLLEAECAAEAAKAALAELKAPAESGGGKPPAPLAPPPAQRAPLGPFFGLEALGKLYLEGLLELAAEKLLGALLYLLLRALLLALAEKELSKALLRKELGKRLQQKRLAAGELPLKPLKKAFGALSLLKAAKEALALFLKELPFPKYKKYKFLAKKKLLPGKKKLAKKKKLKESLLFPAELKKELGLLKPEYGAAPAFRALALPAKLKYAEPALESPKAP…
Node38	LKGAGLPGALKAPKAPAGGLKAAKALKALKKKKKEGAKKKKGAAQAALEGLAKCAAEAALAEELKALLLEGGPALKLCFAALALGPLLQALALLPKLAAAWAKAKLGSLLLAAKFFFYKKKPAEKKALSPALKLLGLALLLKEPASSEKCAAPAYPKAKFEGAPPKAKAKLFAAKLFKGLLLEAECAAEAAKAALAELKAPAESGGGRPPAPLAPPPAQRAPLGPFFGLEALGKLYLEGFFELAAEKLLGALLYLLLRALLLAVAEKELSKALVRKEVGKRLQQKRLAAGELPLKPLKKAFGALSLLKAAKEALALFLKELPFPQYKQYKFLAKKKLLPGKKKLAQKQKLRESLLFPAELKKELGLLKPEYGAAPAFRALALPAKLKYAEPALESPKAP…
Node39	LKGAGLPGALKAPQAPAGGLKAAKALKALKKKKKEGAKKKKGAAQAALEGLAKCAAEAALAEELKALLLEGGPALKLCFAALALGPLLQALALLPKLAAAWAKAKLGSLLLAAKFFFYKKKPAEKKALSPALQLLGLALLLQEPASSEKCAAPAYPKARFEGAPPKAKAKLFAAKLFKGLLLEAECAAEAAKAALAELKAPAESGGGRPPAPVAPPPAQRAPLGPFFGLEALGKLYLEGFFELAAEKLLGALLYLLLRALLLAVAEKELSKALVRKEVGKRLQQKRLAAGELPLKPLKKAFGALSLLKAAKEALALFLKELPFPQYKQYKFLAKKKLLPGKKKLAQKQKLRESLLFPAELKKELGLLKPEYGAAPAFRALALPAKLKYAEPALESPKAP…
Node40	LKGAGLPGALKAPKAPAGGLKAAKALKALKKKKKEGAKKKKGAAQAALEGLAKCAAEAALAEELKALLLEGGPALKLCFAALALGPLLKALALLPKLAAAWAKAKLGSLLLAAKFFFYKKKPAEKKALSPALKLLGLALLLKEPASSEKCAAPAYPKAKFEGAPPKAKAKLFAAKLFKGLLLEAECAAEAAKAALAELKAPAESGGGRPPAPLAPPPAQRAPLGPFFGLEALGKLYLEGFFELAAEKLLGALLYLLLRALLLAVAEKELSKALVRKEVGKRLQQKRLAAGELPLKPLKKAFGALSLLKAAKEALALFLKELPFPQYKQYKFLAKKKLLPGKKKLAQKQKLKESLLFPAELKKELGLLKPEYGAAPAFRALALPAKLKYAEPALESPKAP…
Node41	LRGAGLPGAVKAPQAPAGGLKAARALRALRRRRREGARRRRGAAQAALEGLAKCAAEAALAEELKALLLEGGPALKLCFAALALGPLLQALALLPRLAAAWARAKLGSLLLAARFFFYKKKPAEKKALSPALQLLGLALLLQEPASSERCAAPAYPKARFEGAPPKARARLFAARLFKGLLLEAECAAEAAKAALAELKAPAESGGGRPPAPVAPPPAQHAPLGPFFGLEALGKLYLEGFFELAAEKLLGALLYLLLHALLLAVAEKELSKSLVRKEVGKRLQQKRLAAGELPVKPLKKAFGALSLLRAAKEALALFLKELPFPQYKQYRFLAKRRLLPGKRKLAQKQKLRESLLFPAELKKELGLLKPEYGAAPAYHALALPAKLKYAEPALESPKAP…
Node42	LKGAGLPGALKAPKAPAGGLKAAKALKALKKKKKEGAKKKKGAAKAALEGLAKCAAEAALAEELKALLLEGGPALKLCFAALALGPLLKALALLPKLAAAWAKAKLGSLLLAAKFFFYKKKPAEKKALSPALKLLGLALLLKEPASSEKCAAPAYPKAKFEGAPPKAKAKLFAAKLFKGLLLEAECAAEAAKAALAELKAPAESGGGRPPAPLAPPPAQRAPLGPFFGLEALGKLYLEGFFELAAEKLLGALLYLLLRALLLAVAEKELSKALVRKEVGKRLQQKRLAAGELPLKPLKKAFGALSLLKAAKEALALFLKELPFPQYKQYKFLAKKKLLPGKKKLAQKQKLKESLLFPAELKKELGLLKPEYGAAPAFRALALPAKLKYAEPALESPKAP…
Node43	LRGAGLPGAVKAPQAPAGGLKAARALRALRRRRREGARRRRGAAQAALEGLAKCAAEAALAEELKALLLEGGPALKLCFAALSLGPLLQALALLPRLAAAWARAKLGSLLLAARFFFYKKKPAEKKALSPALQLLGLALLLQEPASSERCAAPAYPKARFEGAPPKARARLFAARLFKGLLLEAECAAEAARAALAELKAPAESGGGRPPAPVAPPPSQHAPLGPFFGLEALGKLYLEGFFELAAEKLLGALLYLLLHALLLAVAEKELSKSLVRKEVGKRLQQKRLAAGELPVKPLKKAFGALSLVRAAKEAVALFVKEVPFPQYKQYRFVAKRRLLPGKRKLAQKQKVRESLVFPAELKKELGLLKPEYGAAPAYHALALPAKLKYAEPALESPKSP…
Node44	LKGAGLPGALKAPKAPAGGLKAAKALKALKKKKKEGAKKKKGAAKAALEGLAKCAAEAALAEELKALLLEGGPALKLCFAALALGPLLKALALLPKLAAAWAKAKLGSLLLAAKFFFYKKKPAEKKALSPALKLLGLALLLKEPASSEKCAAPAYPKAKFEGAPPKAKAKLFAAKLFKGLLLEAECAAEAAKAALAELKAPAESGGGKPPAPLAPPPAKKAPLGPFFGLEALGKLYLEGLLELAAEKLLGALLYLLLRALLLALAEKELSKALLKKELGKKLQQKKLAAGELLLKPLKKAFGALSLLKAAKEALALFLKELPFPKYKKYKFLAKKKLLPGKKKLAKKKKLKESLLFPAELKKELGLLKPEYGAAKAFRALALPAKLKYAEPALESPKAP…
Node45	LKGAGLPGALKAPKAPAGGLKAAKALKALKKKKKEGAKKKKGAAKAALEGLAKCAAEAALAEELKALLLEGGPALKLCFAALALGPLLKALALLPKLAAAWAKAKLGSLLLAAKFFFYKKKPAEKKALSPALKLLGLALLLKEPASSEKCAAPAYPKAKFEGAPPKAKAKLFAAKLFKGLLLEAECAAEAAKAALAELKAPAESGGGKPPAPLAPPPAKKAPLGPFFGLEALGKLYLEGLLELAAEKLLGALLYLLLRALLLALAEKELSKALLKKELGKKLQQKKLAAGELLLKPLKKAFGALSLLKAAKEALALFLKELPFPKYKKYKFLAKKKLLPGKKKLAKKKKLKESLLFPAELKKELGLLKPEYGAAKAFRALALPAKLKYAEPALESPKAP…
Node46	LKGAGLPGALKAPKAPAGGLKAAKALKALKKKKKEGAKKKKGAAKAALEGLAKCAAEAALAEELKALLLEGGPALKLCFAALALGPLLKALALLPKLAAAWAKAKLGSLLLAAKFFFYKKKPAEKKALSPALKLLGLALLLKEPASSEKCAAPAYPKAKFEGAPPKAKAKLFAAKLFKGLLLEAECAAEAAKAALAELKAPAESGGGKPPAPLAPPPAQRAPLGPFFGLEALGKLYLEGLLELAAEKLLGALLYLLLRALLLALAEKELSKALLKKELGKKLQQKKLAAGELPLKPLKKAFGALSLLKAAKEALALFLKELPFPKYKKYKFLAKKKLLPGKKKLAKKKKLKESLLFPAELKKELGLLKPEYGAAKAFRALALPAKLKYAEPALESPKAP…
Node47	LKGAGLPGALKAPKAPAGGLKAAKALKALKKKKKEGAKKKKGAAKAALEGLAKCAAEAALAEELKALLLEGGPALKLCFAALALGPLLKALALLPKLAAAWAKAKLGSLLLAAKFFFYKKKPAEKKALSPALKLLGLALLLKEPASSEKCAAPAYPKAKFEGAPPKAKAKLFAAKLFKGLLLEAECAAEAAKAALAELKAPAESGGGKPPAPLAPPPAQRAPLGPFFGLEALGKLYLEGLLELAAEKLLGALLYLLLRALLLALAEKELSKALLRKELGKRLQQKRLAAGELPLKPLKKAFGALSLLKAAKEALALFLKELPFPKYKKYKFLAKKKLLPGKKKLAKKKKLKESLLFPAELKKELGLLKPEYGAAPAFRALALPAKLKYAEPALESPKAP…
Node48	LKGAGLPGALKAPKAPAGGLKAAKALKALKKKKKEGAKKKKGAAQAALEGLAKCAAEAALAEELKALLLEGGPALKLCFAALALGPLLKALALLPKLAAAWAKAKLGSLLLAAKFFFYKKKPAEKKALSPALKLLGLALLLKEPASSEKCAAPAYPKAKFEGAPPKAKAKLFAAKLFKGLLLEAECAAEAAKAALAELKAPAESGGGRPPAPLAPPPAQRAPLGPFFGLEALGKLYLEGFFELAAEKLLGALLYLLLRALLLAVAEKELSKALVRKEVGKRLQQKRLAAGELPLKPLKKAFGALSLLKAAKEALALFLKELPFPQYKQYKFLAKKKLLPGKKKLAQKQKLRESLLFPAELKKELGLLKPEYGAAPAFRALALPAKLKYAEPALESPKAP…
Node49	LRGAGLPGAVKAPQAPAGGLKAARALRALRRRRREGARRRRGAAQAALEGLAKCAAEAALAEELKALVLEGGPALKLCFAALSLGPLLQALALLPRLAAAWARAKVGSLLLAARFFFYRRRPAEKRALSPALQLLGLALLLQEPASSERCAAPAYPKARFEGAPPKARARVFAARVFKGLLLEAECAAEAARAALAELKAPAESGGGRPPAPVAPPPSQHAPLGPFFGLEALGKLYLEGFFELAAEKLLGALLYLLLHALLLAVAEKELSKSLVRKEVGKRLQQKRLAAGELPVKPLKKAFGALSLVRAAKEAVALFVKEVPFPQYKQYRFVAKRRLLPGKRKLAQKQKVRESLVFPAELKKELGLLKPEYGAAPAYHALALPAKLKYAEPALESPKSP…
Node50	LKGAGLPGALKAPKAPAGGLKAAKALKALKKKKKEGAKKKKGAAKAALEGLAKCAAEAALAEELKALLLEGGPALKLCFAALALGPLLKALALLPKLAAAWAKAKLGSLLLAAKFFFYKKKPAEKKALSPALKLLGLALLLKEPASSEKCAAPAYPKAKFEGAPPKAKAKLFAAKLFKGLLLEAECAAEAAKAALAELKAPAESGGGRPPAPLAPPPAQRAPLGPFFGLEALGKLYLEGFFELAAEKLLGALLYLLLRALLLALAEKELSKALLRKELGKRLQQKRLAAGELPLKPLKKAFGALSLLKAAKEALALFLKELPFPKYKKYKFLAKKKLLPGKKKLAKKKKLKESLLFPAELKKELGLLKPEYGAAPAFRALALPAKLKYAEPALESPKAP…
Node51	LKGAGLPGALKAPKAPAGGLKAAKALKALKKKKKEGAKKKKGAAQAALEGLAKCAAEAALAEELKALLLEGGPALKLCFAALALGPLLKALALLPKLAAAWAKAKLGSLLLAAKFFFYKKKPAEKKALSPALKLLGLALLLKEPASSEKCAAPAYPKAKFEGAPPKAKAKLFAAKLFKGLLLEAECAAEAAKAALAELKAPAESGGGRPPAPLAPPPAQRAPLGPFFGLEALGKLYLEGFFELAAEKLLGALLYLLLRALLLAVAEKELSKALVRKEVGKRLQQKRLAAGELPLKPLKKAFGALSLLKAAKEALALFLKELPFPQYKQYKFLAKKKLLPGKKKLAQKQKLRESLLFPAELKKELGLLKPEYGAAPAFRALALPAKLKYAEPALESPKAP…
Node52	LRGAGLPGALKAPQAPAGGLKAARALRALRRRRREGARRRRGAAQAALEGLAKCAAEAALAEELKALLLEGGPALKLCFAALALGPLLQALALLPRLAAAWARAKLGSLLLAAKFFFYKKKPAEKKALSPALQLLGLALLLQEPASSEKCAAPAYPKARFEGAPPKAKAKLFAAKLFKGLLLEAECAAEAAKAALAELKAPAESGGGRPPAPVAPPPAQRAPLGPFFGLEALGKLYLEGFFELAAEKLLGALLYLLLHALLLAVAEKELSKSLVRKEVGKRLQQKRLAAGELPVKPLKKAFGALSLLRAAKEALALFLKELPFPQYKQYRFLAKRRLLPGKRKLAQKQKLRESLLFPAELKKELGLLKPEYGAAPAYHALALPAKLKYAEPALESPKAP…
Node53	LRGAGLPGAVKAPQAPAGGLKAARALRALRRRRREGARRRRGAAQAALEGLAKCAAEAALAEELKALLLEGGPALKLCFAALSLGPLLQALALLPRLAAAWARAKLGSLLLAARFFFYKKKPAEKKALSPALQLLGLALLLQEPASSERCAAPAYPKARFEGAPPKARARLFAARLFKGLLLEAECAAEAAKAALAELKAPAESGGGRPPAPVAPPPAQHAPLGPFFGLEALGKLYLEGFFELAAEKLLGALLYLLLHALLLAVAEKELSKSLVRKEVGKRLQQKRLAAGELPVKPLKKAFGALSLLRAAKEALALFLKELPFPQYKQYRFLAKRRLLPGKRKLAQKQKLRESLLFPAELKKELGLLKPEYGAAPAYHALALPAKLKYAEPALESPKSP…
Node54	LRGAGLPGAVKAPQAPAGGLKAARALRALRRRRREGARRRRGAAQAALEGLAKCAAEAALAEELKALLLEGGPALKLCFAALSLGPLLQALALLPRLAAAWARAKVGSLLLAARFFFYRRRPAEKRALSPALQLLGLALLLQEPASSERCAAPAYPKARFEGAPPKARARVFAARVFKGLLLEAECAAEAARAALAELKAPAESGGGRPPAPVAPPPSQHAPLGPFFGLEALGKLYLEGFFELAAEKLLGALLYLLLHALLLAVAEKELSKSLVRKEVGKRLQQKRLAAGELPVKPLKKAFGALSLVRAAKEAVALFVKEVPFPQYKQYRFVAKRRLLPGKRKLAQKQKVRESLVFPAELKKELGLLKPEYGAAPAYHALALPAKLKYAEPALESPKSP…
Node55	LRGAGLPGAVKAPQAPAGGLKAARALRALRRRRREGARRRRGAAQAALEGLAKCAAEAALAEELKALVLEGGPALKLCFAALSLGPLLQALALLPRLSAAWSRSKVGSLLLAARFFFYRRRPAEKRALSPALQLLGLALLLQEPASSERCAAPAYPKAHFEGAPPKARARVFAARVFKGLLLEAECAAEAARAALAELKAPAESGGGRPPAPVAPPPSQHAPLGPFFGLEALGKLYLEGFFELAAEKLLGALLYLLLHALLLAVAEKELSKSLVRKDVGKRLQQKRLAAGELPVKPLKKAFGALSLVRASKEAVALFVKEVPFPQYKQYRFVAKRRLLPGKRKLAQKQKVHESLVFPAELKKELGLLKPEYGAAPAYHALALPAKLKYAEPALESPKSP…
Node56	LRGAGLPGAVKSPQAPAGGLKASRALRSLRRRRREGSRRRRGAAQAALEGLSKCSSESSLAEELKALVLEGGPALKLCFAALSLGPLLQSLSLLPRLSAAWSRSKVGSLLLSSHFFFYRRRPAEKRALSPALQLLGLALLLQEPASSERCASPAYPKAHFEGAPPKARARVFAARVFKGLLLESECSSESSRAALAELKAPAESGGGRPPAPVAPPPSQHAPLGPFFGLEALGKLYLEGFFELAAEKLLGALLYLLLHALLLAVAEKELNKSLVRKDVGKRLQQKRLAAGELPVKPRKKAFGALSLVRASKEAVALFVKEVPFPQYKQYRFVAKRRLLPGKRKLAQKQKVHESLVFPAELKKELGLLKPEYGAAPAYHALALPRKLKYAEPALENPKSP…
Node57	LRGAGLPGALKAPQAPAGGLKAAKALKALKKKKKEGAKKRRGAAQAALEGLAKCAAEAALAEELKALLLEGGPALKLCFAALALGPLLQALALLPRLAAAWARAKLGSLLLAAKFFFYKKKPAEKKALSPALQLLGLALLLQEPASSEKCAAPAYPKARFEGAPPKAKAKLFAAKLFKGLLLEAECAAEAAKAALAELKAPAESGGGRPPAPVAPPPAQRAPLGPFFGLEALGKLYLEGFFELAAEKLLGALLYLLLHALLLAVAEKELSKALVRKEVGKRLQQKRLAAGELPVKPLKKAFGALSLLRAAKEALALFLKELPFPQYKQYRFLAKRRLLPGKRKLAQKQKLRESLLFPAELKKELGLLKPEYGAAPAYHALALPAKLKYAEPALESPKAP…
Node58	LRGAGLPGALKAPQAPAGGLKAARALRALRRRRREGARRRRGAAQAALEGLAKCAAEAALAEELKALLLEGGPALKLCFAALALGPLLQALALLPRLAAAWARAKLGSLLLAARFFFYKKKPAEKKALSPALQLLGLALLLQEPASSEKCAAPAYPKARFEGAPPKAKAKLFAAKLFKGLLLEAECAAEAAKAALAELKAPAESGGGRPPAPVAPPPAQRAPLGPFFGLEALGKLYLEGFFELAAEKLLGALLYLLLHALLLAVAEKELSKSLVRKEVGKRLQQKRLAAGELPVKPLKKAFGALSLLRAAKEALALFLKELPFPQYKQYRFLAKRRLLPGKRKLAQKQKLRESLLFPAELKKELGLLKPEYGAAPAYHALALPAKLKYAEPALESPKAP…
Node59	LRGAGLPGAVKAPQAPAGGLKAARALRALRRRRREGARRRRGAAQAALEGLAKCAAEAALAEELKALLLEGGPALKLCFAALSLGPLLQALALLPRLAAAWARAKVGSLLLAARFFFYKKKPAEKKALSPALQLLGLALLLQEPASSERCAAPAYPKARFEGAPPKARARLFAARLFKGLLLEAECAAEAARAALAELKAPAESGGGRPPAPVAPPPSQHAPLGPFFGLEALGKLYLEGFFELAAEKLLGALLYLLLHALLLAVAEKELSKSLVRKEVGKRLQQKRLAAGELPVKPLKKAFGALSLVRAAKEAVALFVKEVPFPQYKQYRFVAKRRLLPGKRKLAQKQKVRESLVFPAELKKELGLLKPEYGAAPAYHALALPAKLKYAEPALESPKSP…
Node60	LRGAGLPGAVKAPQAPAGGLKAARALRALRRRRREGARRRRGAAQAALEGLAKCAAEAALAEELKALVLEGGPALKLCFAALSLGPLLQALALLPRLAAAWARAKVGSLLLAARFFFYRRRPAEKRALSPALQLLGLALLLQEPASSERCAAPAYPKARFEGAPPKARARVFAARVFKGLLLEAECAAEAARAALAELKAPAESGGGRPPAPVAPPPSQHAPLGPFFGLEALGKLYLEGFFELAAEKLLGALLYLLLHALLLAVAEKELSKSLVRKDVGKRLQQKRLAAGELPVKPLKKAFGALSLVRAAKEAVALFVKEVPFPQYKQYRFVAKRRLLPGKRKLAQKQKVHESLVFPAELKKELGLLKPEYGAAPAYHALALPAKLKYAEPALESPKSP…
Node61	LRGAGLPGAVKSPQAPAGGLKASRALRSLRRRRREGSRRRRGAAQAALEGLSKCSSESSLAEELKALVLEGGPALKLCFAALSLGPLLQSLSLLPRLSAAWSRSKVGSLLLSSHFFFYRRRPAEKRALSPALQLLGLALLLQEPASSERCASPAYPKAHFEGAPPKARARVFAARVFKGLLLESECSSESSRAALAELKAPAESGGGRPPAPVAPPPSQHAPLGPFFGLEALGKLYLEGFFELAAEKLLGALLYLLLHALLLAVAEKELNKSLVRKDVGKRLQQKRLAAGELPVKPRKKAFGALSLVRASKEAVALFVKEVPFPQYKQYRFVAKRRLLPGKRKLAQKQKVHESLVFPAELKKELGLLKPEYGAAPAYHALALPRKLKYAEPALENPKSP…
Node62	LRGAGLPGAVKSPQAPAGGLKASRALRSLRRRRREGSRRRRGAAQAALEGLSKCSSESSLAEELKALVLEGGPALKLCFAALSLGPLLQSLSLLPRLSAAWSRSKVGSLLLSSHFFFYRRRPAEKRALSPALQLLGLALLLQEPASSERCASPAYPKAHFEGAPPKARARVFAARVFKGLLLESECSSESSRAALAELKAPAESGGGRPPAPVAPPPSQHAPLGPFFGLEALGKLYLEGFFELAAEKLLGALLYLLLHALLLAVAEKELNKSLVRKDVGKRLQQKRLAAGELPVKPRKKAFGALSLVRASKEAVALFVKEVPFPQYKQYRFVAKRRLLPGKRKLAQKQKVHESLVFPAELKKELGLLKPEYGAAPAYHALALPRKLKYAEPALENPKSP…
Node63	LRGAGLPGAVKSPQAPAGGLKASRALRSLRRRRREGSRRRRGAAQAALEGLSKCSSESSLAEELKALVLEGGPALKLCFAALSLGPLLQSLSLLPRLSAAWSRSKVGSLLLAARFFFYRRRPAEKRALSPALQLLGLALLLQEPASSERCASPAYPKAHFEGAPPKARARVFAARVFKGLLLEAECAAEAARAALAELKAPAESGGGRPPAPVAPPPSQHAPLGPFFGLEALGKLYLEGFFELAAEKLLGALLYLLLHALLLAVAEKELSKSLVRKDVGKRLQQKRLAAGELPVKPLKKAFGALSLVRASKEAVALFVKEVPFPQYKQYRFVAKRRLLPGKRKLAQKQKVHESLVFPAELKKELGLLKPEYGAAPAYHALALPAKLKYAEPALESPKSP…
Node64	LRGAGLPGAVKSPQAPAGGLKASRALRSLRRRRREGSRRRRGAAQAALEGLSKCSSESSLAEELKALVLEGGPALKLCFAALSLGPLLQSLSLLPRLSAAWSRSKVGSLLLSSHFFFYRRRPAEKRALSPALQLLGLALLLQEPASSERCASPAYPKAHFEGAPPKARARVFAARVFKGLLLESECSSESSRAALAELKAPAESGGGRPPAPVAPPPSQHAPLGPFFGLEALGKLYLEGFFELAAEKLLGALLYLLLHALLLAVAEKELNKSVVRKDVGKRLQQKRLAAGELPVKPRKKAFGALSLVRASKDAVALFVKEVPFPQYKQYRFVAKRRLLPGKRKLAQKQKVHDSLVFPAELKKELGLLKPEYGSAPAYHALALPRKLKYAEPALENPKSP…
Node65	LRGAPLPGAVRSPQAPAGGLKASRALRSLRRRRREGSRRRRGAAQAALEGLSKCSSDSSLAEDLKALVLEGGPALRLCFAALSLGPLLQSLSLLPRLSAAWSRSKVGNLLLSSHFFFYRRRPADKRALNPALQLLGLALLLQEPANNERCASPAYPKAHFEGAPPKARARVFAARVFKGLLLDSECSSDSSRAALADLKSPAESGGGRPPAPVAPPPSQHAPLGPFFGLEALGKLYLEGFFELAAEKLKGALLYLLLHALLLAVAEKELNKSVVRKDVGKRLQQKRLAAGELPVKPRKKAFGALNLVRASKDAVALFVKEVPFPQYKQYRFVAKRRVLPGKRKVAQKQKVHDNVVFPAELKKELGLLKPDYGSAPAYHALALPRKLKYAEPALENPKSP…
Node66	LRGAPLPGAVRSPQAPAGGLKASRALRSLRRRRREGSRRRRGAAQAALEGLSKCSSDSSVAEDVKALVLEGGPALRLCFAALSLGPLLQSLSLLPRVSAAWSRSKVGNVLLSSHFFFYRRRPADKRALNPALQLLGLALLLQEPANNERCASPAYPKAHFEGAPPKARARVFAARVFKGLLLDSECSSDSSRAALADVKSPAESGGGRPPAPVAPPPSQHAPLGPFFGLEALGKLYLEGFFELAAEKLKGALLYLLLHALLLTVTEKELNKSVVRKDVGKRLQQKRLATGELPVKPRKKAFGALNLVRASKDAVALFVKEVPFPQYKQYRFVAKRRVLPGKRKVAQKQKVHDNVVFPAELKKELGVLKPDYGSAPAYHALALPRKLKYAEPALENPKSP…
Node67	LRGAPLPGAVRSPQAPAGGLRASRALRSLRRRRREGSRRRRGAAQAALEGLSKCSSDSSITEDIKTLVLEGGPALRVCFAALSLGPLLQSLSLLPRISAAWSRSKVGNILVSSHFFFYRRRPTDKRTLNPALQLLGLALLLQEPANNERCTSPAYPKAHFEGTPPKTRARVFTTRVFKGLLMDSECSSDSSRAALADVKTPAESGGGRPPAPVAPPPSQHTPLGPFFGLEALGKLYLEGFFEVAAEQLRGALLYLLLHALLLTVTEKELNKSIVRKDVGKRLQQKRMATGELPVKPRKKAFGTLNLVRASKDTVTLFVKEVPFPQYKQYRFVAKRRILPGKRKITQKQKVHDNIVFPAELKKELGVLKPDYGSAPAYHALALPRKLKYAEPALENPKSP…
Node68	LRGAPLPGAVRSPQAPAGGLKASRALRSLRRRRREGSRRRRGAAQAALEGLSKCSSDSSVAEDVKALVLEGGPALRLCFAALSLGPLLQSLSLLPRVSAAWSRSKVGNVLLSSHFFFYRRRPADKRALNPALQLLGLALLLQEPANNERCASPAYPKAHFEGAPPKARARVFAARVFKGLLLDSECSSDSSRAALADVKSPAESGGGRPPAPVAPPPSQHAPLGPFFGLEALGKLYLEGFFELAAEKLKGALLYLLLHALLLAVAEKELNKSVVRKDVGKRLQQKRLASGELPVKPRKKAFGALNLVRASKDAVALFVKEVPFPQYKQYRFVAKRRVLPGKRKVAQKQKVHDNVVFPAELKKELGVLKPDYGSAPAYHALALPRKLKYAEPALENPKSP…
Node69	LRGAPLPGAVRSPQAPAGGLRASRALRSLRRRRREGSRRRRGAAQAALEGLSKCSSDSSVAEDVKALVLEGGPALRVCFAALSLGPLLQSLSLLPRVSAAWSRSKVGNVLVSSHFFFYRRRPADKRALNPALQLLGLALLLQEPANNERCASPAYPKAHFEGAPPKARARVFAARVFKGLLLDSECSSDSSRAALADVKSPAESGGGRPPAPVAPPPSQHTPLGPFFGLEALGKLYLEGFFELAAEKLKGALLYLLLHALLLTVTEKELNKSVVRKDVGKRLQQKRLATGELPVKPRKKAFGTLNLVRASKDTVTLFVKEVPFPQYKQYRFVAKRRVLPGKRKVTQKQKVHDNVVFPAELKKELGVLKPDYGSAPAYHALALPRKLKYAEPALENPKSP…
Node70	LRGAPLPGAVRSPQAPAGGLRASRALRSLRRRRREGSRRRRGAAQAALEGLSKCSSDSSITEDIKTLVLEGGPALRVCFATLSLGPLLQSLSLLPRISAAWSRSKVGNILISSHFFFYRRRPTDKRTLNPALQLLGLALLLQEPANNERCTSPAYPKAHFEGTPPKTRARVFTTRVFKGLLMDSECSSDSSRAALADIKTPAESGGGRPPAPVAPPPSQHTPMGPFFGLEALGKLYLEGFFEVAAEQLHGALLYLLLHALLLTVTEKELNKSIVRKDVGKRLQQKRMATGELPVKPRKKAFGTLNLVRASKDTVTLFVKEVPFPQYKQYRFVAKRRILPGKRKITQKQKVHDNIVFPAELKKELGILKPDYGSAPAYHALALPRKLKYAEPALENPKSP…
Node71	LRGAPLPGAVRSPQAPAGGLRASRALRSLRRRRREGSRRRRGAAQAALEGLSKCSSDSSITEDIKTLVLEGGPALRVCFATLSLGPLLQSLSLLPRISAAWSRSKVGNILISSHFFFYRRRPTDKRTLNPALQLLGLALLLQEPANNERCTSPAYPKAHFEGTPPKTRARVFTTRVFKGLMMDSECSSDSSRAALADIKTPAESGGGRPPAPVAPPPSQHTPMGPFFGLEALGKLYLEGFFEVASEQLHGALLYLLLHALLLTVTEKELNKSIVRKDVGKRLQQKRMATGELPVKPRKKAFGTLNLVRASKDTVTLFVKEVPFPQYKQYRFVAKRRILPGKRKITQKQKVHDNIVFPAELKKELGILKPDYGSAPAYHALALPRKFKYAEPALENPKSP…
Node72	LRGAPLPGAVRSPQAPAGGLRASRALRSLRRRRREGSRRRRGAAQAALEGLSKCSSDSSITEDIKTLVLEGGPALRICFATLSLGPLLQSLSLLPRISAAWSRSKVGNILISSHFFFYRRRPTDKRTLNPALQLLGLALLLQEPANNERCTSPAYPKAHFEGTPPKTRARVFTTRVFKGLMMDSECSSDSSRAALADIKTPAESGGGRPPAPVAPPPSQHTPMGPFFGLEALGKVYLEGFFEVASDQLHGALLYLLLHALLLTVTEKELNKSIVRKDVGKRLQQKRMATGELPVKPRKKAFGTLNLVRASKDTVTLFVKEVPFPQYKQYRFVAKRRILPGKRKITQKQKVHDNIVFPAELKKELGILKPDYGSAPAYHALALPRKFKYAEPALENPKSP…
Node73	LRGAPLPGAVRSPQAPAGGLKASRALRSLRRRRREGSRRRRGAAQAALEGLSKCSSDSSVAEDVKALVLEGGPALRLCFAALSLGPLLQSLSLLPRVSAAWSRSKVGNVLLSSHFFFYRRRPADKRALNPALQLLGLALLLQEPANNERCASPAYPKAHFEGAPPKARARVFAARVFKGLLLDSECSSDSSRAALADLKSPAESGGGRPPAPVAPPPSQHAPLGPFFGLEALGKLYLEGFFELAAEKLKGALLYLLLHALLLAVAEKELNKSVVRKDVGKRLQQKRLASGELPVKPRKKAFGALNLVRASKDAVALFVKEVPFPQYKQYRFVAKRRVLPGKRKVAQKQKVHDNVVFPAELKKELGLLKPDYGSAPAYHALALPRKLKYAEPALENPKSP…
Node74	LRGAPLPGAVRSPQAPAGGLKASRALRSLRRRRREGSRRRRGAAQAALEGLSKCSSDSSVAEDVKALVLEGGPALRVCFAALSLGPLLQSLSLLPRVSAAWSRSKVGNVLVSSHFFFYRRRPADKRALNPALQLLGLALLLQEPANNERCASPAYPKAHFEGAPPKARARVFAARVFKGLLLDSECSSDSSRAALADVKSPAESGGGRPPAPVAPPPSQHTPLGPFFGLEALGKLYLEGFFELAAEKLKGALLYLLLHALLLTVTEKELNKSVVRKDVGKRLQQKRLATGELPVKPRKKAFGALNLVRASKDAVALFVKEVPFPQYKQYRFVAKRRVLPGKRKVAQKQKVHDNVVFPAELKKELGVLKPDYGSAPAYHALALPRKLKYAEPALENPKSP…
Node75	LRGAPLPGAVRSPQAPAGGLRASRALRSLRRRRREGSRRRRGAAQAALEGLSKCSSDSSITEDIKTLVLEGGPALRVCFATLSLGPLLQSLSLLPRISAAWSRSKVGNILISSHFFFYRRRPTDKRTLNPALQLLGLALLLQEPANNERCTSPAYPKAHFEGTPPKTRARVFTTRVFKGLLMDSECSSDSSRAALADIKTPAESGGGRPPAPVAPPPSQHTPMGPFFGLEALGKLYLEGFFEVASEQLHGALLYLLLHALLLTVTEKELNKSIVRKDVGKRLQQKRMATGELPVKPRKKAFGTLNLVRASKDTVTLFVKEVPFPQYKQYRFVAKRRILPGKRKITQKQKVHDNIVFPAELKKELGILKPDYGSAPAYHALALPRKFKYAEPALENPKSP…
Node76	LRGAPLPGAVRSPQAPAGGLRASRALRSLRRRRREGSRRRRGAAQAALEGLSKCSSDSSITEDIKTLVLEGGPALRICFATLSLGPLLQSLSLTPRISAAWSRSKVGNILISSHFFFYRRRPTDKRTMNPALQLLGLALLLQEPANNERCTSPAYPKAHFEGTPPKTRARVFTTRVFKGLMMDSECSSDSSRAALADIKTPAESGGGRPPAPVAPPPSQHTPMGPFFGLEALGKVYLEGFFEVASDQLHGALLYLMLHALLMTVTEKELNKSIVRKDVGKRLQQKRMATGELPVKPRKKAFGTLNLVRASKDTVTLFVKEVPFPQYKQYRFVAKRRILPGKRKITQKQKVHDNIVFPAELKKELGILKPDYGSAPAYHALALPRKFKYAEPALENPKSP…
Node77	LRGAPLPGAVRSPQAPAGGLRASRALRSLRRRRREGSRRRRGAAQAALEGLSKCSSDSSITEDIKTLVLEGGPALRICFATLSLGPLLQSLSLTPRISAAWSRSKVGNILISSHFFFYRRRPTDKRTMNPALQLLGLALLLQEPANNERCTSPAYPKAHFEGTPPKTRARVFTTRVFKGLMMDSECSSDSSRAALADIKTPAESGGGRPPAPVAPPPSQHTPMGPFFGLEALGKVYLEGFFEVASDQLHGALLYLMLHALLMTVTEKELNKSIVRKDVGKRLQQKRMATGELPVKPRKKAFGTLNLVRASKDTVTLFVKEVPFPQYKQYRFVAKRRILPGKRKITQKQKVHDNIVFPAELKKELGILKPDYGSAPAYHALALPRKFKYAEPALENPKSP…
Node78	MRGAPLPGAVRSPQAPAGGLRASRALRSLRRRRREGSRRRRGAAQAALEGLSKCSSDSSITEDIKTLVLEGGPALRICFATLSLGPLLQSLSLTPRISAAWSRSKVGNILISSHFFFYRRRPTDKRTMNPALQLLGLALLLQEPANNERCTSPAYPKAHFEGTPPKTRARVFTTRVFKGLMMDSECSSDSSRAALADIKTPAESGGGRPPAPVAPPPSQHTPMGPFFGLEALGKVYLEGFFEVASDQLHGALLYLMLHALLMTVTEKELNKSIVRKDVGKRLQQKRMATGELPVKPRKKAFGTLNLVRASKDTVTLFVKEVPFPQYKQYRFVAKRRILPGKRKITQKQKVHDNIVFPAELKKELGILKPDYGSAPAYHALALPRKFKYAEPALENPKSP…
Node79	MRGAPLPGAVRSPQAPAGGLRASRALRSLRRRRREGSRRRRGAAQAALEGLSKCSSDSSITEDIKTLVLEGGPALRICFATLSMGPLLQSLSMTPRISAAWSRSKVGNILISSHFFFYRRRPTDKRTMNPALQLLGLALLLQEPANNERCTSPAYPKAHFEGTPPKTRARVFTTRVFKGLMMDSECSSDSSRAALADIKTPAESGGGRPPAPVAPPPSQHTPMGPFFGLEALGKVYLEGFFEVASDQLHGALLYLMLHALLMTVTEKELNKSIVRKDVGKRLQQKRMATGELPVKPRKKAFGTLNLVRASKDTVTLFVKEVPFPQYKQYRFVAKRRILPGKRKITQKQKVHDNIVFPAELKKELGILKPDYGSAPAYHALALPRKFKYAEPALENPKSP…
Node80	MRGAPLPGAVRSPQAPAGGLRASRALRSLRRRRREGSRRRRGAAQAALEGMSKCSSDSSITEDIKTMVLEGGPALRICFATLSMGPLLQSLSMTPRISAAWSRSKVGNIMISSHFFFYRRRPTDKRTMNPALQLLGMAMLMQEPANNERCTSPAYPKAHFEGTPPKTRARVFTTRVFKGLMMDSECSSDSSRAALADIKTPAESGGGRPPAPVAPPPSQHTPMGPFFGLEALGKIYLEGFFEVTSDQLHGTLLYLMLHALLMTVTEKELNKSIVRKDVGKRLQQKRMATGSLPVKPRKKAFGTLNLVRASKDTVTLFVKEVPFPQYKQYRFVAKRRILPGKRKITQKQKVHDNIVFPAELKKEMGIMKPDYGSAPAYHALALPRKFKYAEPALENPKSP…
Node81	MRGAPLPGAVRSPQAPAGGLRASRALRSLRRRRREGSRRRRGAAQAALEGMSKCSSDSSITEDIKTMVLEGGPALRICFATLSMGPLLQSLSMTPRISAAWSRSKVGNIMISSHFFFYRRRPTDKRTMNPALQLLGMAMLMQEPANNERCTSPAYPKAHFEGTPPKTRARVFTTRVFKGLMMDSECSSDSSRAALADIKTPAESGGGRPPAPVAPPPSQHTPMGPFFGLEALGKIYLEGFFEVTSDQLHGTLLYLMLHALLMTVTEKELNKSIVRKDVGKRLQQKRMATGSLPVKPRKKAFGTLNLVRASKDTVTLFVKEVPFPQYKQYRFVAKRRILPGKRKITQKQKVHDNIVFPAELKKEMGIMKPDYGSAPAYHALALPRKFKYAEPALENPKSP…
Node82	MRGAPLPGAVRSPQAPAGGLRASRALRSLRRRRREGSRRRRGAAQAALEGMSKCSSDSSITEDIKTMVLEGGPALRICFATLSMGPLLQSLSMTPRISAAWSRSKVGNIMISSHFFFYRRRPTDKRTMNPALQLLGMAMLMQEPANNERCTSPAYPKAHFEGTPPKTRARVFTTRVFKGLMMDSECSSDSSRAALADIKTPAESGGGRPPAPVAPPPSQHTPMGPFFGLEALGKIYLEGFFEVTSDQLHGTLLYLMLHALLMTVTEKELNKSIVRKDVGKRLQQKRMATGELPVKPRKKAFGTLNLVRASKDTVTLFVKEVPFPQYKQYRFVAKRRILPGKRKITQKQKVHDNIVFPAELKKELGILKPDYGSAPAYHALALPRKFKYAEPALENPKSP…
Node83	MRGAPLPGAVRSPQAPAGGLRASRALRSLRRRRREGSRRRRGAAQAALEGMSKCSSDSSITEDIKTMVLEGGPALRICFATLSMGPLLQSLSMTPRISAAWSRSKVGNIMISSHFFFYRRRPTDKRTMNPALQLLGMAMLMQEPANNERCTSPAYPKAHFEGTPPKTRARVFTTRVFKGLMMDSECSSDSSRAALADIKTPAESGGGRPPAPVAPPPSQHTPMGPFFGLEALGKVYLEGFFEVTSDQLHGTLLYLMLHALLMTVTEKELNKSIVRKDVGKRLQQKRMATGELPVKPRKKAFGTLNLVRASKDTVTLFVKEVPFPQYKQYRFVAKRRILPGKRKITQKQKVHDNIVFPAELKKELGILKPDYGSAPAYHALALPRKFKYAEPALENPKSP…
Node84	MRGAPLPGAVRSPQAPAGGLRASRALRSLRRRRREGSRRRRGAAQAALEGMSKCSSDSSITEDIKTMVLEGGPALRICFATLSMGPLLQSLSMTPRISAAWSRSKVGNIMISSHFFFYRRRPTDKRTMNPALQLLGMAMLMQEPANNERCTSPAYPKAHFEGTPPKTRARVFTTRVFKGLMMDSECSSDSSRAALADIKTPAESGGGRPPAPVAPPPSQHTPMGPFFGLEALGKIYLEGFFEVTSDQLHGTLLYLMLHALLMTVTEKELNKSIVRKDVGKRLQQKRMATGELPVKPRKKAFGTLNLVRASKDTVTLFVKEVPFPQYKQYRFVAKRRILPGKRKITQKQKVHDNIVFPAELKKEMGILKPDYGSAPAYHALALPRKFKYAEPALENPKSP…
Node85	MRGAPLPGAVRSPQAPAGGLRASRALRSLRRRRREGSRRRRGAAQAALEGMSKCSSDSSITEDIKTMVLEGGPALRICFATLSMGPLLQSLSMTPRISAAWSRSKVGNILISSHFFFYRRRPTDKRTMNPALQLLGMAMLMQEPANNERCTSPAYPKAHFEGTPPKTRARVFTTRVFKGLMMDSECSSDSSRAALADIKTPAESGGGRPPAPVAPPPSQHTPMGPFFGLEALGKVYLEGFFEVASDQLHGALLYLMLHALLMTVTEKELNKSIVRKDVGKRLQQKRMATGELPVKPRKKAFGTLNLVRASKDTVTLFVKEVPFPQYKQYRFVAKRRILPGKRKITQKQKVHDNIVFPAELKKELGILKPDYGSAPAYHALALPRKLKYAEPALENPKSP…
Node86	MRGAPLPGAVRSPQAPAGGLRASRALRSLRRRRREGSRRRRGAAQAALEGMSKCSSDSSITEDIKTMVLEGGPALRICFATLSMGPLLQSLSMTPRISAAWSRSKVGNIMISSHFFFYRRRPTDKRTMNPALQLLGMAMLMQEPANNERCTSPAYPKAHFEGTPPKTRARVFTTRVFKGLMMDSECSSDSSRAALADIKTPAESGGGRPPAPVAPPPSQHTPMGPFFGLEALGKIYLEGFFEVTSDQLHGTLLYLMLHALLMTVTEKELNKSIVRKDVGKRLQQKRMATGELPVKPRKKAFGTLNLVRASKDTVTLFVKEVPFPQYKQYRFVAKRRILPGKRKITQKQKVHDNIVFPAELKKELGILKPDYGSAPAYHALALPRKFKYAEPALENPKSP…
Node87	MRGAPLPGAVRSPQAPAGGLRASRALRSLRRRRREGSRRRRGAAQAALEGMSKCSSDSSITEDIKTMVLEGGPALRICFATLSMGPLLQSLSMTPRISAAWSRSKVGNIMISSHFFFYRRRPTDKRTMNPALQLLGMAMLMQEPANNERCTSPAYPKAHFEGTPPKTRARVFTTRVFKGLMMDSECSSDSSRAALADIKTPAESGGGRPPAPVAPPPSQHTPMGPFFGLEALGKIYLEGFFEVTSDQLHGTLLYLMLHALLMTVTEKELNKSIVRKDVGKRLQQKRMATGELPVKPRKKAFGTLNLVRASKDTVTLFVKEVPFPQYKQYRFVAKRRILPGKRKITQKQKVHDNIVFPAELKKEMGIMKPDYGSAPAYHALALPRKFKYAEPALENPKSP…
Node88	MRGAPLPGAVRSPQAPAGGLRASRALRSLRRRRREGSRRRRGAAQAALEGMSKCSSDSSITEDIKTMVLEGGPALQICFATLSMGPLLQSLSMTPRISAAWSRSKVGNIMISSHFFFYRRRPTDKRTMNPALQLLGMAMLMQEPANNERCTSPAYPKAHFEGTPPKTRARVFTTRVFKGLMMDSECSSDSSRAALADIKTPAESGGGRPPAPVAPPPSQHTPMGPFFGLEALGKIYLEGFFEVTSDQLHGTLLYMMLHALLMTVTEKELNKSIVRKDVGKRLQQKRMATGELPVKPRKKAFGTLNLVRASKDTVTLFVKEVPFPQYKQYRFVAKRRILPGKRKITQKQKVHDNIVFPAELKKEMGIMKPDYGSAPAYHALALPRKFKYAEPALENPKSP…
Node89	MRGAPLPGAVRSPQAPAGGLRASRALRSLRRRRREGSRRRRGAAQAALEGMSKCSSDSSITEDIKTMVLEGGPALQICFATLSMGPLLQSLSMTPRISAAWSRSKVGNIMISSHFFFYRRRPTDKRTMNPALQLLGMAMLMQEPANNERCTSPAYPKAHFEGTPPKTRARVFTTRVFKGLMMDSECSSDSSRAALADIKTPAESGGGRPPAPVAPPPSQHTPMGPFFGLEALGKIYLEGFFEVTSDQLHGTLLYMMLHALLMTVTEKELNKSIVRKDVGKRLQQKRMATGELPVKPRKKAFGTLNLVRASKDTVTLFVKEVPFPQYKQYRFVAKRRILPGKRKITQKQKVHDNIVFPAELKKEMGIMKPDYGSAPAYHALALPRKFKYAEPALENPKSP…
Node90	MRGAPLPGAVRSPQAPAGGLRASRALRSLRRRRREGSRRRRGAAQAALEGMSKCSSDSSITEDIKTMVLEGGPALRICFATLSMGPLLQSLSMTPRISAAWSRSKVGNIMISSHFFFYRRRPTDKRTMNPALQLLGMAMLMQEPANNERCTSPAYPKAHFEGTPPKTRARVFTTRVFKGLMMDSECSSDSSRAALADIKTPAESGGGRPPAPVAPPPSQHTPMGPFFGLEALGKIYLEGFFEVTSDQLHGTLLYLMLHALLMTVTEKELNKSIVRKDVGKRLQQKRMATGELPVKPRKKAFGTLNLVRASKDTVTLFVKEVPFPQYKQYRFVAKRRILPGKRKITQKQKVHDNIVFPAELKKELGILKPDYGSAPAYHALALPRKFKYAEPALENPKSP…
Node91	MRGAPLPRAVRSPQAPAGGLRASRALRSLRRRRREGSRRRRGAAQAALEGMSKCSSDSSITEDIKTMVLEGGPALQICFATLSMGPLLQSLSMTPRISAAWSRSKVGNIMISSHFFFYRRRPTDKRTMNPALQLLGMAMLMQEPANNERCTSPAYPKAHFEGTPPKTRARVFTTRVFKGLMMDSECSSDSSRAALADIKTPAESGGGRPPAPVAPPPSQHTPMGPFFGLEALGKIYLEGFFEVTSDQLHGTLLYMMLHALLMTVTEKELNKSIVRKDVGKRLQQKRMATGELPVKPRKKAFGTLNLVRASKDTVTLFVKEVPFPQYKQYRFVAKRRILPGKRKITQKQKVHDNIVFPAELKKEMGIMKPDYGSAPAYHALALPRKFKYAEPALENPKSP…
Node92	LRGAPLPGAVRSPQAPAGGLRASRALRSLRRRRREGSRRRRGAAQAALEGLSKCSSDSSITEDIKTLVLEGGPALRICFATLSLGPLLQSLSLTPRISAAWSRSKVGNILISSHFFFYRRRPTDKRTMNPALQLLGLALLLQEPANNERCTSPAYPKAHFEGTPPKTRARVFTTRVFKGLMMDSECSSDSSRAALADIKSPAESGGGRPPAPVAPPPSQHTPMGPFFGLEALGKLYLEGFFEVASDQLHGALLYLLLHALLLTVTEKELNKSIVRKDVGKRLQQKRLATGELPVKPRKKAFGTLNLVRASKDTVTLFVKEVPFPQYKQYRFVAKRRVLPGKRKVTQKQKVHDNVVFPAELKKELGVLKPDYGSAPAYHALALPRKLKYAEPALENPKSP…
Node93	LRGAPLPGAVRSPQAPAGGLRASRALRSLRRRRREGSRRRRGAAQAALEGLSKCSSDSSITEDIKTLVLEGGPALRICFATLSLGPLLQSLSLTPRISAAWSRSKVGNILISSHFFFYRRRPTDKRTMNPALQLLGLALLLQEPANNERCTSPAYPKAHFEGTPPKTRARVFTTRVFKGLMMDSECSSDSSRAALADIKSPAESGGGRPPAPVAPPPSQHTPMGPFFGLEALGKLYLEGFFEVASDQLHGALLYLLLHALLLTVTEKELNKSIVRKDVGKRLQQKRLATGELPVKPRKKAFGTLNLVRASKDTVTLFVKEVPFPQYKQYRFVAKRRVLPGKRKVTQKQKVHDNVVFPAELKKELGVLKPDYGSAPAYHALALPRKLKYAEPALENPKSP…
Node94	MRGAPLPGAVRSPQAPAGGLRASRALRSLRRRRREGSRRRRGAAQAALEGLSKCSSDSSITEDIKTLVLEGGPALRICFATLSLGPLLQSLSMTPRISAAWSRSKVGNILISSHFFFYRRRPTDKRTMNPALQLLGLALLLQEPANNERCTSPAYPKAHFEGTPPKTRARVFTTRVFKGLMMDSECSSDSSRAALADIKSPAESGGGRPPAPVAPPPSQHTPMGPFFGLEALGKVYLEGFFEVASDQLHGALLYLLLHALLLTVTEKELNKSIVRKDVGKRLQQKRLATGELPVKPRKKAFGTLNLVRASKDTVTLFVKEVPFPQYKQYRFVAKRRVLPGKRKVTQKQKVHDNVVFPAELKKELGVLKPDYGSAPAYHALALPRKLKYAEPALENPKSP…
Node95	MRGAPLPGAVRSPQAPAGGLRASRALRSLRRRRREGSRRRRGAAQAALEGMSKCSSDSSITEDIKTMVLEGGPALRICFATLSMGPLLQSLSMTPRISAAWSRSKVGNIMISSHFFFYRRRPTDKRTMNPALQLLGMAMLMQEPANNERCTSPAYPKAHFEGTPPKTRARVFTTRVFKGLMMDSECSSDSSRAALADIKSPAESGGGRPPAPVAPPPSQHTPMGPFFGLEALGKVYLEGFFEVASDQLHGALLYLMLHALLMTVTEKELNKSIVRKDVGKRLQQKRMATGELPVKPRKKAFGTLNLVRASKDTVTLFVKEVPFPQYKQYRFVAKRRILPGKRKITQKQKVHDNIVFPAELKKELGILKPDYGSAPAYHALALPRKLKYAEPALENPKSP…
Node96	MRGAPLPGAVRSPQAPAGGLRASRALRSLRRRRREGSRRRRGAAQAALEGMSKCSSDSSITEDIKTMVLEGGPALRICFATLSMGPLLQSLSMTPRISAAWSRSKVGNIMISSHFFFYRRRPTDKRTMNPALQLLGMAMLMQEPANNERCTSPAYPKAHFEGTPPKTRARVFTTRVFKGLMMDSECSSDSSRAALADIKSPNESGGGRPPAPVAPPPSQHTPMGPFFGLEALGKVYLEGFFEVTSDQLHGTLLYLMLHALLMTVTEKELNKSIVRKDVGKRLQQKRMATGELPVKPRKKAFGTLNLVRASKDTVTLFVKEVPFPQYKQYRFVAKRRILPGKRKITQKQKVHDNIVFPAELKKELGILKPDYGSAPAYHALALPRKLKYAEPALENPKSP…
Node97	LRGAPLPGAVRSPQAPAGGLRASRALRSLRRRRREGSRRRRGAAQAALEGLSKCSSDSSITEDIKTLVLEGGPALRICFATLSLGPLLQSLSLTPRISAAWSRSKVGNILISSHFFFYRRRPTDKRTMNPALQLLGLALLLQEPANNERCTSPAYPKAHFEGTPPKTRARVFTTRVFKGLMMDSECSSDSSRAALADIKSPAESGGGRPPAPVAPPPSQHTPMGPFFGLEALGKLYLEGFFEVASDQLHGALLYLLLHALLLTVTEKELNKSIVRKDVGKRLQQKRLATGELPVKPRKKAFGTLNLVRASKDTVTLFVKEVPFPQYKQYRFVAKRRVLPGKRKVTQKQKVHDNVVFPAELKKELGVLKPDYGSAPAYHALALPRKLKYAEPALENPKSP…
Node98	MRGAPLPGAVRSPQAPAGGLRASRALRSLRRRRREGSRRRRGAAQAALEGMSKCSSDSSITEDIKTMVLEGGPALRICFATLSMGPLLQSLSMTPRISAAWSRSKVGNIMISSHFFFYRRRPTDKRTMNPALQLLGMAMLMQEPANNERCTSPAYPKAHFEGTPPKTRARVFTTRVFKGLMMDSECSSDSSRAALADIKSPAESGGGRPPAPVAPPPSQHTPMGPFFGLEALGKVYLEGFFEVASDQLHGALLYLMLHALLMTVTEKELNKSIVRKDVGKRLQQKRMATGELPVKPRKKAFGTLNLVRASKDTVTLFVKEVPFPQYKQYRFVAKRRILPGKRKITQKQKVHDNIVFPAELKKELGILKPDYGSAPAYHALALPRKLKYAEPALENPKSP…
Node99	MRGAPLPGAVRSPQAPAGGLRASRALRSLRRRRREGSRRRRGAAQAALEGMSKCSSDSSITEDIKTMVLEGGPALRICFATLSMGPLLQSLSMTPRISAAWSRSKVGNIMISSHFFFYRRRPTDKRTMNPALQLLGMAMLMQEPANNERCTSPAYPKAHFEGTPPKTRARVFTTRVFKGLMMDSECSSDSSRAALADIKSPNESGGGRPPAPVAPPPSQHTPMGPFFGLEALGKVYLEGFFEVTSDQLHGTLLYLMLHALLMTVTEKELNKSIVRKDVGKRLQQKRMATGELPVKPRKKAFGTLNLVRASKDTVTLFVKEVPFPQYKQYRFVAKRRILPGKRKITQKQKVHDNIVFPAELKKELGILKPDYGSAPAYHALALPRKLKYAEPALENPKSP…
Node100	MRGAPLPGAVRSPQAPAGGLRASRALRSLRRRRREGSRRRRGAAQAALEGMSKCSSDSSITEDIKTMVLEGGPALRICFATLSMGPLLQSLSMTPRISAAWSRSKVGNIMISSHFFFYRRRPTDKRTMNPALQLLGMAMLMQEPANNERCTSPAYPKAHFEGTPPKTRARVFTTRVFKGLMMDSECSSDSSRAALADIKSPNESGGGRPPAPVAPPPSQHTPMGPFFGLEALGKIYLEGFFEVTSDQLHGTLLYLMLHALLMTVTEKELNKSIVRKDVGKRLQQKRMATGELPVKPRKKAFGTLNLVRASKDTVTLFVKEVPFPQYKQYRFVAKRRILPGKRKITQKQKVHDNIVFPAELKKELGILKPDYGSAPAYHALALPRKLKYAEPALENPKSP…
Node101	MRGAPLPGAVRSPQAPAGGLRASRALRSLRRRRREGSRRRRGAAQAALEGMSKCSSDSSITEDIKTMVLEGGPALRICFATLSMGPLLQSLSMTPRISAAWSRSKVGNILISSHFFFYRRRPTDKRTMNPALQLLGMAMLMQEPANNERCTSPAYPKAHFEGTPPKTRARVFTTRVFKGLMMDSECSSDSSRAALADIKSPAESGGGRPPAPVAPPPSQHTPMGPFFGLEALGKVYLEGFFEVASDQLHGALLYLLLHALLLTVTEKELNKSIVRKDVGKRLQQKRLATGELPVKPRKKAFGTLNLVRASKDTVTLFVKEVPFPQYKQYRFVAKRRVLPGKRKVTQKQKVHDNVVFPAELKKELGVLKPDYGSAPAYHALALPRKLKYAEPALENPKSP…
Node102	MRGAPLPGAVRSPQAPAGGLRASRALRSLRRRRREGSRRRRGAAQAALEGMSKCSSDSSITEDIKTMVLEGGPALQICFATLSMGPLLQSLSMTPRISAAWSRSKVGNIMISSHFFFYRRRPTDKRTMNPALQLLGMAMLMQEPANNERCTSPAYPKAHFEGTPPKTRARVFTTRVFKGLMMDSECSSDSSRAALADIKSPNESGGGRPPAPVAPPPSQHTPMGPFFGLEALGKIYLEGFFEVTSDQLHGTLLYLMLHALLMTVTEKELNKSIVRKDVGKRLQQKRMATGELPVKPRKKAFGTLNLVRASKDTVTLFVKEVPFPQYKQYRFVAKRRILPGKRKITQKQKVHDNIVFPAELKKELGILKPDYGSAPAYHALALPRKFKYAEPALENPKSP…
Node103	MRGAPLPRAVRSPQAPAGGLRASRALRSLRRRRREGSRRRRGAAQAALEGMSKCSSDSSITEDIKTMVLEGGPALQICFATLSMGPLLQSLSMTPRISAAWSRSKVGNIMISSHFFFYRRRPTDKRTMNPALQLLGMAMLMQEPANNERCTSPAYPKAHFEGTPPKTRARVFTTRVFKGLMMDSECSSDSSRAALADIKSPNESGGGRPPAPVAPPPSQHTPMGPFFGLEALGKIYLEGFFEVTSDQLHGTLLYMMLHALLMTVTEKELNKSIVRKDVGKRLQQKRMATGELPVKPRKKAFGTLNLVRASKDTVTLFVKEVPFPQYKQYRFVAKRRILPGKRKITQKQKVHDNIVFPAELKKEMGILKPDYGSAPAYHALALPRKFKYAEPALENPKSP…
Node104	MRGAPLPRAVRSPQAPAGGLRASRALRSLRRRRREGSRRRRGAAQAALEGMSKCSSDSSITEDIKTMVLEGGPALQICFATLSMGPLLQSLSMTPRISAAWSRSKVGNIMISSHFFFYRRRPTDKRTMNPALQLLGMAMLMQEPANNERCTSPAYPKAHFEGTPPKTRARVFTTRVFKGLMMDSECSSDSSRAALADIKSPNESGGGRPPAPVAPPPSQHTPMGPFFGLEALGKIYLEGFFEVTSDQLHGTLLYMMLHALLMTVTEKELNKSIVRKDVGKRLQQKRMATGELPVKPRKKAFGTLNLVRASKDTVTLFVKEVPFPQYKQYRFVAKRRILPGKRKITQKQKVHDNIVFPAELKKEMGILKPDYGSAPAYHALALPRKFKYAEPALENPKSP…
Node105	MRGAPLPGAVRSPQAPAGGLRASRALRSLRRRRREGSRRRRGAAQAALEGMSKCSSDSSITEDIKTMVLEGGPALRICFATLSMGPLLQSLSMTPRISAAWSRSKVGNIMISSHFFFYRRRPTDKRTMNPALQLLGMAMLMQEPANNERCTSPAYPKAHFEGTPPKTRARVFTTRVFKGLMMDSECSSDSSRAALADIKTPSESGGGRPPAPVAPPPSQHTPMGPFFGMEALGKVYLEGFFEVTSDQLHGTLLYLMLHALLMTVTEKELNKSIVRKDVGKRLQQKRMATGELPVKPRKKAFGTLNLVRASKDTVTLFVKEVPFPQYKQYRFVAKRRILPGKRKITQKQKVHDNIVFPAELKKELGILKPDYGSAPAYHALALPRKLKYAEPALENPKSP…
Node106	MRGAPLPGAVRSPQAPAGGLRASRALRSLRRRRREGSRRRRGAAQAALEGMSKCSSDSSITEDIKTMVLEGGPALRICFATLSMGPLLQSLSMTPRISAAWSRSKVGNIMISSHFFFYRRRPTDKRTMNPALQLLGMAMLMQEPANNERCTSPAYPKAHFEGTPPKTRARVFTTRVFKGLMMDSECSSDSSRAALADIKEPSSSGGGRPPAPVAPPPSQHTPMGPFFGLEVLGKVYLEGFFEVASDQLHGALLYLLLHALLLTVTEKELNKSIVRKDVGKRLQQKRMATGELPVKPRKKAFGTLNLVRASKDTVTLFVKEVPFPQYKQYRFVAKRRILPGKRKITQKQKVHDNIVFPAELKKELGVLKPDYGSAPAYHALALPRKLKYAEPALENPKSP…
Node107	MRGAPLPRAVRSPQAPAGGLRASRALRSLRRRRREGSRRRRGAAQAALEGMSKCSSDSSITEDIKTMVLEGGPALQICFATLSMGPLLQSLSMTPRISAAWSRSKVGNIMISSHFFFYRRRPTDKRTMNPALQLLGMAMLMQEPANNERCTSPAYPKAHFEGTPPKTRARVFTTRVFKGLMMDSECSSDSSRAALADIKTPSESGGGRPPAPVAPPPSQHTPMGPFFGLEALGKIYLEGFFEVTSDQLHGTLLYLMLHALLMTVTEKELNKSIVRKDVGKRLQQKRMATGELPVKPRKKAFGTLNLVRASKDTVTLFVKEVPFPQYKQYRFVAKRRILPGKRKITQKQKVHDNIVFPAELKKELGILKPDYGSAPAYHALALPRKFKYAEPALENPKSP…
Node108	MRGAPLPRAVRSPQAPAGGLRASRALRSLRRRRREGSRRRRGAAQAALEGMSKCSSDSSITEDIKTMVLEGGPALQSCFATLSMGPLLQSLSMTPRISAAWSRSKVGNIMISSHFFFYRRRPTDKRTMNPALQLLGMAMLMQEPANNERCTSPAYPKAHFEGTPPKTRARVFTTRVFKGLMMDSECSSDSSRAALADIKTPAESGGGRPPAPVAPPPSQHTPMGPFFGLEALGKIYLEGFFEVTSDQLHGTLLYMMLHALLMTVTEKELNKSIVRKDVGKRLQQKRMATGELPVKPRKKAFGTLNLVRASKDTVTLFVKEVPFPQYKQYRFVAKRRILPGKRKITQKQKVHDNIVFPAELKKEMGILKPDYGSAPAYHALALPRKFKYAEPALENPKSP…
Node109	MRGAPLPRAVRSPQAPAGGLRASRALRSLRRRRREGSRRRRGAAQAALEGMSKCSSDSSITEDIKTMVLEGGPALQSCFATLSMGPLLQSLSMTPRISTAWSHSKVGNIMISSHFFFYRRRPTDKRTMNPALQLLGMAMLMQEPANNERCTSPAYPKAHFEGTPPKTRARVFTTRVFKGLMMDSECSSDSSRAALADIKTPAESGGGRPPAPVAPPPSQHTPQGPFFGLEALGKIYLEGFFEVTSDQLHGTLLYMMLHALLMTVTEKELNKSIVRKDVGKRLQQKRMATGELPVKPRKKAFGTLNLVRASKDTVTLFVKEVPFPQYKQYRFVAKRRILPGKRKITQKQKVHDNIVFPAELKKEMGILKPDYGSAPAYHALALPRKFKYAEPALENPKSP…
Node110	MRGAPLPRAVRSPQAPAGGLRASRALRSLRRRRREGSRRRRGAAQAALEGMSKCSSDSSITEDIKTMVLEGGPALQSCFATLSMGPLLQSLSMTPRISTAWSHSKVGNIMISSHFFFYRRRPTDKRTMNPALQLLGMAMLMQEPANNERCTSPAYPKAHFEGTPPKTRARVFTTRVFKGLQLMSECSSDSSRAALADIKTPASSGGGRPPAPVAPPPSQHTPMGPFFGLEALGKVYLEGFFEVTSDQLHGTLLYLMLHALLMTVTEKELNKSIVRKDVGKRLQQKRMATGELPVKPRKKAFGTLNLVRASKDTVTLFVKEVPFPQYKQYRFVAKRRILPGKRKITQKQKVHDNIVFPAELKKELGILKPDYGSAPAYHALALPRKLKYAEPALENPKSP…
Node111	MRGAPLPRAVRSPQAPAGGLRASRALRSLRRRRREGSRRRRGAAQAALEGMSKCSSDSSITEDIKTMVLEGSPALQSCFATLSMGPLLQSLSMTPRISTAWSHSKVGNIMISSHFFFYRRRPTDKRTMNPALQLLGMAMLMQEPANNERCTSPAYPKAHFEGTPPKTRARVFTTRVFKGLQLMSECSSDSSRAALADIKTPASSGGGRPPAPVAPPPSQHTPMGPFFGLEALGKVYLEGFFEVTSDQLHGTLLYLMLHALLMTVTEKELNKSIVRKDVGKRLQQKRMATGELPVKPRKKAFGTLNLVRASKDTVTLFVKEVPFPQYKQYRFVAKRRILPGKRKITQKQKVHDNIVFPAELKKELGILKPDYGSAPAYHALALPRKLKYAEPALENPKSP…
Node112	MRGAPLPRAVRSPQAPAGGLRASRALRSLRRRRREGSRRRRGAAQAALEGMSKCSSDSSITEDIKTMVLEGSPAFQSCFATLSMGPLLQSLSMTPRISTAWSHSKVGNIMISSHFFFYRRRPTDKRTMNPALQLLGMAMLMQEPANNERCTSPAYPKAHFEGTPPKTRARVFTTRVFKGLQLMSECSSDSSRAALADIKTPASSGGGRPPAPVAPPPSQHTPMGPFFGLEALGKVYLEGFFEVASDQLHGALLYLMLHALLMTVTEKELNKSIVRKDVGKRLQQKRMATGELPVKPRKKAFGTLNLVRASKDTVTLFVKEVPFPQYKQYRFVAKRRILPGKRKITQKQKVHDNIVFPAELKKELGILKPDYGSAPAYHALALPRKLKYAEPALENPKSP…
Node113	MRGAPLPRAVRSPQAPAGGLRASRALRSLRRRRREGSRRRRGAAQAALEGMSKCSSDSSITEDIKTMVLEGSPALQPCFATLSMGPLLQSLSMTPRISTAWSHSKVGNIMISSHFFFYRRRPTDKRTMNPALQLLGMAMLMQEPANNERCTSPAYPKAHFEGTPPKTRARVFTTRVFKGLQLMSECSSDSSRAALADIKTPASSGGGRPPAPVAPPPSQHTPMGPFFGLEALGKVYLEGFFEVASDQLHGALLYLMLHALLMTVTEKELNKSIVRKDVGKRLQQKRMATGELPVKPRKKAFGTLNLVRASKDTVTLFVKEVPFPQYKQYRFVAKRRILPGKRKITQKQKVHDNIVFPAELKKELGILKPDYGSAPAYHALALPRKLKYAEPALENPKSP…
Node114	MRGAPLPRAVRSPQAPAGGLRASRALRSLRRRRREGSRRRRGAAQAALEGMSKCSSDSSITEDIKTMVLEGSPALQPCFATLSMGPLLQSLSMTPRISTAWSHSKVGNIMISSHFFFYRRRPTDKRTMNPALQLLGMAMLMQEPANNERCTSPAYPKAHFEGTPPKTRARVFTTRVFKGLQLMSECSSDSSRAALADIKTPASSGGGRPPAPVAPPPSQHTPMGPFFGLEALGKVYLEGFFEVASDQLHGALLYLMLHALLMTVTEKELNKSIVRKDVGKRLQQKRMATGELPVKPRKKAFGTLNLVRASKDTVTLFVKEVPFPQYKQYRFVAKRRILPGKRKITQKQKVHDNIVFPAELKKELGILKPDYGSAPAYHALALPRKLKYAEPALENPKSP…
Node115	MRGAPLPRAVRSPQAPAGGLRASRALRSLRRRRREGSRRRRGAAQAALEGMSKCSSDSSITEDIKTMVLEGSPALQPCFATLSMGPLLQSLSMTPRISTAWSHSKVGNIMISSHFFFYRRRPTDKRTMNPALQLLGMAMLMQEPANNERCTSPAYPKAHFEGTPPKTRARVFTTRVFKGLQLMSECSSDSSRAALADIKTPASSGGGRPPAPVAPPPSQHTPMGPFFGLEALGKVYLEGFFEVASDQLHGALLYLMLHALLMTVTEKELNKSIVRKDVGKRLQQKRMATGELPVKPRKKAFGTLNLVRASKDTVTLFVKEVPFPQYKQYRFVAKRRILPGKRKITQKQKVHDNIVFPAELKKELGILKPDYGSAPAYHALALPRKLKYAEPALENPKSP…
Node116	MRGAPLPRAVRSPQAPAGGLRASRALRSLRRRRREGSRRRRGAAQAALEGMSKCSSDSSITEDIKTMVLEGSPALQPCFATLSMGPLLQSLSMTPRISTAWSHSKVGNIMISSHFFFYRRRPTDKRTMNPALQLLGMAMLMQEPANNERCTSPAYPKAHFEGTPPKTRARVFTTRVFKGLQLMSECSSDSSRAALADIKTPASSGGGRPPAPVAPPPSQHTPMGPFFGLEALGKVYLEGFFEVASDQLHGALLYLMLHALLMTVTEKELNKSIVRKDVGKRLQQKRMATGELPVKPRKKAFGTLNLVRASKDTVTLFVKEVPFPQYKQYRFVAKRRILPGKRKITQKQKVHDNIVFPAELKKELGILKPDYGSAPAYHALALPRKLKYAEPALENPKSP…
Node117	MRGAPLPRAVRSPQAPAGGLRASRALRSLRRRRREGSRRRRGAAQAALEGMSKCSSDSSITEDIKTMVLEGSPALQPCFATLSMGPLLQSLSMTPRISTAWSHSKVGNIMISSHFFFYRRRPTDKRTMNPALQLLGMAMLMQEPANNERCTSPAYPKAHFEGTPPKTRARVFTTRVFKGLQLMSECSSDSSRAALADIKTPASSGGGRPPAPVAPPPSQHTPMGPFFGLEALGKVYLEGFFEVASDQLHGALLYLMLHALLMTVTEKELNKSIVRKDVGKRLQQKRMATGELPVKPRKKAFGTLNLVRASKDTVTLFVKEVPFPQYKQYRFVAKRRILPGKRKITQKQKVHDNIVFPAELKKELGILKPDYGSAPAYHALALPRKLKYAEPALENPKSP…
Node118	MRGAPLPRAVRSPQAPAGGLRASRALRSLRRRRREGSRRRRGAAQAALEGMSKCSSDSSITEDIKTMVLEGSPALQPCFATLSMGPLLQSLSMTPRISTAWSHSKVGNIMISSHFFFYRRRPTDKRTMNPALQLLGMAMLMQEPANNERCTSPAYPKAHFEGTPPKTRARVFTTRVFKGLQLMSECSSDSSRAALADIKTPASSGGGRPPAPVAPPPSQHTPMGPFFGLEALGKVYLEGFFEVASDQLHGALLYLMLHALLMTVTEKELNKSIVRKDVGKRLQQKRMATGELPVKPRKKAFGTLNLVRASKDTVTLFVKEVPFPQYKQYRFVAKRRILPGKRKITQKQKVHDNIVFPAELKKELGILKPDYGSAPAYHALALPRKLKYAEPALENPKSP…
Node119	MRGAPLPRAVRSPQAPAGGLRASRALRSLRRRRREGSRRRRGAAQAALEGMSKCSSDSSITEDIKTMVLEGSPALQPCFATLSMGPLLQSLSMTPRISTAWSHSKVGNIMISSHFFFYRRRPTDKRTMNPALQLLGMAMLMQEPANNERCTSPAYPKAHFEGTPPKTRARVFTTRVFKGLQLMSECSSDSSRAALADIKTPASSGGGRPPAPVAPPPSQHTPMGPFFGLEALGKVYLEGFFEVASDQLHGALLYLMLHALLMTVTEKELNKSIVRKDVGKRLQQKRMATGELPVKPRKKAFGTLNLVRASKDTVTLFVKEVPFPQYKQYRFVAKRRILPGKRKITQKQKVHDNIVFPAELKKELGILKPDYGSAPAYHALALPRKLKYAEPALENPKSP…
Node120	MRGAPLPRAVRSPQAPAGGLRASRALRSLRRRRREGSRRRRGAAQAALEGMSKCSSDSSITEDIKTMVLEGSPALQPCFATLSMGPLLQSLSMTPRISTAWSHSKVGNIMISSHFFFYRRRPTDKRTMNPALQLLGMAMLMQEPANNERCTSPAYPKAHFEGTPPKTRARVFTTRVFKGLQLMSECSSDSSRAALADIKTPASSGGGRPPAPVAPPPSQHTPMGPFFGLEALGKVYLEGFFEVASDQLHGALLYLMLHALLMTVTEKELNKSIVRKDVGKRLQQKRMATGELPVKPRKKAFGTLNLVRASKDTVTLFVKEVPFPQYKQYRFVAKRRILPGKRKITQKQKVHDNIVFPAELKKELGILKPDYGSAPAYHALALPRKLKYAEPALENPKSP…
Node121	MRGAPLPRAVRSPQAPAGGLRASRALRSLRRRRREGSRRRRGAAQAALEGMSKCSSDSSITEDIKTMVLEGSPALQPCFATLSMGPLLQSLSMTPRISTAWSHSKVGNIMISSHFFFYRRRPTDKRTMNPALQLLGMAMLMQEPANNERCTSPAYPKAHFEGTPPKTRARVFTTRVFKGLQLMSECSSDSSRAALADIKTPASSGGGRPPAPVAPPPSQHTPMGPFFGLEALGKVYLEGFFEVASDQLHGALLYLMLHALLMTVTEKELNKSIVRKDVGKRLQQKRMATGELPVKPRKKAFGTLNLVRASKDTVTLFVKEVPFPQYKQYRFVAKRRILPGKRKITQKQKVHDNIVFPAELKKELGILKPDYGSAPAYHALALPRKLKYAEPALENPKSP…
Node122	MRGAPLPRAVRSPQAPAGGLRASRALRSLRRRRREGSRRRRGAAQAALEGMSKCSSDSSITEDIKTMVLEGSPALQPCFATLSMGPLLQSLSMTPRISTAWSHSKVGNIMISSHFFFYRRRPTDKRTMNPALQLLGMAMLMQEPANNERCTSPAYPKAHFEGTPPKTRARVFTTRVFKGLQLMSECSSDSSRAALADIKTPASSGGGRPPAPVAPPPSQHTPMGPFFGLEALGKVYLEGFFEVASDQLHGALLYLMLHALLMTVTEKELNKSIVRKDVGKRLQQKRMATGELPVKPRKKAFGTLNLVRASKDTVTLFVKEVPFPQYKQYRFVAKRRILPGKRKITQKQKVHDNIVFPAELKKELGILKPDYGSAPAYHALALPRKLKYAEPALENPKSP…
Node123	MRGAPLPRAVRSPQAPAGGLRASRALRSLRRRRREGSRRRRGAAQAALEGMSKCSSDSSITEDIKTMVLEGSPALQPCFATLSMGPLLQSLSMTPRISTAWSHSKVGNIMISSHFFFYRRRPTDKRTMNPALQLLGMAMLMQEPANNERCTSPAYPKAHFEGTPPKTRARVFTTRVFKGLQLMSECSSDSSRAALADIKTPASSGGGRPPAPVAPPPSQHTPMGPFFGLEALGKVYLEGFFEVASDQLHGALLYLMLHALLMTVTEKELNKSIVRKDVGKRLQQKRMATGELPVKPRKKAFGTLNLVRASKDTVTLFVKEVPFPQYKQYRFVAKRRILPGKRKITQKQKVHDNIVFPAELKKELGILKPDYGSAPAYHALALPRKLKYAEPALENPKSP…
Node124	MRGAPLPRAVRSPQAPAGGLRASRALRSLRRRRREGSRRRRGAAQAALEGMSKCSSDSSITEDIKTMVLEGSPALQPCFATLSMGPLLQSLSMTPRISTAWSHSKVGNIMISSHFFFYRRRPTDKRTMNPALQLLGMAMLMQEPANNERCTSPAYPKAHFEGTPPKTRARVFTTRVFKGLQLMSECSSDSSRAALADIKTPASSGGGRPPAPVAPPPSQHTPMGPFFGLEALGKVYLEGFFEVASDQLHGALLYLMLHALLMTVTEKELNKSIVRKDVGKRLQQKRMATGELPVKPRKKAFGTLNLVRASKDTVTLFVKEVPFPQYKQYRFVAKRRILPGKRKITQKQKVHDNIVFPAELKKELGILKPDYGSAPAYHALALPRKLKYAEPALENPKSP…
Node125	MRGAPLPRAVRSPQAPAGGLRASRALRSLRRRRREGSRRRRGAAQAALEGMSKCSSDSSITEDIKTMVLEGSPALQPCFATLSMGPLLQSLSMTPRISTAWSHSKVGNIMISSHFFFYRRRPTDKRTMNPALQLLGMAMLMQEPANNERCTSPAYPKAHFEGTPPKTRARVFTTRVFKGLQLMSECSSDSSRAALADIKTPASSGGGRPPAPVAPPPSQHTPMGPFFGLEALGKVYLEGFFEVASDQLHGALLYLMLHALLMTVTEKELNKSIVRKDVGKRLQQKRMATGELPVKPRKKAFGTLNLVRASKDTVTLFVKEVPFPQYKQYRFVAKRRILPGKRKITQKQKVHDNIVFPAELKKELGILKPDYGSAPAYHALALPRKLKYAEPALENPKSP…
Node126	MRGAPLPRAVRSPQAPAGGLRASRALRSLRRRRREGSRRRRGAAQAALEGMSKCSSDSSITEDIKTMVLEGSPALQPCFATLSMGPLLQSLSMTPRISTAWSHSKVGNIMISSHFFFYRRRPTDKRTMNPALQLLGMAMLMQEPANNERCTSPAYPKAHFEGTPPKTRARVFTTRVFKGLQLMSECSSDSSRAALADIKTPASSGGGRPPAPVAPPPSQHTPMGPFFGLEALGKVYLEGFFEVASDQLHGALLYLMLHALLMTVTEKELNKSIVRKDVGKRLQQKRMATGELPVKPRKKAFGTLNLVRASKDTVTLFVKEVPFPQYKQYRFVAKRRILPGKRKITQKQKVHDNIVFPAELKKELGILKPDYGSAPAYHALALPRKLKYAEPALENPKSP…
Node127	MRGAPLPRAVRSPQAPAGGLRASRALRSLRRRRREGSRRRRGAAQAALEGMSKCSSDSSITEDIKTMVLEGSPALQPCFATLSMGPLLQSLSMTPRISTAWSHSKVGNIMISSHFFFYRRRPTDKRTMNPALQLLGMAMLMQEPANNERCTSPAYPKAHFEGTPPKTRARVFTTRVFKGLQLMSECSSDSSRAALADIKTPASSGGGRPPAPVAPPPSQHTPMGPFFGLEALGKVYLEGFFEVASDQLHGALLYLMLHALLMTVTEKELNKSIVRKDVGKRLQQKRMATGELPVKPRKKAFGTLNLVRASKDTVTLFVKEVPFPQYKQYRFVAKRRILPGKRKITQKQKVHDNIVFPAELKKELGILKPDYGSAPAYHALALPRKLKYAEPALENPKSP…
Node128	MRGAPLPRAVRSPQAPAGGLRASRALRSLRRRRREGSRRRRGAAQAALEGMSKCSSDSSITEDIKTMVLEGSPALQPCFATLSMGPLLQSLSMTPRISTAWSHSKVGNIMISSHFFFYRRRPTDKRTMNPALQLLGMAMLMQEPANNERCTSPAYPKAHFEGTPPKTRARVFTTRVFKGLQLMSECSSDSSRAALADIKTPASSGGGRPPAPVAPPPSQHTPMGPFFGLEALGKVYLEGFFEVASDQLHGALLYLMLHALLMTVTEKELNKSIVRKDVGKRLQQKRMATGELPVKPRKKAFGTLNLVRASKDTVTLFVKEVPFPQYKQYRFVAKRRILPGKRKITQKQKVHDNIVFPAELKKELGILKPDYGSAPAYHALALPRKLKYAEPALENPKSP…
Node129	MRGAPLPRAVRSPQAPAGGLRASRALRSLRRRRREGSRRRRGAAQAALEGMSKCSSDSSITEDIKTMVLEGSPALQPCFATLSMGPLLQSLSMTPRISTAWSHSKVGNIMISSHFFFYRRRPTDKRTMNPALQLLGMAMLMQEPANNERCTSPAYPKAHFEGTPPKTRARVFTTRVFKGLQLMSECSSDSSRAALADIKTPASSGGGRPPAPVAPPPSQHTPMGPFFGLEALGKVYLEGFFEVASDQLHGALLYLMLHALLMTVTEKELNKSIVRKDVGKRLQQKRMATGELPVKPRKKAFGTLNLVRASKDTVTLFVKEVPFPQYKQYRFVAKRRILPGKRKITQKQKVHDNIVFPAELKKELGILKPDYGSAPAYHALALPRKLKYAEPALENPKSP…
Node130	MRGAPLPRAVRSPQAPAGGLRASRALRSLRRRRREGSRRRRGAAQAALEGMSKCSSDSSITEDIKTMVLEGSPALQPCFATLSMGPLLQSLSMTPRISTAWSHSKVGNIMISSHFFFYRRRPTDKRTMNPALQLLGMAMLMQEPANNERCTSPAYPKAHFEGTPPKTRARVFTTRVFKGLQLMSECSSDSSRAALADIKTPASSGGGRPPAPVAPPPSQHTPMGPFFGLEALGKVYLEGFFEVASDQLHGALLYLMLHALLMTVTEKELNKSIVRKDVGKRLQQKRMATGELPVKPRKKAFGTLNLVRASKDTVTLFVKEVPFPQYKQYRFVAKRRILPGKRKITQKQKVHDNIVFPAELKKELGILKPDYGSAPAYHALALPRKLKYAEPALENPKSP…
Node131	MRGAPLPRAVRSPQAPAGGLRASRALRSLRRRRREGSRRRRGAAQAALEGMSKCSSDSSITEDIKTMVLEGSPALQPCFATLSMGPLLQSLSMTPRISTAWSHSKVGNIMISSHFFFYRRRPTDKRTMNPALQLLGMAMLMQEPANNERCTSPAYPKAHFEGTPPKTRARVFTTRVFKGLQLMSECSSDSSRAALADIKTPASSGGGRPPAPVAPPPSQHTPMGPFFGLEALGKVYLEGFFEVASDQLHGALLYLMLHALLMTVTEKELNKSIVRKDVGKRLQQKRMATGELPVKPRKKAFGTLNLVRASKDTVTLFVKEVPFPQYKQYRFVAKRRILPGKRKITQKQKVHDNIVFPAELKKELGILKPDYGSAPAYHALALPRKLKYAEPALENPKSP…
Node132	MRGAPLPRAVRSPQAPAGGLRASRALRSLRRRRREGSRRRRGAAQAALEGMSKCSSDSSITEDIKTMVLEGSPALQPCFATLSMGPLLQSLSMTPRISTAWSHSKVGNIMISSHFFFYRRRPTDKRTMNPALQLLGMAMLMQEPANNERCTSPAYPKAHFEGTPPKTRARVFTTRVFKGLQLMSECSSDSSRAALADIKTPASSGGGRPPAPVAPPPSQHTPMGPFFGLEALGKVYLEGFFEVASDQLHGALLYLMLHALLMTVTEKELNKSIVRKDVGKRLQQKRMATGELPVKPRKKAFGTLNLVRASKDTVTLFVKEVPFPQYKQYRFVAKRRILPGKRKITQKQKVHDNIVFPAELKKELGILKPDYGSAPAYHALALPRKLKYAEPALENPKSP…
Node133	MRGAPLPRAVRSPQAPAGGLRASRALRSLRRRRREGSRRRRGAAQAALEGMSKCSSDSSITEDIKTMVLEGSPALQPCFATLSMGPLLQSLSMTPRISTAWSHSKVGNIMISSHFFFYRRRPTDKRTMNPALQLLGMAMLMQEPANNERCTSPAYPKAHFEGTPPKTRARVFTTRVFKGLQLMSECSSDSSRAALADIKTPASSGGGRPPAPVAPPPSQHTPMGPFFGLEALGKVYLEGFFEVASDQLHGALLYLMLHALLMTVTEKELNKSIVRKDVGKRLQQKRMATGELPVKPRKKAFGTLNLVRASKDTVTLFVKEVPFPQYKQYRFVAKRRILPGKRKITQKQKVHDNIVFPAELKKELGILKPDYGSAPAYHALALPRKLKYAEPALENPKSP…
Node134	MRGAPLPRAVRSPQAPAGGLRASRALRSLRRRRREGSRRRRGAAQAALEGMSKCSSDSSITEDIKTMVLEGSPALQPCFATLSMGPLLQSLSMTPRISTAWSHSKVGNIMISSHFFFYRRRPTDKRTMNPALQLLGMAMLMQEPANNERCTSPAYPKAHFEGTPPKTRARVFTTRVFKGLQLMSECSSDSSRAALADIKTPASSGGGRPPAPVAPPPSQHTPMGPFFGLEALGKVYLEGFFEVASDQLHGALLYLMLHALLMTVTEKELNKSIVRKDVGKRLQQKRMATGELPVKPRKKAFGTLNLVRASKDTVTLFVKEVPFPQYKQYRFVAKRRILPGKRKITQKQKVHDNIVFPAELKKELGILKPDYGSAPAYHALALPRKLKYAEPALENPKSP…
Node135	MRGAPLPRAVRSPQAPAGGLRASRALRSLRRRRREGSRRRRGAAQAALEGMSKCSSDSSITEDIKTMVLEGSPALQPCFATLSMGPLLQSLSMTPRISTAWSHSKVGNIMISSHFFFYRRRPTDKRTMNPALQLLGMAMLMQEPANNERCTSPAYPKAHFEGTPPKTRARVFTTRVFKGLQLMSECSSDSSRAALADIKTPASSGGGRPPAPVAPPPSQHTPMGPFFGLEALGKVYLEGFFEVASDQLHGALLYLMLHALLMTVTEKELNKSIVRKDVGKRLQQKRMATGELPVKPRKKAFGTLNLVRASKDTVTLFVKEVPFPQYKQYRFVAKRRILPGKRKITQKQKVHDNIVFPAELKKELGILKPDYGSAPAYHALALPRKLKYAEPALENPKSP…
Node136	MRGAPLPRAVRSPQAPAGGLRASRALRSLRRRRREGSRRRRGAAQAALEGMSKCSSDSSITEDIKTMVLEGSPALQPCFATLSMGPLLQSLSMTPRISTAWSHSKVGNIMISSHFFFYRRRPTDKRTMNPALQLLGMAMLMQEPANNERCTSPAYPKAHFEGTPPKTRARVFTTRVFKGLQLMSECSSDSSRAALADIKTPASSGGGRPPAPVAPPPSQHTPMGPFFGLEALGKVYLEGFFEVASDQLHGALLYLMLHALLMTVTEKELNKSIVRKDVGKRLQQKRMATGELPVKPRKKAFGTLNLVRASKDTVTLFVKEVPFPQYKQYRFVAKRRILPGKRKITQKQKVHDNIVFPAELKKELGILKPDYGSAPAYHALALPRKLKYAEPALENPKSP…
Node137	MRGAPLPRAVRSPQAPAGGLRASRALRSLRRRRREGSRRRRGAAQAALEGMSKCSSDSSITEDIKTMVLEGSPALQPCFATLSMGPLLQSLSMTPRISTAWSHSKVGNIMISSHFFFYRRRPTDKRTMNPALQLLGMAMLMQEPANNERCTSPAYPKAHFEGTPPKTRARVFTTRVFKGLQLMSECSSDSSRAALADIKTPASSGGGRPPAPVAPPPSQHTPMGPFFGLEALGKVYLEGFFEVASDQLHGALLYLMLHALLMTVTEKELNKSIVRKDVGKRLQQKRMATGELPVKPRKKAFGTLNLVRASKDTVTLFVKEVPFPQYKQYRFVAKRRILPGKRKITQKQKVHDNIVFPAELKKELGILKPDYGSAPAYHALALPRKLKYAEPALENPKSP…
Node138	MRGAPLPRAVRSPQAPAGGLRASRALRSLRRRRREGSRRRRGAAQAALEGMSKCSSDSSITEDIKTMVLEGSPALQPCFATLSMGPLLQSLSMTPRISTAWSHSKVGNIMISSHFFFYRRRPTDKRTMNPALQLLGMAMLMQEPANNERCTSPAYPKAHFEGTPPKTRARVFTTRVFKGLQLMSECSSDSSRAALADIKTPASSGGGRPPAPVAPPPSQHTPMGPFFGLEALGKVYLEGFFEVASDQLHGALLYLMLHALLMTVTEKELNKSIVRKDVGKRLQQKRMATGELPVKPRKKAFGTLNLVRASKDTVTLFVKEVPFPQYKQYRFVAKRRILPGKRKITQKQKVHDNIVFPAELKKELGILKPDYGSAPAYHALALPRKLKYAEPALENPKSP…
Node139	MRGAPLPRAVRSPQAPAGGLRASRALRSLRRRRREGSRRRRGAAQAALEGMSKCSSDSSITEDIKTMVLEGSPALQPCFATLSMGPLLQSLSMTPRISTAWSHSKVGNIMISSHFFFYRRRPTDKRTMNPALQLLGMAMLMQEPANNERCTSPAYPKAHFEGTPPKTRARVFTTRVFKGLQLMSECSSDSSRAALADIKTPASSGGGRPPAPVAPPPSQHTPMGPFFGLEALGKVYLEGFFEVASDQLHGALLYLMLHALLMTVTEKELNKSIVRKDVGKRLQQKRMATGELPVKPRKKAFGTLNLVRASKDTVTLFVKEVPFPQYKQYRFVAKRRILPGKRKITQKQKVHDNIVFPAELKKELGILKPDYGSAPAYHALALPRKLKYAEPALENPKSP…
Node140	MRGAPLPRAVRSPQAPAGGLRASRALRSLRRRRREGSRRRRGAAQAALEGMSKCSSDSSITEDIKTMVLEGSPALQPCFATLSMGPLLQSLSMTPRISTAWSHSKVGNIMISSHFFFYRRRPTDKRTMNPALQLLGMAMLMQEPANNERCTSPAYPKAHFEGTPPKTRARVFTTRVFKGLQLMSECSSDSSRAALADIKTPASSGGGRPPAPVAPPPSQHTPMGPFFGLEALGKVYLEGFFEVASDQLHGALLYLMLHALLMTVTEKELNKSIVRKDVGKRLQQKRMATGELPVKPRKKAFGTLNLVRASKDTVTLFVKEVPFPQYKQYRFVAKRRILPGKRKITQKQKVHDNIVFPAELKKELGILKPDYGSAPAYHALALPRKLKYAEPALENPKSP…
Node141	MRGAPLPRAVRSPQAPAGGLRASRALRSLRRRRREGSRRRRGAAQAALEGMSKCSSDSSITEDIKTMVLEGSPALQPCFATLSMGPLLQSLSMTPRISTAWSHSKVGNIMISSHFFFYRRRPTDKRTMNPALQLLGMAMLMQEPANNERCTSPAYPKAHFEGTPPKTRARVFTTRVFKGLQLMSECSSDSSRAALADIKTPASSGGGRPPAPVAPPPSQHTPMGPFFGLEALGKVYLEGFFEVASDQLHGALLYLMLHALLMTVTEKELNKSIVRKDVGKRLQQKRMATGELPVKPRKKAFGTLNLVRASKDTVTLFVKEVPFPQYKQYRFVAKRRILPGKRKITQKQKVHDNIVFPAELKKELGILKPDYGSAPAYHALALPRKLKYAEPALENPKSP…
Node142	MRGAPLPRAVRSPQAPAGGLRASRALRSLRRRRREGSRRRRGAAQAALEGMSKCSSDSSITEDIKTMVLEGSPALQPCFATLSMGPLLQSLSMTPRISTAWSHSKVGNIMISSHFFFYRRRPTDKRTMNPALQLLGMAMLMQEPANNERCTSPAYPKAHFEGTPPKTRARVFTTRVFKGLQLMSECSSDSSRAALADIKTPASSGGGRPPAPVAPPPSQHTPMGPFFGLEALGKVYLEGFFEVASDQLHGALLYLMLHALLMTVTEKELNKSIVRKDVGKRLQQKRMATGELPVKPRKKAFGTLNLVRASKDTVTLFVKEVPFPQYKQYRFVAKRRILPGKRKITQKQKVHDNIVFPAELKKELGILKPDYGSAPAYHALALPRKLKYAEPALENPKSP…
Node143	MRGAPLPRAVRSPQAPAGGLRASRALRSLRRRRREGSRRRRGAAQAALEGMSKCSSDSSITEDIKTMVLEGSPALQPCFATLSMGPLLQSLSMTPRISTAWSHSKVGNIMISSHFFFYRRRPTDKRTMNPALQLLGMAMLMQEPANNERCTSPAYPKAHFEGTPPKTRARVFTTRVFKGLQLMSECSSDSSRAALADIKTPASSGGGRPPAPVAPPPSQHTPMGPFFGLEALGKVYLEGFFEVASDQLHGALLYLMLHALLMTVTEKELNKSIVRKDVGKRLQQKRMATGELPVKPRKKAFGTLNLVRASKDTVTLFVKEVPFPQYKQYRFVAKRRILPGKRKITQKQKVHDNIVFPAELKKELGILKPDYGSAPAYHALALPRKLKYAEPALENPKSP…
Node144	MRGAPLPRAVRSPQAPAGGLRASRALRSLRRRRREGSRRRRGAAQAALEGMSKCSSDSSITEDIKTMVLEGSPALQPCFATLSMGPLLQSLSMTPRISTAWSHSKVGNIMISSHFFFYRRRPTDKRTMNPALQLLGMAMLMQEPANNERCTSPAYPKAHFEGTPPKTRARVFTTRVFKGLQLMSECSSDSSRAALADIKTPASSGGGRPPAPVAPPPSQHTPMGPFFGLEALGKVYLEGFFEVASDQLHGALLYLMLHALLMTVTEKELNKSIVRKDVGKRLQQKRMATGELPVKPRKKAFGTLNLVRASKDTVTLFVKEVPFPQYKQYRFVAKRRILPGKRKITQKQKVHDNIVFPAELKKELGILKPDYGSAPAYHALALPRKLKYAEPALENPKSP…
Node145	MRGAPLPRAVRSPQAPAGGLRASRALRSLRRRRREGSRRRRGAAQAALEGMSKCSSDSSITEDIKTMVLEGSPALQPCFATLSMGPLLQSLSMTPRISTAWSHSKVGNIMISSHFFFYRRRPTDKRTMNPALQLLGMAMLMQEPANNERCTSPAYPKAHFEGTPPKTRARVFTTRVFKGLQLMSECSSDSSRAALADIKTPASSGGGRPPAPVAPPPSQHTPMGPFFGLEALGKVYLEGFFEVASDQLHGALLYLMLHALLMTVTEKELNKSIVRKDVGKRLQQKRMATGELPVKPRKKAFGTLNLVRASKDTVTLFVKEVPFPQYKQYRFVAKRRILPGKRKITQKQKVHDNIVFPAELKKELGILKPDYGSAPAYHALALPRKLKYAEPALENPKSP…
Node146	MRGAPLPRAVRSPQAPAGGLRASRALRSLRRRRREGSRRRRGAAQAALEGMSKCSSDSSITEDIKTMVLEGSPALQPCFATLSMGPLLQSLSMTPRISTAWSHSKVGNIMISSHFFFYRRRPTDKRTMNPALQLLGMAMLMQEPANNERCTSPAYPKAHFEGTPPKTRARVFTTRVFKGLQLMSECSSDSSRAALADIKTPASSGGGRPPAPVAPPPSQHTPMGPFFGLEALGKVYLEGFFEVASDQLHGALLYLMLHALLMTVTEKELNKSIVRKDVGKRLQQKRMATGELPVKPRKKAFGTLNLVRASKDTVTLFVKEVPFPQYKQYRFVAKRRILPGKRKITQKQKVHDNIVFPAELKKELGILKPDYGSAPAYHALALPRKLKYAEPALENPKSP…
Node147	MRGAPLPRAVRSPQAPAGGLRASRALRSLRRRRREGSRRRRGAAQAALEGMSKCSSDSSITEDIKTMVLEGSPALQPCFATLSMGPLLQSLSMTPRISTAWSHSKVGNIMISSHFFFYRRRPTDKRTMNPALQLLGMAMLMQEPANNERCTSPAYPKAHFEGTPPKTRARVFTTRVFKGLQLMSECSSDSSRAALADIKTPASSGGGRPPAPVAPPPSQHTPMGPFFGLEALGKVYLEGFFEVASDQLHGALLYLMLHALLMTVTEKELNKSIVRKDVGKRLQQKRMATGELPVKPRKKAFGTLNLVRASKDTVTLFVKEVPFPQYKQYRFVAKRRILPGKRKITQKQKVHDNIVFPAELKKELGILKPDYGSAPAYHALALPRKLKYAEPALENPKSP…
Node148	MRGAPLPRAVRSPQAPAGGLRASRALRSLRRRRREGSRRRRGAAQAALEGMSKCSSDSSITEDIKTMVLEGSPALQPCFATLSMGPLLQSLSMTPRISTAWSHSKVGNIMISSHFFFYRRRPTDKRTMNPALQLLGMAMLMQEPANNERCTSPAYPKAHFEGTPPKTRARVFTTRVFKGLQLMSECSSDSSRAALADIKTPASSGGGRPPAPVAPPPSQHTPMGPFFGLEALGKVYLEGFFEVASDQLHGALLYLMLHALLMTVTEKELNKSIVRKDVGKRLQQKRMATGELPVKPRKKAFGTLNLVRASKDTVTLFVKEVPFPQYKQYRFVAKRRILPGKRKITQKQKVHDNIVFPAELKKELGILKPDYGSAPAYHALALPRKLKYAEPALENPKSP…
Node149	MRGAPLPRAVRSPQAPAGGLRASRALRSLRRRRREGSRRRRGAAQAALEGMSKCSSDSSITEDIKTMVLEGSPALQPCFATLSMGPLLQSLSMTPRISTAWSHSKVGNIMISSHFFFYRRRPTDKRTMNPALQLLGMAMLMQEPANNERCTSPAYPKAHFEGTPPKTRARVFTTRVFKGLQLMSECSSDSSRAALADIKTPASSGGGRPPAPVAPPPSQHTPMGPFFGLEALGKVYLEGFFEVASDQLHGALLYLMLHALLMTVTEKELNKSIVRKDVGKRLQQKRMATGELPVKPRKKAFGTLNLVRASKDTVTLFVKEVPFPQYKQYRFVAKRRILPGKRKITQKQKVHDNIVFPAELKKELGILKPDYGSAPAYHALALPRKLKYAEPALENPKSP…
Node150	MRGAPLPRAVRSPQAPAGGLRASRALRSLRRRRREGSRRRRGAAQAALEGMSKCSSDSSITEDIKTMVLEGSPALQPCFATLSMGPLLQSLSMTPRISTAWSHSKVGNIMISSHFFFYRRRPTDKRTMNPALQLLGMAMLMQEPANNERCTSPAYPKAHFEGTPPKTRARVFTTRVFKGLQLMSECSSDSSRAALADIKTPASSGGGRPPAPVAPPPSQHTPMGPFFGLEALGKVYLEGFFEVASDQLHGALLYLMLHALLMTVTEKELNKSIVRKDVGKRLQQKRMATGELPVKPRKKAFGTLNLVRASKDTVTLFVKEVPFPQYKQYRFVAKRRILPGKRKITQKQKVHDNIVFPAELKKELGILKPDYGSAPAYHALALPRKLKYAEPALENPKSP…
Node151	MRGAPLPRAVRSPQAPAGGLRASRALRSLRRRRREGSRRRRGAAQAALEGMSKCSSDSSITEDIKTMVLEGSPALQPCFATLSMGPLLQSLSMTPRISTAWSHSKVGNIMISSHFFFYRRRPTDKRTMNPALQLLGMAMLMQEPANNERCTSPAYPKAHFEGTPPKTRARVFTTRVFKGLQLMSECSSDSSRAALADIKTPASSGGGRPPAPVAPPPSQHTPMGPFFGLEALGKVYLEGFFEVASDQLHGALLYLMLHALLMTVTEKELNKSIVRKDVGKRLQQKRMATGELPVKPRKKAFGTLNLVRASKDTVTLFVKEVPFPQYKQYRFVAKRRILPGKRKITQKQKVHDNIVFPAELKKELGILKPDYGSAPAYHALALPRKLKYAEPALENPKSP…
Node152	MRGAPLPRAVRSPQAPAGGLRASRALRSLRRRRREGSRRRRGAAQAALEGMSKCSSDSSITEDIKTMVLEGSPALQPCFATLSMGPLLQSLSMTPRISTAWSHSKVGNIMISSHFFFYRRRPTDKRTMNPALQLLGMAMLMQEPANNERCTSPAYPKAHFEGTPPKTRARVFTTRVFKGLQLMSECSSDSSRAALADIKTPASSGGGRPPAPVAPPPSQHTPMGPFFGLEALGKVYLEGFFEVASDQLHGALLYLMLHALLMTVTEKELNKSIVRKDVGKRLQQKRMATGELPVKPRKKAFGTLNLVRASKDTVTLFVKEVPFPQYKQYRFVAKRRILPGKRKITQKQKVHDNIVFPAELKKELGILKPDYGSAPAYHALALPRKLKYAEPALENPKSP…
Node153	MRGAPLPRAVRSPQAPAGGLRASRALRSLRRRRREGSRRRRGAAQAALEGMSKCSSDSSITEDIKTMVLEGSPALQPCFATLSMGPLLQSLSMTPRISTAWSHSKVGNIMISSHFFFYRRRPTDKRTMNPALQLLGMAMLMQEPANNERCTSPAYPKAHFEGTPPKTRARVFTTRVFKGLQLVSECSSDSSRAALADIKTPASSGGGRPPAPVAPPPSQHTPMGPFFGLEALGKVYLEGFFEVASDQLHGALLYLMLHALLMTVTEKELNKSIVRKDVGKRLQQKRMATGELPVKPRKKAFGTLNLVRASKDTVTLFVKEVPFPQYKQYRFVAKRRILPGKRKITQKQKVHDNIVFPAELKKELGILKPDYGSAPAYHALALPRKLKYAEPALENPKSP…
Node154	MRGAPLPRAVRSPQAPAGGLRASRALRSLRRRRREGSRRRRGAAQAALEGMSKCSSDSSITEDIKTMVLEGSPALQPCFATLSMGPLLQSLSMTPRISTAWSHSKVGNIMISSHFFFYRRRPTDKRTMNPALQLLGMAMLMQEPANNERCTSPAYPKAHFEGTPPKTRARVFTTRVFKGLQLVSECSSDSSRAALADIKTPASSGGGRPPAPVAPPPSQHTPMGPFFGLEALGKVYLEGFFEVASDQLHGALLYLMLHALLMTVTEKELNKSIVRKDVGKRLQQKRMATGELPVKPRKKAFGTLNLVRASKDTVTLFVKEVPFPQYKQYRFVAKRRILPGKRKITQKQKVHDNIVFPAELKKELGILKPDYGSAPAYHALALPRKLKYAEPALENPKSP…
Node155	MRGAPLPRAVRSPQAPAGGLRASRALRSLRRRRREGSRRRRGAAQAALEGMSKCSSDSSITEDIKTMVLEGSPALQPCFATLSMGPLLQSLSMTPRISTAWSHSKVGNIMISSHFFFYRRRPTDKRTMNPALQLLGMAMLMQEPANNERCTSPAYPKAHFEGTPPKTRARVFTTRVFKGLQLVSECSSDSSRAALADIKTPASSGGGRPPAPVAPPPSQHTPMGPFFGLEALGKVYLEGFFEVASDQLHGALLYLMLHALLMTVTEKELNKSIVRKDVGKRLQQKRMATGELPVKPRKKAFGTLNLVRASKDTVTLFVKEVPFPQYKQYRFVAKRRILPGKRKITQKQKVHDNIVFPAELKKELGILKPDYGSAPAYHALALPRKLKYAEPALENPKSP…
Node156	MRGAPLPRAVRSPQAPAGGLRASRALRSLRRRRREGSRRRRGAAQAALEGMSKCSSDSSITEDIKTMVLEGSPALQPCFATLSMGPLLQSLSMTPRISTAWSHSKVGNIMISSHFFFYRRRPTDKRTMNPALQLLGMAMLMQEPANNERCTSPAYPKAHFEGTPPKTRARVFTTRVFKGLQLVSECSSDSSRAALADIKTPASSGGGRPPAPVAPPPSQHTPMGPFFGLEALGKVYLEGFFEVASDQLHGALLYLMLHALLMTVTEKELNKSIVRKDVGKRLQQKRMATGELPVKPRKKAFGTLNLVRASKDTVTLFVKEVPFPQYKQYRFVAKRRILPGKRKITQKQKVHDNIVFPAELKKELGILKPDYGSAPAYHALALPRKLKYAEPALENPKSP…
Node157	MRGAPLPRAVRSPQAPAGGLRASRALRSLRRRRREGSRRRRGAAQAALEGMSKCSSDSSITEDIKTMVLEGSPALQPCFATLSMGPLLQSLSMTPRISTAWSHSKVGNIMISSHFFFYRRRPTDKRTMNPALQLLGMAMLMQEPANNERCTSPAYPKAHFEGTPPKTRARVFTTRVFKGLQLVSECSSDSSRAALADIKTPASSGGGRPPAPVAPPPSQHTPMGPFFGLEALGKVYLEGFFEVASDQLHGALLYLMLHALLMTVTEKELNKSIVRKDVGKRLQQKRMATGELPVKPRKKAFGTLNLVRASKDTVTLFVKEVPFPQYKQYRFVAKRRILPGKRKITQKQKVHDNIVFPAELKKELGILKPDYGSAPAYHALALPRKLKYAEPALENPKSP…
Node158	MRGAPLPRAVRSPQAPAGGLRASRALRSLRRRRREGSRRRRGAAQAALEGMSKCSSDSSITEDIKTMVLEGSPALQPCFATLSMGPLLQSLSMTPRISTAWSHSKVGNIMISSHFFFYRRRPTDKRTMNPALQLLGMAMLMQEPANNERCTSPAYPKAHFEGTPPKTRARVFTTRVFKGLQLVSECSSDSSRAALADIKTPASSGGGRPPAPVAPPPSQHTPMGPFFGLEALGKVYLEGFFEVASDQLHGALLYLMLHALLMTVTEKELNKSIVRKDVGKRLQQKRMATGELPVKPRKKAFGTLNLVRASKDTVTLFVKEVPFPQYKQYRFVAKRRILPGKRKITQKQKVHDNIVFPAELKKELGILKPDYGSAPAYHALALPRKLKYAEPALENPKSP…
Node159	MRGAPLPRAVRSPQAPAGGLRASRALRSLRRRRREGSRRRRGAAQAALEGMSKCSSDSSITEDIKTMVLEGSPALQPCFATLSMGPLLQSLSMTPRISTAWSHSKVGNIMISSHFFFYRRRPTDKRTMNPALQLLGMAMLMQEPANNERCTSPAYPKAHFEGTPPKTRARVFTTRVFKGLQLMSECSSDSSRAALADIKTPASSGGGRPPAPVAPPPSQHTPMGPFFGLEALGKVYLEGFFEVASDQLHGALLYLMLHALLMTVTEKELNKSIVRKDVGKRLQQKRMATGELPVKPRKKAFGTLNLVRASKDTVTLFVKEVPFPQYKQYRFVAKRRILPGKRKITQKQKVHDNIVFPAELKKELGILKPDYGSAPAYHALALPRKLKYAEPALENPKSP…
Node160	MRGAPLPRAVRSPQAPAGGLRASRALRSLRRRRREGSRRRRGAAQAALEGMSKCSSDSSITEDIKTMVLEGSPALQPCFATLSMGPLLQSLSMTPRISTAWSHSKVGNIMISSHFFFYRRRPTDKRTMNPALQLLGMAMLMQEPANNERCTSPAYPKAHFEGTPPKTRARVFTTRVFKGLQLMSECSSDSSRAALADIKTPASSGGGRPPAPVAPPPSQHTPMGPFFGLEALGKVYLEGFFEVASDQLHGALLYLMLHALLMTVTEKELNKSIVRKDVGKRLQQKRMATGELPVKPRKKAFGTLNLVRASKDTVTLFVKEVPFPQYKQYRFVAKRRILPGKRKITQKQKVHDNIVFPAELKKELGILKPDYGSAPAYHALALPRKLKYAEPALENPKSP…
Node161	MRGAPLPRAVRSPQAPAGGLRASRALRSLRRRRREGSRRRRGAAQAALEGMSKCSSDSSITEDIKTMVLEGSPALQPCFATLSMGPLLQSLSMTPRISTAWSHSKVGNIMISSHFFFYRRRPTDKRTMNPALQLLGMAMLMQEPANNERCTSPAYPKAHFEGTPPKTRARVFTTRVFKGLQLMSECSSDSSRAALADIKTPASSGGGRPPAPVAPPPSQHTPMGPFFGLEALGKVYLEGFFEVASDQLHGALLYLMLHALLMTVTEKELNKSIVRKDVGKRLQQKRMATGELPVKPRKKAFGTLNLVRASKDTVTLFVKEVPFPQYKQYRFVAKRRILPGKRKITQKQKVHDNIVFPAELKKELGILKPDYGSAPAYHALALPRKLKYAEPALENPKSP…
Node162	MRGAPLPRAVRSPQAPAGGLRASRALRSLRRRRREGSRRRRGAAQAALEGMSKCSSDSSITEDIKTMVLEGSPALQPCFATLSMGPLLQSLSMTPRISTAWSHSKVGNIMISSHFFFYRRRPTDKRTMNPALQLLGMAMLMQEPANNERCTSPAYPKAHFEGTPPKTRARVFTTRVFKGLQLMSECSSDSSRAALADIKTPASSGGGRPPAPVAPPPSQHTPMGPFFGLEALGKVYLEGFFEVASDQLHGALLYLMLHALLMTVTEKELNKSIVRKDVGKRLQQKRMATGELPVKPRKKAFGTLNLVRASKDTVTLFVKEVPFPQYKQYRFVAKRRILPGKRKITQKQKVHDNIVFPAELKKELGILKPDYGSAPAYHALALPRKLKYAEPALENPKSP…
Node163	MRGAPLPRAVRSPQAPAGGLRASRALRSLRRRRREGSRRRRGAAQAALEGMSKCSSDSSITEDIKTMVLEGSPALQPCFATLSMGPLLQSLSMTPRISTAWSHSKVGNIMISSHFFFYRRRPTDKRTMNPALQLLGMAMLMQEPANNERCTSPAYPKAHFEGTPPKTRARVFTTRVFKGLQLMSECSSDSSRAALADIKTPASSGGGRPPAPVAPPPSQHTPMGPFFGLEALGKVYLEGFFEVASDQLHGALLYLMLHALLMTVTEKELNKSIVRKDVGKRLQQKRMATGELPVKPRKKAFGTLNLVRASKDTVTLFVKEVPFPQYKQYRFVAKRRILPGKRKITQKQKVHDNIVFPAELKKELGILKPDYGSAPAYHALALPRKLKYAEPALENPKSP…
Node164	MRGAPLPRAVRSPQAPAGGLRASRALRSLRRRRREGSRRRRGAAQAALEGMSKCSSDSSITEDIKTMVLEGSPALQPCFATLSMGPLLQSLSMTPRISTAWSHSKVGNIMISSHFFFYRRRPTDKRTMNPALQLLGMAMLMQEPANNERCTSPAYPKAHFEGTPPKTRARVFTTRVFKGLQLMSECSSDSSRAALADIKTPASSGGGRPPAPVAPPPSQHTPMGPFFGLEALGKVYLEGFFEVASDQLHGALLYLMLHALLMTVTEKELNKSIVRKDVGKRLQQKRMATGELPVKPRKKAFGTLNLVRASKDTVTLFVKEVPFPQYKQYRFVAKRRILPGKRKITQKQKVHDNIVFPAELKKELGILKPDYGSAPAYHALALPRKLKYAEPALENPKSP…
Node165	MRGAPLPRAVRSPQAPAGGLRASRALRSLRRRRREGSRRRRGAAQAALEGMSKCSSDSSITEDIKTMVLEGSPALQPCFATLSMGPLLQSLSMTPRISTAWSHSKVGNIMISSHFFFYRRRPTDKRTMNPALQLLGMAMLMQEPANNERCTSPAYPKAHFEGTPPKTRARVFTTRVFKGLQLMSECSSDSSRAALADIKTPASSGGGRPPAPVAPPPSQHTPMGPFFGLEALGKVYLEGFFEVASDQLHGALLYLMLHALLMTVTEKELNKSIVRKDVGKRLQQKRMATGELPVKPRKKAFGTLNLVRASKDTVTLFVKEVPFPQYKQYRFVAKRRILPGKRKITQKQKVHDNIVFPAELKKELGILKPDYGSAPAYHALALPRKLKYAEPALENPKSP…
Node166	MRGAPLPRAVRSPQAPAGGLRASRALRSLRRRRREGSRRRRGAAQAALEGMSKCSSDSSITEDIKTMVLEGSPASQPCFATLSMGPLLQSLSMTPRISTAWSHSKVGNIMISSHFFFYRRRPTDKRTMNPALQLLGMAMLMQEPANNERCTSPAYPKAHFEGTPPKTRARVFTTRVFKGLQLMSECSSDSSRAALADIKTPASSGGGRPPAPVAPPPSQHTPMGPFFGLEALGKVYLEGFFEVASDQLHGALLYLMLHALLMTVTEKELNKSIVRKDVGKRLQQKRMATGELPVKPRKKAFGTLNLVRASKDTVTLFVKEVPFPQYKQYRFVAKRRILPGKRKITQKQKVHDNIVFPAELKKELGILKPDYGSAPAYHALALPRKLKYAEPALENPKSP…
Node167	MRGAPLPRAVRSPQAPAGGLRASRALRSLRRRRREGSRRRRGAAQAALEGMSKCSSDSSITEDIKTMVLEGSPASQPCFATLSMGPLLQSLSMTPRISTAWSHSKVGNIMISSHFFFYRRRPTDKRTMNPALQLLGMAMLMQEPANNERCTSPAYPKAHFEGTPPKTRARVFTTRVFKGLQLMSECSSDSSRAALADIKTPASSGGGRPPAPVAPPPSQHTPMGPFFGLEALGKVYLEGFFEVASDQLHGALLYLMLHALLMTVTEKELNKSIVRKDVGKRLQQKRMATGELPVKPRKKAFGTLNLVRASKDTVTLFVKEVPFPQYKQYRFVAKRRILPGKRKITQKQKVHDNIVFPAELKKELGILKPDYGSAPAYHALALPRKLKYAEPALENPKSP…
Node168	MRGAPLPRAVRSPQAPAGGLRASRALRSLRRRRREGSRRRRGAAQAALEGMSKCSSDSSITEDIKTMVLEGSPASQPCFATLSMGPLLQSLSMTPRISTAWSHSKVGNIMISSHFFFYRRRPTDKRTMNPALQLLGMAMLMQEPANNERCTSPAYPKAHFEGTPPKTRARVFTTRVFKGLQLMSECSSDSSRAALADIKTPASSGGGRPPAPVAPPPSQHTPMGPFFGLEALGKVYLEGFFEVASDQLHGALLYLMLHALLMTVTEKELNKSIVRKDVGKRLQQKRMATGELPVKPRKKAFGTLNLVRASKDTVTLFVKEVPFPQYKQYRFVAKRRILPGKRKITQKQKVHDNIVFPAELKKELGILKPDYGSAPAYHALALPRKLKYAEPALENPKSP…
Node169	MRGAPLPRAVRSPQAPAGGLRASRALRSLRRRRREGSRRRRGAAQAALEGMSKCSSDSSITEDIKTMVLEGSPALQPCFATLSMGPLLQSLSMTPRISTAWSHSKVGNIMISSHFFFYRRRPTDKRTMNPALQLLGMAMLMQEPANNERCTSPAYPKAHFEGTPPKTRARVFTTRVFKGLQLMSECSSDSSRAALADIKTPASSGGGRPPAPVAPPPSQHTPMGPFFGLEALGKVYLEGFFEVASDQLHGALLYLMLHALLMTVTEKELNKSIVRKDVGKRLQQKRMATGELPVKPRKKAFGTLNLVRASKDTVTLFVKEVPFPQYKQYRFVAKRRILPGKRKITQKQKVHDNIVFPAELKKELGILKPDYGSAPAYHALALPRKLKYAEPALENPKSP…
Node170	MRGAPLPRAVRSPQAPAGGLRASRALRSLRRRRREGSRRRRGAAQAALEGMSKCSSDSSITEDIKTMVLEGSPALQPCFATLSMGPLLQSLSMTPRISTAWSHSKVGNIMISSHFFFYRRRPTDKRTMNPALQLLGMAMLMQEPANNERCTSPAYPKAHFEGTPPKTRARVFTTRVFKGLQLMSECSSDSSRAALADIKTPASSGGGRPPAPVAPPPSQHTPMGPFFGLEALGKVYLEGFFEVASDQLHGALLYLMLHALLMTVTEKELNKSIVRKDVGKRLQQKRMATGELPVKPRKKAFGTLNLVRASKDTVTLFVKEVPFPQYKQYRFVAKRRILPGKRKITQKQKVHDNIVFPAELKKELGILKPDYGSAPAYHALALPRKLKYAEPALENPKSP…
Node171	MRGAPLPRAVRSPQAPAGGLRASRALRSLRRRRREGSRRRRGAAQAALEGMSKCSSDSSITEDIKTMVLEGSPALQPCFATLSMGPLLQSLSMTPRISTAWSHSKVGNIMISSHFFFYRRRPTDKRTMNPALQLLGMAMLMQEPANNERCTSPAYPKAHFEGTPPKTRARVFTTRVFKGLQLMSECSSDSSRAALADIKTPASSGGGRPPAPVAPPPSQHTPMGPFFGLEALGKVYLEGFFEVASDQLHGALLYLMLHALLMTVTEKELNKSIVRKDVGKRLQQKRMATGELPVKPRKKAFGTLNLVRASKDTVTLFVKEVPFPQYKQYRFVAKRRILPGKRKITQKQKVHDNIVFPAELKKELGILKPDYGSAPAYHALALPRKLKYAEPALENPKSP…
Node172	MRGAPLPRAVRSPQAPAGGLRASRALRSLRRRRREGSRRRRGAAQAALEGMSKCSSDSSITEDIKTMVLEGSPALQPCFATLSMGPLLQSLSMTPRISTAWSHSKVGNIMISSHFFFYRRRPTDKRTMNPALQLLGMAMLMQEPANNERCTSPAYPKAHFEGTPPKTRARVFTTRVFKGLQLMSECSSDSSRAALADIKTPASSGGGRPPAPVAPPPSQHTPMGPFFGLEALGKVYLEGFFEVASDQLHGALLYLMLHALLMTVTEKELNKSIVRKDVGKRLQQKRMATGELPVKPRKKAFGTLNLVRASKDTVTLFVKEVPFPQYKQYRFVAKRRILPGKRKITQKQKVHDNIVFPAELKKELGILKPDYGSAPAYHALALPRKLKYAEPALENPKSP…
Node173	MRGAPLPRAVRSPQAPAGGLRASRALRSLRRRRREGSRRRRGAAQAALEGMSKCSSDSSITEDIKTMVLEGSPALQPCFATLSMGPLLQSLSMTPRISTAWSHSKVGNIMISSHFFFYRRRPTDKRTMNPALQLLGMAMLMQEPANNERCTSPAYPKAHFEGTPPKTRARVFTTRVFKGLQLMSECSSDSSRAALADIKTPASSGGGRPPAPVAPPPSQHTPMGPFFGLEALGKVYLEGFFEVASDQLHGALLYLMLHALLMTVTEKELNKSIVRKDVGKRLQQKRMATGELPVKPRKKAFGTLNLVRASKDTVTLFVKEVPFPQYKQYRFVAKRRILPGKRKITQKQKVHDNIVFPAELKKELGILKPDYGSAPAYHALALPRKLKYAEPALENPKSP…
Node174	MRGAPLPRAVRSPQAPAGGLRASRALRSLRRRRREGSRRRRGAAQAALEGMSKCSSDSSITEDIKTMVLEGSPALQPCFATLSMGPLLQSLSMTPRISTAWSHSKVGNIMISSHFFFYRRRPTDKRTMNPALQLLGMAMLMQEPANNERCTSPAYPKAHFEGTPPKTRARVFTTRVFKGLQLMSECSSDSSRAALADIKTPASSGGGRPPAPVAPPPSQHTPMGPFFGLEALGKVYLEGFFEVASDQLHGALLYLMLHALLMTVTEKELNKSIVRKDVGKRLQQKRMATGELPVKPRKKAFGTLNLVRASKDTVTLFVKEVPFPQYKQYRFVAKRRILPGKRKITQKQKVHDNIVFPAELKKELGILKPDYGSAPAYHALALPRKLKYAEPALENPKSP…
Node175	MRGAPLPRAVRSPQAPAGGLRASRALRSLRRRRREGSRRRRGAAQAALEGMSKCSSDSSITEDIKTMVLEGSPALQPCFATLSMGPLLQSLSMTPRISTAWSHSKVGNIMISSHFFFYRRRPTDKRTMNPALQLLGMAMLMQEPANNERCTSPAYPKAHFEGTPPKTRARVFTTRVFKGLQLMSECSSDSSRAALADIKTPASSGGGRPPAPVAPPPSQHTPMGPFFGLEALGKVYLEGFFEVASDQLHGALLYLMLHALLMTVTEKELNKSIVRKDVGKRLQQKRMATGELPVKPRKKAFGTLNLVRASKDTVTLFVKEVPFPQYKQYRFVAKRRILPGKRKITQKQKVHDNIVFPAELKKELGILKPDYGSAPAYHALALPRKLKYAEPALENPKSP…
Node176	MRGAPLPRAVRSPQAPAGGLRASRALRSLRRRRREGSRRRRGAAQAALEGMSKCSSDSSITEDIKTMVLEGSPALQPCFATLSMGPLLQSLSMTPRISTAWSHSKVGNIMISSHFFFYRRRPTDKRTMNPALQLLGMAMLMQEPANNERCTSPAYPKAHFEGTPPKTRARVFTTRVFKGLQLMSECSSDSSRAALADIKTPASSGGGRPPAPVAPPPSQHTPMGPFFGLEALGKVYLEGFFEVASDQLHGALLYLMLHALLMTVTEKELNKSIVRKDVGKRLQQKRMATGELPVKPRKKAFGTLNLVRASKDTVTLFVKEVPFPQYKQYRFVAKRRILPGKRKITQKQKVHDNIVFPAELKKELGILKPDYGSAPAYHALALPRKLKYAEPALENPKSP…
Node177	MRGAPLPRAVRSPQAPAGGLRASRALRSLRRRRREGSRRRRGAAQAALEGMSKCSSDSSITEDIKTMVLEGSPALQPCFATLSMGPLLQSLSMTPRISTAWSHSKVGNIMISSHFFFYRRRPTDKRTMNPALQLLGMAMLMQEPANNERCTSPAYPKAHFEGTPPKTRARVFTTRVFKGLQLMSECSSDSSRAALADIKTPASSGGGRPPAPVAPPPSQHTPMGPFFGLEALGKVYLEGFFEVASDQLHGALLYLMLHALLMTVTEKELNKSIVRKDVGKRLQQKRMATGELPVKPRKKAFGTLNLVRASKDTVTLFVKEVPFPQYKQYRFVAKRRILPGKRKITQKQKVHDNIVFPAELKKELGILKPDYGSAPAYHALALPRKLKYAEPALENPKSP…
Node178	MRGAPLPRAVRSPQAPAGGLRASRALRSLRRRRREGSRRRRGAAQAALEGMSKCSSDSSITEDIKTMVLEGSPALQPCFATLSMGPLLQSLSMTPRISTAWSHSKVGNIMISSHFFFYRRRPTDKRTMNPALQLLGMAMLMQEPANNERCTSPAYPKAHFEGTPPKTRARVFTTRVFKGLQLMSECSSDSSRAALADIKTPASSGGGRPPAPVAPPPSQHTPMGPFFGLEALGKVYLEGFFEVASDQLHGALLYLMLHALLMTVTEKELNKSIVRKDVGKRLQQKRMATGELPVKPRKKAFGTLNLVRASKDTVTLFVKEVPFPQYKQYRFVAKRRILPGKRKITQKQKVHDNIVFPAELKKELGILKPDYGSAPAYHALALPRKLKYAEPALENPKSP…
Node179	MRGAPLPRAVRSPQAPAGGLRASRALRSLRRRRREGSRRRRGAAQAALEGMSKCSSDSSITEDIKTMVLEGSPALQPCFATLSMGPLLQSLSMTPRISTAWSHSKVGNIMISSHFFFYRRRPTDKRTMNPALQLLGMAMLMQEPANNERCTSPAYPKAHFEGTPPKTRARVFTTRVFKGLQLMSECSSDSSRAALADIKTPASSGGGRPPAPVAPPPSQHTPMGPFFGLEALGKVYLEGFFEVASDQLHGALLYLMLHALLMTVTEKELNKSIVRKDVGKRLQQKRMATGELPVKPRKKAFGTLNLVRASKDTVTLFVKEVPFPQYKQYRFVAKRRILPGKRKITQKQKVHDNIVFPAELKKELGILKPDYGSAPAYHALALPRKLKYAEPALENPKSP…
Node180	MRAAGEPGAAQSPQAPAGGVEASRALRSLRRRRREGSRRRRGAAQAALEGMSKCSSDSSITEDIKTMVLEGSPALQPCFATLSMGPLLQSLSMTPRISTAWSHSKVGNIMISSHFFFYRRRPTDKRTMNPALQLLGMAMLMQEPANNERCTSPAYPKAHFEGTPPKTRARVFTTRVFKGLQLMSECSSDSSRAALADIKTPASSGGGRPPAPVAPPPSQHTPMGPFFGLEALGKVYLEGFFEVASDQLHGALLYLMLHALLMTVTEKELNKSIVRKDVGKRLQQKRMATGELPVKPRKKAFGTLNLVRASKDTVTLFVKEVPFPQYKQYRFVAKRRILPGKRKITQKQKVHDNIVFPAELKKELGILKPDYGSAPAYHALALPRKLKYAEPALENPKSP…
Node181	MRAAGEPGAAQSPQAPAGGVEASRALRSLRRRRREGSRRRRGAAQAALEGMSKCSSDSSITEDIKTMVLEGSPALQPCFATLSMGPLLQSLSMTPRISTAWSHSKVGNIMISSHFFFYRRRPTDKRTMNPALQLLGMAMLMQEPANNERCTSPAYPKAHFEGTPPKTRARVFTTRVFKGLQLMSECSSDSSRAALADIKTPASSGGGRPPAPVAPPPSQHTPMGPFFGLEALGKVYLEGFFEVASDQLHGALLYLMLHALLMTVTEKELNKSIVRKDVGKRLQQKRMATGELPVKPRKKAFGTLNLVRASKDTVTLFVKEVPFPQYKQYRFVAKRRILPGKRKITQKQKVHDNIVFPAELKKELGILKPDYGSAPAYHALALPRKLKYAEPALENPKSP…
Node182	MRAAGEPGAAQSPQAPAGGVEASRALRSLRRRRREGSRRRRGAAQAALEGMSKCSSDSSITEDIKTMVLEGSPALQPCFATLSMGPLLQSLSMTPRISTAWSHSKVGNIMISSHFFFYRRRPTDKRTMNPALQLLGMAMLMQEPANNERCTSPAYPKAHFEGTPPKTRARVFTTRVFKGLQLMSECSSDSSRAALADIKTPASSGGGRPPAPVAPPPSQHTPMGPFFGLEALGKVYLEGFFEVASDQLHGALLYLMLHALLMTVTEKELNKSIVRKDVGKRLQQKRMATGELPVKPRKKAFGTLNLVRASKDTVTLFVKEVPFPQYKQYRFVAKRRILPGKRKITQKQKVHDNIVFPAELKKELGILKPDYGSAPAYHALALPRKLKYAEPALENPKSP…
Node183	MRAAGEPGAAQSPQAPAGGVEASRALRSLRRRRREGSRRRRGAAQAALEGMSKCSSDSSITEDIKTMVLEGSPALQPCFATLSMGPLLQSLSMTPRISTAWSHSKVGNIMISSHFFFYRRRPTDKRTMNPALQLLGMAMLMQEPANNERCTSPAYPKAHFEGTPPKTRARVFTTRVFKGLQLMSECSSDSSRAALADIKTPASSGGGRPPAPVAPPPSQHTPMGPFFGLEALGKVYLEGFFEVASDQLHGALLYLMLHALLMTVTEKELNKSIVRKDVGKRLQQKRMATGELPVKPRKKAFGTLNLVRASKDTVTLFVKEVPFPQYKQYRFVAKRRILPGKRKITQKQKVHDNIVFPAELKKELGILKPDYGSAPAYHALALPRKLKYAEPALENPKSP…
Node184	MRAAGEPGAAQSPQAPAGGVEASRALRSLRRRRREGSRRRRGAAQAALEGMSKCSSDSSITEDIKTMVLEGSPALQPCFATLSMGPLLQSLSMTPRISTAWSHSKVGNIMISSHFFFYRRRPTDKRTMNPALQLLGMAMLMQEPANNERCTSPAYPKAHFEGTPPKTRARVFTTRVFKGLQLMSECSSDSSRAALADIKTPASSGGGRPPAPVAPPPSQHTPMGPFFGLEALGKVYLEGFFEVASDQLHGALLYLMLHALLMTVTEKELNKSIVRKDVGKRLQQKRMATGELPVKPRKKAFGTLNLVRASKDTVTLFVKEVPFPQYKQYRFVAKRRILPGKRKITQKQKVHDNIVFPAELKKELGILKPDYGSAPAYHALALPRKLKYAEPALENPKSP…
Node185	MRAAGEPGAAQSPQAPAGGVEASRALRSLRRRRREGSRRRRGAAQAALEGMSKCSSDSSITEDIKTMVLEGSPALQPCFATLSMGPLLQSLSMTPRISTAWSHSKVGNIMISSHFFFYRRRPTDKRTMNPALQLLGMAMLMQEPANNERCTSPAYPKAHFEGTPPKTRARVFTTRVFKGLQLMSECSSDSSRAALADIKTPASSGGGRPPAPVAPPPSQHTPMGPFFGLEALGKVYLEGFFEVASDQLHGALLYLMLHALLMTVTEKELNKSIVRKDVGKRLQQKRMATGELPVKPRKKAFGTLNLVRASKDTVTLFVKEVPFPQYKQYRFVAKRRILPGKRKITQKQKVHDNIVFPAELKKELGILKPDYGSAPAYHALALPRKLKYAEPALENPKSP…
Node186	MRAAGEPGAAQSPQAPAGGVEASRALRSLRRRRREGSRRRRGAAQAALEGMSKCSSDSSITEDIKTMVLEGSPALQPCFATLSMGPLLQSLSMTPRISTAWSHSKVGNIMISSHFFFYRRRPTDKRTMNPALQLLGMAMLMQEPANNERCTSPAYPKAHFEGTPPKTRARVFTTRVFKGLQLMSECSSDSSRAALADIKTPASSGGGRPPAPVAPPPSQHTPMGPFFGLEALGKVYLEGFFEVASDQLHGALLYLMLHALLMTVTEKELNKSIVRKDVGKRLQQKRMATGELPVKPRKKAFGTLNLVRASKDTVTLFVKEVPFPQYKQYRFVAKRRILPGKRKITQKQKVHDNIVFPAELKKELGILKPDYGSAPAYHALALPRKLKYAEPALENPKSP…
Node187	MRAAGEPGAAQSPQAPAGGVEASRALRSLRRRRREGSRRRRGAAQAALEGMSKCSSDSSITEDIKTMVLEGSPALQPCFATLSMGPLLQSLSMTPRISTAWSHSKVGNIMISSHFFFYRRRPTDKRTMNPALQLLGMAMLMQEPANNERCTSPAYPKAHFEGTPPKTRARVFTTRVFKGLQLMSECSSDSSRAALADIKTPASSGGGRPPAPVAPPPSQHTPMGPFFGLEALGKVYLEGFFEVASDQLHGALLYLMLHALLMTVTEKELNKSIVRKDVGKRLQQKRMATGELPVKPRKKAFGTLNLVRASKDTVTLFVKEVPFPQYKQYRFVAKRRILPGKRKITQKQKVHDNIVFPAELKKELGILKPDYGSAPAYHALALPRKLKYAEPALENPKSP…
Node188	MRAAGEPGAAQSPQAPAGGVEASRALRSLRRRRREGSRRRRGAAQAALEGMSKCSSDSSITEDIKTMVLEGSPALQPCFATLSMGPLLQSLSMTPRISTAWSHSKVGNIMISSHFFFYRRRPTDKRTMNPALQLLGMAMLMQEPANNERCTSPAYPKAHFEGTPPKTRARVFTTRVFKGLQLMSECSSDSSRAALADIKTPASSGGGRPPAPVAPPPSQHTPMGPFFGLEALGKVYLEGFFEVASDQLHGALLYLMLHALLMTVTEKELNKSIVRKDVGKRLQQKRMATGELPVKPRKKAFGTLNLVRASKDTVTLFVKEVPFPQYKQYRFVAKRRILPGKRKITQKQKVHDNIVFPAELKKELGILKPDYGSAPAYHALALPRKLKYAEPALENPKSP…
Node189	MRAAGEPGAAQSPQAPAGGVEASRALRSLRRRRREGSRRRRGAAQAALEGMSKCSSDSSITEDIKTMVLEGSPALQPCFATLSMGPLLQSLSMTPRISTAWSHSKVGNIMISSHFFFYRRRPTDKRTMNPALQLLGMAMLMQEPANNERCTSPAYPKAHFEGTPPKTRARVFTTRVFKGLQLMSECSSDSSRAALADIKTPASSGGGRPPAPVAPPPSQHTPMGPFFGLEALGKVYLEGFFEVASDQLHGALLYLMLHALLMTVTEKELNKSIVRKDVGKRLQQKRMATGELPVKPRKKAFGTLNLVRASKDTVTLFVKEVPFPQYKQYRFVAKRRILPGKRKITQKQKVHDNIVFPAELKKELGILKPDYGSAPAYHALALPRKLKYAEPALENPKSP…
Node190	MRAAGEPGAAQSPQAPAGGVEASRALRSLRRRRREGSRRRRGAAQAALEGMSKCSSDSSITEDIKTMVLEGSPALQPCFATLSMGPLLQSLSMTPRISTAWSHSKVGNIMISSHFFFYRRRPTDKRTMNPALQLLGMAMLMQEPANNERCTSPAYPKAHFEGTPPKTRARVFTTRVFKGLQLMSECSSDSSRAALADIKTPASSGGGRPPAPVAPPPSQHTPMGPFFGLEALGKVYLEGFFEVASDQLHGALLYLMLHALLMTVTEKELNKSIVRKDVGKRLQQKRMATGELPVKPRKKAFGTLNLVRASKDTVTLFVKEVPFPQYKQYRFVAKRRILPGKRKITQKQKVHDNIVFPAELKKELGILKPDYGSAPAYHALALPRKLKYAEPALENPKSP…
Node191	MRAAGEPGAAQSPQAPAGGVEASRALRSLRRRRREGSRRRRGAAQAALEGMSKCSSDSSITEDIKTMVLEGSPALQPCFATLSMGPLLQSLSMTPRISTAWSHSKVGNIMISSHFFFYRRRPTDKRTMNPALQLLGMAMLMQEPANNERCTSPAYPKAHFEGTPPKTRARVFTTRVFKGLQLMSECSSDSSRAALADIKTPASSGGGRPPAPVAPPPSQHTPMGPFFGLEALGKVYLEGFFEVASDQLHGALLYLMLHALLMTVTEKELNKSIVRKDVGKRLQQKRMATGELPVKPRKKAFGTLNLVRASKDTVTLFVKEVPFPQYKQYRFVAKRRILPGKRKITQKQKVHDNIVFPAELKKELGILKPDYGSAPAYHALALPRKLKYAEPALENPKSP…
Node192	MRAAGEPGAAQSPQAPAGGVEASRALRSLRRRRREGSRRRRGAAQAALEGMSKCSSDSSITEDIKTMVLEGSPALQPCFATLSMGPLLQSLSMTPRISTAWSHSKVGNIMISSHFFFYRRRPTDKRTMNPALQLLGMAMLMQEPANNERCTSPAYPKAHFEGTPPKTRARVFTTRVFKGLQLMSECSSDSSRAALADIKTPASSGGGRPPAPVAPPPSQHTPMGPFFGLEALGKVYLEGFFEVASDQLHGALLYLMLHALLMTVTEKELNKSIVRKDVGKRLQQKRMATGELPVKPRKKAFGTLNLVRASKDTVTLFVKEVPFPQYKQYRFVAKRRILPGKRKITQKQKVHDNIVFPAELKKELGILKPDYGSAPAYHALALPRKLKYAEPALENPKSP…
Node193	MRAAGEPGAAQSPQAPAGGVEASRALRSLRRRRREGSRRRRGAAQAALEGMSKCSSDSSITEDIKTMVLEGSPALQPCFATLSMGPLLQSLSMTPRISTAWSHSKVGNIMISSHFFFYRRRPTDKRTMNPALQLLGMAMLMQEPANNERCTSPAYPKAHFEGTPPKTRARVFTTRVFKGLQLMSECSSDSSRAALADIKTPASSGGGRPPAPVAPPPSQHTPMGPFFGLEALGKVYLEGFFEVASDQLHGALLYLMLHALLMTVTEKELNKSIVRKDVGKRLQQKRMATGELPVKPRKKAFGTLNLVRASKDTVTLFVKEVPFPQYKQYRFVAKRRILPGKRKITQKQKVHDNIVFPAELKKELGILKPDYGSAPAYHALALPRKLKYAEPALENPKSP…
Node194	MRAAGEPGAAQSPQAPAGGVEASRALRSLRRRRREGSRRRRGAAQAALEGMSKCSSDSSITEDIKTMVLEGSPALQPCFATLSMGPLLQSLSMTPRISTAWSHSKVGNIMISSHFFFYRRRPTDKRTMNPALQLLGMAMLMQEPANNERCTSPAYPKAHFEGTPPKTRARVFTTRVFKGLQLMSECSSDSSRAALADIKTPASSGGGRPPAPVAPPPSQHTPMGPFFGLEALGKVYLEGFFEVASDQLHGALLYLLLHALLLTVTEKELNKSIVRKDVGKRLQQKRMATGELPVKPRKKAFGTLNLVRASKDTVTLFVKEVPFPQYKQYRFVAKRRILPGKRKITQKQKVHDNIVFPAELKKELGILKPDYGSAPAYHALALPRKLKYAEPALENPKSP…
Node195	MRAAGEPGAAQSPQAPAGGVEASRALRSLRRRRREGSRRRRGAAQAALEGMSKCSSDSSITEDIKTMVLEGSPALQPCFATLSMGPLLQSLSMTPRISTAWSHSKVGNIMISSHFFFYRRRPTDKRTMNPALQLLGMAMLMQEPANNERCTSPAYPKAHFEGTPPKTRARVFTTRVFKGLQLMSECSSDSSRAALADIKTPASSGGGRPPAPVAPPPSQHTPMGPFFGLEALGKVYLEGFFEVASDQLHGALLYLLLHALLLTVTEKELNKSIVRKDVGKRLQQKRMATGELPVKPRKKAFGTLNLVRASKDTVTLFVKEVPFPQYKQYRFVAKRRILPGKRKITQKQKVHDNIVFPAELKKELGILKPDYGSAPAYHALALPRKLKYAEPALENPKSP…
Node196	MRAAGEPGAAQSPQAPAGGVEASRALRSLRRRRREGSRRRRGAAQAALEGMSKCSSDSSITEDIKTMVLEGSPALQPCFATLSMGPLLQSLSMTPRISTAWSHSKVGNIMISSHFFFYRRRPTDKRTMNPALQLLGMAMLMQEPANNERCTSPAYPKAHFEGTPPKTRARVFTTRVFKGLQLMSECSSDSSRAALADIKTPASSGGGRPPAPVAPPPSQHTPMGPFFGLEALGKVYLEGFFEVASDQLHGALLYLLLHALLLTVTEKELNKSIVRKDVGKRLQQKRMATGELPVKPRKKAFGTLNLVRASKDTVTLFVKEVPFPQYKQYRFVAKRRILPGKRKITQKQKVHDNIVFPAELKKELGILKPDYGSAPAYHALALPRKLKYAEPALENPKSP…
Node197	MRAAGEPGAAQSPQAPAGGVEASRALRSLRRRRREGSRRRRGAAQAALEGMSKCSSDSSITEDIKTMVLEGSPALQPCFATLSMGPLLQSLSMTPRISTAWSHSKVGNIMISSHFFFYRRRPTDKRTMNPALQLLGMAMLMQEPANNERCTSPAYPKAHFEGTPPKTRARVFTTRVFKGLQLMSECSSDSSRAALADIKTPASSGGGRPPAPVAPPPSQHTPMGPFFGLEALGKVYLEGFFEVASDQLHGALLYLLLHALLLTVTEKELNKSIVRKDVGKRLQQKRMATGELPVKPRKKAFGTLNLVRASKDTVTLFVKEVPFPQYKQYRFVAKRRILPGKRKITQKQKVHDNIVFPAELKKELGILKPDYGSAPAYHALALPRKLKYAEPALENPKSP…
Node198	MRAAGEPGAAQSPQAPAGGVEASRALRSLRRRRREGSRRRRGAAQAALEGMSKCSSDSSITEDIKTMVLEGSPALQPCFATLSMGPLLQSLSMTPRISTAWSHSKVGNIMISSHFFFYRRRPTDKRTMNPALQLLGMAMLMQEPANNERCTSPAYPKAHFEGTPPKTRARVFTTRVFKGLQLMSECSSDSSRAALADIKTPASSGGGRPPAPVAPPPSQHTPMGPFFGLEALGKVYLEGFFEVASDQLHGALLYLLLHALLLTVTEKELNKSIVRKDVGKRLQQKRMATGELPVKPRKKAFGTLNLVRASKDTVTLFVKEVPFPQYKQYRFVAKRRILPGKRKITQKQKVHDNIVFPAELKKELGILKPDYGSAPAYHALALPRKLKYAEPALENPKSP…
Node199	MRAAGEPGAAQSPQAPAGGVEASRALRSLRRRRREGSRRRRGAAQAALEGMSKCSSDSSITEDIKTMVLEGSPALQPCFATLSMGPLLQSLSMTPRISTAWSHSKVGNIMISSHFFFYRRRPTDKRTMNPALQLLGMAMLMQEPANNERCTSPAYPKAHFEGTPPKTRARVFTTRVFKGLQLMSECSSDSSRAALADIKTPASSGGGRPPAPVAPPPSQHTPMGPFFGLEALGKVYLEGFFEVASDQLHGALLYLLLHALLLTVTEKELNKSIVRKDVGKRLQQKRMATGELPVKPRKKAFGTLNLVRASKDTVTLFVKEVPFPQYKQYRFVAKRRILPGKRKITQKQKVHDNIVFPAELKKELGILKPDYGSAPAYHALALPRKLKYAEPALENPKSP…
Node200	MRAAGEPGAAQSPQAPAGGVEASRALRSLRRRRREGSRRRRGAAQAALEGMSKCSSDSSITEDIKTMVLEGSPALQPCFATLSMGPLLQSLSMTPRISTAWSHSKVGNIMISSHFFFYRRRPTDKRTMNPALQLLGMAMLMQEPANNERCTSPAYPKAHFEGTPPKTRARVFTTRVFKGLQLMSECSSDSSRAALADIKTPASSGGGRPPAPVAPPPSQHTPMGPFFGLEALGKVYLEGFFEVASDQLHGALLYLLLHALLLTVTEKELNKSIVRKDVGKRLQQKRMATGELPVKPRKKAFGTLNLVRASKDTVTLFVKEVPFPQYKQYRFVAKRRILPGKRKITQKQKVHDNIVFPAELKKELGILKPDYGSAPAYHALALPRKLKYAEPALENPKSP…
Node201	MRAAGEPGAAQSPQAPAGGVEASRALRSLRRRRREGSRRRRGAAQAALEGMSKCSSDSSITEDIKTMVLEGSPALQPCFATLSMGPLLQSLSMTPRISTAWSHSKVGNIMISSHFFFYRRRPTDKRTMNPALQLLGMAMLMQEPANNERCTSPAYPKAHFEGTPPKTRARVFTTRVFKGLQLMSECSSDSSRAALADIKTPASSGGGRPPAPVAPPPSQHTPMGPFFGLEALGKVYLEGFFEVASDQLHGALLYLLLHALLLTVTEKELNKSIVRKDVGKRLQQKRMATGELPVKPRKKAFGTLNLVRASKDTVTLFVKEVPFPQYKQYRFVAKRRILPGKRKITQKQKVHDNIVFPAELKKELGILKPDYGSAPAYHALALPRKLKYAEPALENPKSP…
Node202	MRAAGEPGAAQSPQAPAGGVEASRALRSLRRRRREGSRRRRGAAQAALEGMSKCSSDSSITEDIKTMVLEGSPALQPCFATLSMGPLLQSLSMTPRISTAWSHSKVGNIMISSHFFFYRRRPTDKRTMNPALQLLGMAMLMQEPANNERCTSPAYPKAHFEGTPPKTRARVFTTRVFKGLQLMSECSSDSSRAALADIKTPASSGGGRPPAPVAPPPSQHTPMGPFFGLEALGKVYLEGFFEVASDQLHGALLYLLLHALLLTVTEKELNKSIVRKDVGKRLQQKRMATGELPVKPRKKAFGTLNLVRASKDTVTLFVKEVPFPQYKQYRFVAKRRILPGKRKITQKQKVHDNIVFPAELKKELGILKPDYGSAPAYHALALPRKLKYAEPALENPKSP…
Node203	MRAAGEPGAAQSPQAPAGGVEASRALRSLRRRRREGSRRRRGAAQAALEGMSKCSSDSSITEDIKTMVLEGSPALQPCFATLSMGPLLQSLSMTPRISTAWSHSKVGNIMISSHFFFYRRRPTDKRTMNPALQLLGMAMLMQEPANNERCTSPAYPKAHFEGTPPKTRARVFTTRVFKGLQLMSECSSDSSRAALADIKTPASSGGGRPPAPVAPPPSQHTPMGPFFGLEALGKVYLEGFFEVASDQLHGALLYLLLHALLLTVTEKELNKSIVRKDVGKRLQQKRMATGELPVKPRKKAFGTLNLVRASKDTVTLFVKEVPFPQYKQYRFVAKRRILPGKRKITQKQKVHDNIVFPAELKKELGILKPDYGSAPAYHALALPRKLKYAEPALENPKSP…
Node204	MRAAGEPGAAQSPQAPAGGVEASRALRSLRRRRREGSRRRRGAAQAALEGMSKCSSDSSITEDIKTMVLEGSPALQPCFATLSMGPLLQSLSMTPRISTAWSHSKVGNIMISSHFFFYRRRPTDKRTMNPALQLLGMAMLMQEPANNERCTSPAYPKAHFEGTPPKTRARVFTTRVFKGLQLMSECSSDSSRAALADIKTPASSGGGRPPAPVAPPPSQHTPMGPFFGLEALGKVYLEGFFEVASDQLHGALLYLLLHALLLTVTEKELNKSIVRKDVGKRLQQKRMATGELPVKPRKKAFGTLNLVRASKDTVTLFVKEVPFPQYKQYRFVAKRRILPGKRKITQKQKVHDNIVFPAELKKELGILKPDYGSAPAYHALALPRKLKYAEPALENPKSP…
Node205	MRAAGEPGAAQSPQAPAGGVEASRALRSLRRRRREGSRRRRGAAQAALEGMSKCSSDSSITEDIKTMVLEGSPALQPCFATLSMGPLLQSLSMTPRISTAWSHSKVGNIMISSHFFFYRRRPTDKRTMNPALQLLGMAMLMQEPANNERCTSPAYPKAHFEGTPPKTRARVFTTRVFKGLQLMSECSSDSSRAALADIKTPASSGGGRPPAPVAPPPSQHTPMGPFFGLEALGKVYLEGFFEVASDQLHGALLYLLLHALLLTVTEKELNKSIVRKDVGKRLQQKRMATGELPVKPRKKAFGTLNLVRASKDTVTLFVKEVPFPQYKQYRFVAKRRILPGKRKITQKQKVHDNIVFPAELKKELGILKPDYGSAPAYHALALPRKLKYAEPALENPKSP…
Node206	MRAAGEPGAAQSPQAPAGGVEASRALRSLRRRRREGSRRRRGAAQAALEGMSKCSSDSSITEDIKTMVLEGSPALQPCFATLSMGPLLQSLSMTPRISTAWSHSKVGNIMISSHFFFYRRRPTDKRTMNPALQLLGMAMLMQEPANNERCTSPAYPKAHFEGTPPKTRARVFTTRVFKGLQLMSECSSDSSRAALADIKTPASSGGGRPPAPVAPPPSQHTPMGPFFGLEALGKVYLEGFFEVASDQLHGALLYLMLHALLLTVTEKELNKSIVRKDVGKRLQQKRMATGELPVKPRKKAFGTLNLVRASKDTVTLFVKEVPFPQYKQYRFVAKRRILPGKRKITQKQKVHDNIVFPAELKKELGILKPDYGSAPAYHALALPRKLKYAEPALENPKSP…
Node207	MRAAGEPGAAQSPQAPAGGVEASRALRSLRRRRREGSRRRRGAAQAALEGMSKCSSDSSITEDIKTMVLEGSPALQPCFATLSMGPLLQSLSMTPRISTAWSHSKVGNIMISSHFFFYRRRPTDKRTMNPALQLLGMAMLMQEPANNERCTSPAYPKAHFEGTPPKTRARVFTTRVFKGLQLMSECSSDSSRAALADIKTPASSGGGRPPAPVAPPPSQHTPMGPFFGLEALGKVYLEGFFEVASDQLHGALLYLMLHALLLTVTEKELNKSIVRKDVGKRLQQKRMATGELPVKPRKKAFGTLNLVRASKDTVTLFVKEVPFPQYKQYRFVAKRRILPGKRKITQKQKVHDNIVFPAELKKELGILKPDYGSAPAYHALALPRKLKYAEPALENPKSP…
Node208	MRAAGEPGAAQSPQAPAGGVEASRALRSLRRRRREGSRRRRGAAQAALEGMSKCSSDSSITEDIKTMVLEGSPALQPCFATLSMGPLLQSLSMTPRISTAWSHSKVGNIMISSHFFFYRRRPTDKRTMNPALQLLGMAMLMQEPANNERCTSPAYPKAHFEGTPPKTRARVFTTRVFKGLQLMSECSSDSSRAALADIKTPASSGGGRPPAPVAPPPSQHTPMGPFFGLEALGKVYLEGFFEVASDQLHGALLYLMLHALLLTVTEKELNKSIVRKDVGKRLQQKRMATGELPVKPRKKAFGTLNLVRASKDTVTLFVKEVPFPQYKQYRFVAKRRILPGKRKITQKQKVHDNIVFPAELKKELGILKPDYGSAPAYHALALPRKLKYAEPALENPKSP…
Node209	MRAAGEPGAAQSPQAPAGGVEASRALRSLRRRRREGSRRRRGAAQAALEGMSKCSSDSSITEDIKTMVLEGSPALQPCFATLSMGPLLQSLSMTPRISTAWSHSKVGNIMISSHFFFYRRRPTDKRTMNPALQLLGMAMLMQEPANNERCTSPAYPKAHFEGTPPKTRARVFTTRVFKGLQLMSECSSDSSRAALADIKTPASSGGGRPPAPVAPPPSQHTPMGPFFGLEALGKVYLEGFFEVASDQLHGALLYLMLHALLMTVTEKELNKSIVRKDVGKRLQQKRMATGELPVKPRKKAFGTLNLVRASKDTVTLFVKEVPFPQYKQYRFVAKRRILPGKRKITQKQKVHDNIVFPAELKKELGILKPDYGSAPAYHALALPRKLKYAEPALENPKSP…
Node210	MRAAGEPGAAQSPQAPAGGVEASRALRSLRRRRREGSRRRRGAAQAALEGMSKCSSDSSITEDIKTMVLEGSPALQPCFATLSMGPLLQSLSMTPRISTAWSHSKVGNIMISSHFFFYRRRPTDKRTMNPALQLLGMAMLMQEPANNERCTSPAYPKAHFEGTPPKTRARVFTTRVFKGLQLMSECSSDSSRAALADIKTPASSGGGRPPAPVAPPPSQHTPMGPFFGLEALGKVYLEGFFEVASDQLHGALLYLMLHALLMTVTEKELNKSIVRKDVGKRLQQKRMATGELPVKPRKKAFGTLNLVRASKDTVTLFVKEVPFPQYKQYRFVAKRRILPGKRKITQKQKVHDNIVFPAELKKELGILKPDYGSAPAYHALALPRKLKYAEPALENPKSP…
Node211	MRAAGEPGAAQSPQAPAGGVEASRALRSLRRRRREGSRRRRGAAQAALEGMSKCSSDSSITEDIKTMVLEGSPALQPCFATLSMGPLLQSLSMTPRISTAWSHSKVGNIMISSHFFFYRRRPTDKRTMNPALQLLGMAMLMQEPANNERCTSPAYPKAHFEGTPPKTRARVFTTRVFKGLQLMSECSSDSSRAALADIKTPASSGGGRPPAPVAPPPSQHTPMGPFFGLEALGKVYLEGFFEVASDQLHGALLYLMLHALLMTVTEKELNKSIVRKDVGKRLQQKRMATGELPVKPRKKAFGTLNLVRASKDTVTLFVKEVPFPQYKQYRFVAKRRILPGKRKITQKQKVHDNIVFPAELKKELGILKPDYGSAPAYHALALPRKLKYAEPALENPKSP…
Node212	MRAAGEPGAAQSPQAPAGGVEASRALRSLRRRRREGSRRRRGAAQAALEGMSKCSSDSSITEDIKTMVLEGSPALQPCFATLSMGPLLQSLSMTPRISTAWSHSKVGNIMISSHFFFYRRRPTDKRTMNPALQLLGMAMLMQEPANNERCTSPAYPKAHFEGTPPKTRARVFTTRVFKGLQLMSECSSDSSRAALADIKTPASSGGGRPPAPVAPPPSQHTPMGPFFGLEALGKVYLEGFFEVASDQLHGALLYLMLHALLMTVTEKELNKSIVRKDVGKRLQQKRMATGELPVKPRKKAFGTLNLVRASKDTVTLFVKEVPFPQYKQYRFVAKRRILPGKRKITQKQKVHDNIVFPAELKKELGILKPDYGSAPAYHALALPRKLKYAEPALENPKSP…
Node213	MRAAGEPGAAQSPQAPAGGVEASRALRSLRRRRREGSRRRRGAAQAALEGMSKCSSDSSITEDIKTMVLEGSPALQPCFATLSMGPLLQSLSMTPRISTAWSHSKVGNIMISSHFFFYRRRPTDKRTMNPALQLLGMAMLMQEPANNERCTSPAYPKAHFEGTPPKTRARVFTTRVFKGLQLMSECSSDSSRAALADIKTPASSGGGRPPAPVAPPPSQHTPMGPFFGLEALGKVYLEGFFEVASDQLHGALLYLMLHALLMTVTEKELNKSIVRKDVGKRLQQKRMATGELPVKPRKKAFGTLNLVRASKDTVTLFVKEVPFPQYKQYRFVAKRRILPGKRKITQKQKVHDNIVFPAELKKELGILKPDYGSAPAYHALALPRKLKYAEPALENPKSP…
Node214	MRAAGEPGAAQSPQAPAGGVEASRALRSLRRRRREGSRRRRGAAQAALEGMSKCSSDSSITEDIKTMVLEGSPALQPCFATLSMGPLLQSLSMTPRISTAWSHSKVGNIMISSHFFFYRRRPTDKRTMNPALQLLGMAMLMQEPANNERCTSPAYPKAHFEGTPPKTRARVFTTRVFKGLQLMSECSSDSSRAALADIKTPASSGGGRPPAPVAPPPSQHTPMGPFFGLEALGKVYLEGFFEVASDQLHGALLYLMLHALLMTVTEKELNKSIVRKDVGKRLQQKRMATGELPVKPRKKAFGTLNLVRASKDTVTLFVKEVPFPQYKQYRFVAKRRILPGKRKITQKQKVHDNIVFPAELKKELGILKPDYGSAPAYHALALPRKLKYAEPALENPKSP…
Node215	MRAAGEPGAAQSPQAPAGGVEASRALRSLRRRRREGSRRRRGAAQAALEGMSKCSSDSSITEDIKTMVLEGSPALQPCFATLSMGPLLQSLSMTPRISTAWSHSKVGNIMISSHFFFYRRRPTDKRTMNPALQLLGMAMLMQEPANNERCTSPAYPKAHFEGTPPKTRARVFTTRVFKGLQLMSECSSDSSRAALADIKTPASSGGGRPPAPVAPPPSQHTPMGPFFGLEALGKVYLEGFFEVASDQLHGALLYLMLHALLMTVTEKELNKSIVRKDVGKRLQQKRMATGELPVKPRKKAFGTLNLVRASKDTVTLFVKEVPFPQYKQYRFVAKRRILPGKRKITQKQKVHDNIVFPAELKKELGILKPDYGSAPAYHALALPRKLKYAEPALENPKSP…
Node216	MRAAGEPGAAQSPQAPAGGVEASRALRSLRRRRREGSRRRRGAAQAALEGMSKCSSDSSITEDIKTMVLEGSPALQPCFATLSMGPLLQSLSMTPRISTAWSHSKVGNIMISSHFFFYRRRPTDKRTMNPALQLLGMAMLMQEPANNERCTSPAYPKAHFEGTPPKTRARVFTTRVFKGLQLMSECSSDSSRAALADIKTPASSGGGRPPAPVAPPPSQHTPMGPFFGLEALGKVYLEGFFEVASDQLHGALLYLMLHALLMTVTEKELNKSIVRKDVGKRLQQKRMATGELPVKPRKKAFGTLNLVRASKDTVTLFVKEVPFPQYKQYRFVAKRRILPGKRKITQKQKVHDNIVFPAELKKELGILKPDYGSAPAYHALALPRKLKYAEPALENPKSP…
Node217	MRAAGEPGAAQSPQAPAGGVEASRALRSLRRRRREGSRRRRGAAQAALEGMSKCSSDSSITEDIKTMVLEGSPALQPCFATLSMGPLLQSLSMTPRISTAWSHSKVGNIMISSHFFFYRRRPTDKRTMNPALQLLGMAMLMQEPANNERCTSPAYPKAHFEGTPPKTRARVFTTRVFKGLQLMSECSSDSSRAALADIKTPASSGGGRPPAPVAPPPSQHTPMGPFFGLEALGKVYLEGFFEVASDQLHGALLYLMLHALLMTVTEKELNKSIVRKDVGKRLQQKRMATGELPVKPRKKAFGTLNLVRASKDTVTLFVKEVPFPQYKQYRFVAKRRILPGKRKITQKQKVHDNIVFPAELKKELGILKPDYGSAPAYHALALPRKLKYAEPALENPKSP…
Node218	MRAAGEPGAAQSPQAPAGGVEASRALRSLRRRRREGSRRRRGAAQAALEGMSKCSSDSSITEDIKTMVLEGSPALQPCFATLSMGPLLQSLSMTPRISTAWSHSKVGNIMISSHFFFYRRRPTDKRTMNPALQLLGMAMLMQEPANNERCTSPAYPKAHFEGTPPKTRARVFTTRVFKGLQLMSECSSDSSRAALADIKTPASSGGGRPPAPVAPPPSQHTPMGPFFGLEALGKVYLEGFFEVASDQLHGALLYLMLHALLMTVTEKELNKSIVRKDVGKRLQQKRMATGELPVKPRKKAFGTLNLVRASKDTVTLFVKEVPFPQYKQYRFVAKRRILPGKRKITQKQKVHDNIVFPAELKKELGILKPDYGSAPAYHALALPRKLKYAEPALENPKSP…
Node219	MRAAGEPGAAQSPQAPAGGVEASRALRSLRRRRREGSRRRRGAAQAALEGMSKCSSDSSITEDIKTMVLEGSPALQPCFATLSMGPLLQSLSMTPRISTAWSHSKVGNIMISSHFFFYRRRPTDKRTMNPALQLLGMAMLMQEPANNERCTSPAYPKAHFEGTPPKTRARVFTTRVFKGLQLMSECSSDSSRAALADIKTPASSGGGRPPAPVAPPPSQHTPMGPFFGLEALGKVYLEGFFEVASDQLHGALLYLMLHALLMTVTEKELNKSIVRKDVGKRLQQKRMATGELPVKPRKKAFGTLNLVRASKDTVTLFVKEVPFPQYKQYRFVAKRRILPGKRKITQKQKVHDNIVFPAELKKELGILKPDYGSAPAYHALALPRKLKYAEPALENPKSP…
Node220	MRAAGEPGAAQSPQAPAGGVEASRALRSLRRRRREGSRRRRGAAQAALEGMSKCSSDSSITEDIKTMVLEGSPALQPCFATLSMGPLLQSLSMTPRISTAWSHSKVGNIMISSHFFFYRRRPTDKRTMNPALQLLGMAMLMQEPANNERCTSPAYPKAHFEGTPPKTRARVFTTRVFKGLQLMSECSSDSSRAALADIKTPASSGGGRPPAPVAPPPSQHTPMGPFFGLEALGKVYLEGFFEVASDQLHGALLYLMLHALLMTVTEKELNKSIVRKDVGKRLQQKRMATGELPVKPRKKAFGTLNLVRASKDTVTLFVKEVPFPQYKQYRFVAKRRILPGKRKITQKQKVHDNIVFPAELKKELGILKPDYGSAPAYHALALPRKLKYAEPALENPKSP…
Node221	MRAAGEPGAAQSPQAPAGGVEASRALRSLRRRRREGSRRRRGAAQAALEGMSKCSSDSSITEDIKTMVLEGSPALQPCFATLSMGPLLQSLSMTPRISTAWSHSKVGNIMISSHFFFYRRRPTDKRTMNPALQLLGMAMLMQEPANNERCTSPAYPKAHFEGTPPKTRARVFTTRVFKGLQLMSECSSDSSRAALADIKTPASSGGGRPPAPVAPPPSQHTPMGPFFGLEALGKVYLEGFFEVASDQLHGALLYLMLHALLMTVTEKELNKSIVRKDVGKRLQQKRMATGELPVKPRKKAFGTLNLVRASKDTVTLFVKEVPFPQYKQYRFVAKRRILPGKRKITQKQKVHDNIVFPAELKKELGILKPDYGSAPAYHALALPRKLKYAEPALENPKSP…
Node222	MRAAGEPGAAQSPQAPAGGVEASRALRSLRRRRREGSRRRRGAAQAALEGMSKCSSDSSITEDIKTMVLEGSPALQPCFATLSMGPLLQSLSMTPRISTAWSHSKVGNIMISSHFFFYRRRPTDKRTMNPALQLLGMAMLMQEPANNERCTSPAYPKAHFEGTPPKTRARVFTTRVFKGLQLMSECSSDSSRAALADIKTPASSGGGRPPAPVAPPPSQHTPMGPFFGLEALGKVYLEGFFEVASDQLHGALLYLMLHALLMTVTEKELNKSIVRKDVGKRLQQKRMATGELPVKPRKKAFGTLNLVRASKDTVTLFVKEVPFPQYKQYRFVAKRRILPGKRKITQKQKVHDNIVFPAELKKELGILKPDYGSAPAYHALALPRKLKYAEPALENPKSP…
Node223	MRAAGEPGAAQSPQAPAGGVEASRALRSLRRRRREGSRRRRGAAQAALEGMSKCSSDSSITEDIKTMVLEGNPALQPCFATLSMGPLLQSLSMTPRISTAWSHSKVGNIMISSHFFFYRRRPTDKRTMNPALQLLGMAMLMQEPANNERCTSPAYPKAHFEGTPPKTRARVFTTRVFKGLQLMSECSSDSSRAALADIKTPASSGGGRPPAPVAPPPSQHTPMGPFFGLEALGKVYLEGFFEVASDQLHGALLYLMLHALLMTVTEKELNKSIVRKDVGKRLQQKRMATGELPVKPRKKAFGTLNLVRASKDTVTLFVKEVPFPQYKQYRFVAKRRILPGKRKITQKQKVHDNIVFPAELKKELGILKPDYGSAPAYHALALPRKLKYAEPALENPKSP…
Node224	MRAAGEPGAAQSPQAPAGGVEASRALRSLRRRRREGSRRRRGAAQAALEGMSKCSSDSSITEDIKTMVLEGSPALQPCFATLSMGPLLQSLSMTPRISTAWSHSKVGNIMISSHFFFYRRRPTDKRTMNPALQLLGMAMLMQEPANNERCTSPAYPKAHFEGTPPKTRARVFTTRVFKGLQLMSECSSDSSRAALADIKTPASSGGGRPPAPVAPPPSQHTPMGPFFGLEALGKVYLEGFFEVASDQLHGALLYLMLHALLMTVTEKELNKSIVRKDVGKRLQQKRMATGELPVKPRKKAFGTLNLVRASKDTVTLFVKEVPFPQYKQYRFVAKRRILPGKRKITQKQKVHDNIVFPAELKKELGILKPDYGSAPAYHALALPRKLKYAEPALENPKSP…
Node225	MRAAGEPGAAQSPQAPAGGVEASRALRSLRRRRREGSRRRRGAAQAALEGMSKCSSDSSITEDIKTMVLEGSPALQPCFATLSMGPLLQSLSMTPRISTAWSHSKVGNIMISSHFFFYRRRPTDKRTMNPALQLLGMAMLMQEPANNERCTSPAYPKAHFEGTPPKTRARVFTTRVFKGLQLMSECSSDSSRAALADIKTPASSGGGRPPAPVAPPPSQHTPMGPFFGLEALGKVYLEGFFEVASDQLHGALLYLMLHALLMTVTEKELNKSIVRKDVGKRLQQKRMATGELPVKPRKKAFGTLNLVRASKDTVTLFVKEVPFPQYKQYRFVAKRRILPGKRKITQKQKVHDNIVFPAELKKELGILKPDYGSAPAYHALALPRKLKYAEPALENPKSP…
Node226	MRAAGEPGAAQSPQAPAGGVEASRALRSLRRRRREGSRRRRGAAQAALEGMSKCSSDSSITEDIKTMVLEGSPALQPCFATLSMGPLLQSLSMTPRISTAWSHSKVGNIMISSHFFFYRRRPTDKRTMNPALQLLGMAMLMQEPANNERCTSPAYPKAHFEGTPPKTRARVFTTRVFKGLQLMSECSSDSSRAALADIKTPASSGGGRPPAPVAPPPSQHTPMGPFFGLEALGKVYLEGFFEVASDQLHGALLYLMLHALLMTVTEKELNKSIVRKDVGKRLQQKRMATGELPVKPRKKAFGTLNLVRASKDTVTLFVKEVPFPQYKQYRFVAKRRILPGKRKITQKQKVHDNIVFPAELKKELGILKPDYGSAPAYHALALPRKLKYAEPALENPKSP…
Node227	MRAAGEPGAAQSPQAPAGGVEASRALRSLRRRRREGSRRRRGAAQAALEGMSKCSSDSSITEDIKTMVLEGSPALQPCFATLSMGPLLQSLSMTPRISTAWSHSKVGNIMISSHFFFYRRRPTDKRTMNPALQLLGMAMLMQEPANNERCTSPAYPKAHFEGTPPKTRARVFTTRVFKGLQLMSECSSDSSRAALADIKTPASSGGGRPPAPVAPPPSQHTPMGPFFGLEALGKVYLEGFFEVASDQLHGALLYLMLHALLMTVTEKELNKSIVRKDVGKRLQQKRMATGELPVKPRKKAFGTLNLVRASKDTVTLFVKEVPFPQYKQYRFVAKRRILPGKRKITQKQKVHDNIVFPAELKKELGILKPDYGSAPAYHALALPRKLKYAEPALENPKSP…
Node228	MRAAGEPGAAQSPQAPAGGVEASRALRSLRRRRREGSRRRRGAAQAALEGMSKCSSDSSITEDIKTMVLEGSPALQPCFATLSMGPLLQSLSMTPRISTAWSHSKVGNIMISSHFFFYRRRPTDKRTMNPALQLLGMAMLMQEPANNERCTSPAYPKAHFEGTPPKTRARVFTTRVFKGLQLMSECSSDSSRAALADIKTPASSGGGRPPAPVAPPPSQHTPMGPFFGLEALGKVYLEGFFEVASDQLHGALLYLMLHALLMTVTEKELNKSIVRKDVGKRLQQKRMATGELPVKPRKKAFGTLNLVRASKDTVTLFVKEVPFPQYKQYRFVAKRRILPGKRKITQKQKVHDNIVFPAELKKELGILKPDYGSAPAYHALALPRKLKYAEPALENPKSP…
Node229	MRAAGEPGAAQSPQAPAGGVEASRALRSLRRRRREGSRRRRGAAQAALEGMSKCSSDSSITEDIKTMVLEGSPALQPCFATLSMGPLLQSLSMTPRISTAWSHSKVGNIMISSHFFFYRRRPTDKRTMNPALQLLGMAMLMQEPANNERCTSPAYPKAHFEGTPPKTRARVFTTRVFKGLQLMSECSSDSSRAALADIKTPASSGGGRPPAPVAPPPSQHTPMGPFFGLEALGKVYLEGFFEVASDQLHGALLYLMLHALLMTVTEKELNKSIVRKDVGKRLQQKRMATGELPVKPRKKAFGTLNLVRASKDTVTLFVKEVPFPQYKQYRFVAKRRILPGKRKITQKQKVHDNIVFPAELKKELGILKPDYGSAPAYHALALPRKLKYAEPALENPKSP…
Node230	MRAAGEPGAAQSPQAPAGGVEASRALRSLRRRRREGSRRRRGAAQAALEGMSKCSSDSSITEDIKTMVLEGSPALQPCFATLSMGPLLQSLSMTPRISTAWSHSKVGNIMISSHFFFYRRRPTDKRTMNPALQLLGMAMLMQEPANNERCTSPAYPKAHFEGTPPKTRARVFTTRVFKGLQLMSECSSDSSRAALADIKTPASSGGGRPPAPVAPPPSQHTPMGPFFGLEALGKVYLEGFFEVASDQLHGALLYLMLHALLMTVTEKELNKSIVRKDVGKRLQQKRMATGELPVKPRKKAFGTLNLVRASKDTVTLFVKEVPFPQYKQYRFVAKRRILPGKRKITQKQKVHDNIVFPAELKKELGILKPDYGSAPAYHALALPRKLKYAEPALENPKSP…
Node231	MRAAGEPGAAQSPQAPAGGVEASRALRSLRRRRREGSRRRRGAAQAALEGMSKCSSDSSITEDIKTMVLEGSPALQPCFATLSMGPLLQSLSMTPRISTAWSHSKVGNIMISSHFFFYRRRPTDKRTMNPALQLLGMAMLMQEPANNERCTSPAYPKAHFEGTPPKTRARVFTTRVFKGLQLMSECSSDSSRAALADIKTPASSGGGRPPAPVAPPPSQHTPMGPFFGLEALGKVYLEGFFEVASDQLHGALLYLMLHALLMTVTEKELNKSIVRKDVGKRLQQKRMATGELPVKPRKKAFGTLNLVRASKDTVTLFVKEVPFPQYKQYRFVAKRRILPGKRKITQKQKVHDNIVFPAELKKELGILKPDYGSAPAYHALALPRKLKYAEPALENPKSP…
Node232	MRAAGEPGAAQSPQAPAGGVEASRALRSLRRRRREGSRRRRGAAQAALEGMSKCSSDSSITEDIKTMVLEGSPALQPCFATLSMGPLLQSLSMTPRISTAWSHSKVGNIMISSHFFFYRRRPTDKRTMNPALQLLGMAMLMQEPANNERCTSPAYPKAHFEGTPPKTRARVFTTRVFKGLQLMSECSSDSSRAALADIKTPASSGGGRPPAPVAPPPSQHTPMGPFFGLEALGKVYLEGFFEVASDQLHGALLYLMLHALLMTVTEKELNKSIVRKDVGKRLQQKRMATGELPVKPRKKAFGTLNLVRASKDTVTLFVKEVPFPQYKQYRFVAKRRILPGKRKITQKQKVHDNIVFPAELKKELGILKPDYGSAPAYHALALPRKLKYAEPALENPKSP…
Node233	MRAAGEPGAAQSPQAPAGGVEASRALRSLRRRRREGSRRRRGAAQAALEGMSKCSSDSSITEDIKTMVLEGSPALQPCFATLSMGPLLQSLSMTPRISTAWSHSKVGNIMISSHFFFYRRRPTDKRTMNPALQLLGMAMLMQEPANNERCTSPAYPKAHFEGTPPKTRARVFTTRVFKGLQLMSECSSDSSRAALADIKTPASSGGGRPPAPVAPPPSQHTPMGPFFGLEALGKVYLEGFFEVASDQLHGALLYLMLHALLMTVTEKELNKSIVRKDVGKRLQQKRMATGELPVKPRKKAFGTLNLVRASKDTVTLFVKEVPFPQYKQYRFVAKRRILPGKRKITQKQKVHDNIVFPAELKKELGILKPDYGSAPAYHALALPRKLKYAEPALENPKSP…
Node234	MRAAGEPGAAQSPQAPAGGVEASRALRSLRRRRREGSRRRRGAAQAALEGMSKCSSDSSITEDIKTMVLEGSPALQPCFATLSMGPLLQSLSMTPRISTAWSHSKVGNIMISSHFFFYRRRPTDKRTMNPALQLLGMAMLMQEPANNERCTSPAYPKAHFEGTPPKTRARVFTTRVFKGLQLMSECSSDSSRAALADIKTPASSGGGRPPAPVAPPPSQHTPMGPFFGLEALGKVYLEGFFEVASDQLHGALLYLMLHALLMTVTEKELNKSIVRKDVGKRLQQKRMATGELPVKPRKKAFGTLNLVRASKDTVTLFVKEVPFPQYKQYRFVAKRRILPGKRKITQKQKVHDNIVFPAELKKELGILKPDYGSAPAYHALALPRKLKYAEPALENPKSP…
Node235	MRAAGEPGAAQSPQAPAGGVEASRALRSLRRRRREGSRRRRGAAQAALEGMSKCSSDSSITEDIKTMVLEGSPALQPCFATLSMGPLLQSLSMTPRISTAWSHSKVGNIMISSHFFFYRRRPTDKRTMNPALQLLGMAMLMQEPANNERCTSPAYPKAHFEGTPPKTRARVFTTRVFKGLQLMSECSSDSSRAALADIKTPASSGGGRPPAPVAPPPSQHTPMGPFFGLEALGKVYLEGFFEVASDQLHGALLYLMLHALLMTVTEKELNKSIVRKDVGKRLQQKRMATGELPVKPRKKAFGTLNLVRASKDTVTLFVKEVPFPQYKQYRFVAKRRILPGKRKITQKQKVHDNIVFPAELKKELGILKPDYGSAPAYHALALPRKLKYAEPALENPKSP…
Node236	MRGAPLPRAVRSPQAPAGGLRASRALRSLRRRRREGSRRRRGAAQAALEGMSKCSSDSSITEDIKTMVLEGSPALKPCFATLSMGPLLQSLSMTPRISTAWSHSKVGNIMISSHFFFYRRRPTDKRTMNPALQLLGMAMLMQEPANNERCTSPAYPKAHFEGTPPKTRARVFTTRVFKGLQLMSECSSDSSRAALADIKTPASSGGGRPPAPVAPPPSQHTPMGPFFGLEALGKVYLEGFFEVASDQLHGALLYLMLHALLMTVTEKELNKSIVRKDVGKRLQQKRMATGELPVKPRKKAFGTLNLVRASKDTVTLFVKEVPFPQYKQYRFVAKRRILPGKRKITQKQKVHDNIVFPAELKKELGILKPDYGSAPAYHALALPRKLKYAEPALENPKSP…
Node237	MRGAPLPRAVRSPQAPAGGLRASRALRSLRRRRREGSRRRRGAAQAALEGMSKCSSDSSITEDIKTMVLEGSPALKPCFATLSMGPLLQSLSMTPRISTAWSHSKVGNIMISSHFFFYRRRPTDKRTMNPALQLLGMAMLMQEPANNERCTSPAYPKAHFEGTPPKTRARVFTTRVFKGLQLMSECSSDSSRAALADIKTPASSGGGRPPAPVAPPPSQHTPMGPFFGLEALGKVYLEGFFEVASDQLHGALLYLMLHALLMTVTEKELNKSIVRKDVGKRLQQKRMATGELPVKPRKKAFGTLNLVRASKDTVTLFVKEVPFPQYKQYRFVAKRRILPGKRKITQKQKVHDNIVFPAELKKELGILKPDYGSAPAYHALALPRKLKYAEPALENPKSP…
Node238	MRGAPLPRAVRSPQAPAGGLRASRALRSLRRRRREGSRRRRGAAQAALEGMSKCSSDSSITEDIKTMVLEGSPALQPCFATLSMGPLLQSLSMTPRISTAWSHSKVGNIMISSHFFFYRRRPTDKRTMNPALQLLGMAMLMQEPANNERCTSPAYPKAHFEGTPPKTRARVFTTRVFKGLQLMSECSSDSSRAALADIKTPASSGGGRPPAPVAPPPSQHTPMGPFFGLEALGKVYLEGFFEVASDQLHGALLYLMLHALLMTVTEKELNKSIVRKDVGKRLQQKRMATGELPVKPRKKAFGTLNLVRASKDTVTLFVKEVPFPQYKQYRFVAKRRILPGKRKITQKQKVHDNIVFPAELKKELGILKPDYGSAPAYHALALPRKLKYAEPALENPKSP…
Node239	MRGAPLPRAVRSPQAPAGGLRASRALRSLRRRRREGSRRRRGAAQAALEGMSKCSSDSSITEDIKTMVLEGSPALQPCFATLSMGPLLQSLSMTPRISTAWSHSKVGNIMISSHFFFYRRRPTDKRTMNPALQLLGMAMLMQEPANNERCTSPAYPKAHFEGTPPKTRARVFTTRVFKGLQLMSECSSDSSRAALADIKTPASSGGGRPPAPVAPPPSQHTPMGPFFGLEALGKVYLEGFFEVASDQLHGALLYLMLHALLMTVTEKELNKSIVRKDVGKRLQQKRMATGELPVKPRKKAFGTLNLVRASKDTVTLFVKEVPFPQYKQYRFVAKRRILPGKRKITQKQKVHDNIVFPAELKKELGILKPDYGSAPAYHALALPRKLKYAEPALENPKSP…
Node240	MRGAPLPRAVRSPQAPAGGLRASRALRSLRRRRREGSRRRRGAAQAALEGMSKCSSDSSITEDIKTMVLEGSPALQPCFATLSMGPLLQSLSMTPRISTAWSHSKVGNIMISSHFFFYRRRPTDKRTMNPALQLLGMAMLMQEPANNERCTSPAYPKAHFEGTPPKTRARVFTTRVFKGLQLMSECSSDSSRAALADIKTPASSGGGRPPAPVAPPPSQHTPMGPFFGLEALGKVYLEGFFEVASDQLHGALLYLMLHALLMTVTEKELNKSIVRKDVGKRLQQKRMATGELPVKPRKKAFGTLNLVRASKDTVTLFVKEVPFPQYKQYRFVAKRRILPGKRKITQKQKVHDNIVFPAELKKELGILKPDYGSAPAYHALALPRKLKYAEPALENPKSP…
Node241	MRGAPLPRAVRSPQAPAGGLRASRALRSLRRRRREGSRRRRGAAQAALEGMSKCSSDSSITEDIKTMVLEGSPALQPCFATLSMGPLLQSLSMTPRISTAWSHSKVGNIMISSHFFFYRRRPTDKRTMNPALQLLGMAMLMQEPANNERCTSPAYPKAHFEGTPPKTRARVFTTRVFKGLQLMSECSSDSSRAALADIKTPASSGGGRPPAPVAPPPSQHTPMGPFFGLEALGKVYLEGFFEVASDQLHGALLYLMLHALLMTVTEKELNKSIVRKDVGKRLQQKRMATGELPVKPRKKAFGTLNLVRASKDTVTLFVKEVPFPQYKQYRFVAKRRILPGKRKITQKQKVHDNIVFPAELKKELGILKPDYGSAPAYHALALPRKLKYAEPALENPKSP…
Node242	MRGAPLPRAVRSPQAPAGGLRASRALRSLRRRRREGSRRRRGAAQAALEGMSKCSSDSSITEDIKTMVLEGSPALQPCFATLSMGPLLQSLSMTPRISTAWSHSKVGNIMISSHFFFYRRRPTDKRTMNPALQLLGMAMLMQEPANNERCTSPAYPKAHFEGTPPKTRARVFTTRVFKGLQLMSECSSDSSRAALADIKTPASSGGGRPPAPVAPPPSQHTPMGPFFGLEALGKVYLEGFFEVASDQLHGALLYLMLHALLMTVTEKELNKSIVRKDVGKRLQQKRMATGELPVKPRKKAFGTLNLVRASKDTVTLFVKEVPFPQYKQYRFVAKRRILPGKRKITQKQKVHDNIVFPAELKKELGILKPDYGSAPAYHALALPRKLKYAEPALENPKSP…
Node243	MRGAPLPRAVRSPQAPAGGLRASRALRSLRRRRREGSRRRRGAAQAALEGMSKCSSDSSITEDIKTMVLEGSPALQPCFATLSMGPLLQSLSMTPRISTAWSHSKVGNIMISSHFFFYRRRPTDKRTMNPALQLLGMAMLMQEPANNERCTSPAYPKAHFEGTPPKTRARVFTTRVFKGLQLMSECSSDSSRAALADIKTPASSGGGRPPAPVAPPPSQHTPMGPFFGLEALGKVYLEGFFEVASDQLHGALLYLMLHALLMTVTEKELNKSIVRKDVGKRLQQKRMATGELPVKPRKKAFGTLNLVRASKDTVTLFVKEVPFPQYKQYRFVAKRRILPGKRKITQKQKVHDNIVFPAELKKELGILKPDYGSAPAYHALALPRKLKYAEPALENPKSP…
Node244	MRGAPLPRAVRSPQAPAGGLRASRALRSLRRRRREGSRRRRGAAQAALEGMSKCSSDSSITEDIKTMVLEGSPALQPCFATLSMGPLLQSLSMTPRISTAWSHSKVGNIMISSHFFFYRRRPTDKRTMNPALQLLGMAMLMQEPANNERCTSPAYPKAHFEGTPPKTRARVFTTRVFKGLQLMSECSSDSSRAALADIKTPASSGGGRPPAPVAPPPSQHTPMGPFFGLEALGKVYLEGFFEVTSDQLHGTLLYLMLHALLMTVTEKELNKSIVRKDVGKRLQQKRMATGELPVKPRKKAFGTLNLVRASKDTVTLFVKEVPFPQYKQYRFVAKRRILPGKRKITQKQKVHDNIVFPAELKKELGILKPDYGSAPAYHALALPRKLKYAEPALENPKSP…
Node245	MRGAPLPRAVRSPQAPAGGLRASRALRSLRRRRREGSRRRRGAAQAALEGMSKCSSDSSITEDIKTMVLEGSPALQSCFATLSMGPLLQSLSMTPRISTAWSHSKVGNIMISSHFFFYRRRPTDKRTMNPALQLLGMAMLMQEPANNERCTSPAYPKAHFEGTPPKTRARVFTTRVFKGLQLMSECSSDSSRAALADIKTPASSGGGRPPAPVAPPPSQHTPMGPFFGLEALGKVYLEGFFEVTSDQLHGTLLYLMLHALLMTVTEKELNKSIVRKDVGKRLQQKRMATGELPVKPRKKAFGTLNLVRASKDTVTLFVKEVPFPQYKQYRFVAKRRILPGKRKITQKQKVHDNIVFPAELKKELGILKPDYGSAPAYHALALPRKLKYAEPALENPKSP…
Node246	MRGAPLPRAVRSPQAPAGGLRASRALRSLRRRRREGSRRRRGAAQAALEGMSKCSSDSSITEDIKTMVLEGSPALQSCFATLSMGPLLQSLSMTPRISTAWSHSKVGNIMISSHFFFYRRRPTDKRTMNPALQLLGMAMLMQEPANNERCTSPAYPKAHFEGTPPKTRARVFTTRVFKGLQLMSECSSDSSRAALADIKTPASSGGGRPPAPVAPPPSQHTPMGPFFGLEALGKVYLEGFFEVASDQLHGALLYLMLHALLMTVTEKELNKSIVRKDVGKRLQQKRMATGELPVKPRKKAFGTLNLVRASKDTVTLFVKEVPFPQYKQYRFVAKRRILPGKRKITQKQKVHDNIVFPAELKKELGILKPDYGSAPAYHALALPRKLKYAEPALENPKSP…
Node247	MRGAPLPRAVRSPQAPAGGLRASRALRSLRRRRREGSRRRRGAAQAALEGMSKCSSDSSITEDIKTMVLEGSPAFQPCFATLNMGPLLQSLSMTPRISTAWSHSKVGNIMISSHFFFYRRRPTDKRTMNPALQLLGMAMLMQEPANNERCTSPAYPKAHFEGTPPKTRARVFTTRVFKGLQLMSECSSDSSRAALADIKTPASSGGGRPPAPVAPPPSQHTPMGPFFGLEALGKVYLEGFFEVASDQLHGALLYLMLHALLMTVTEKELNKSIVRKDVGKRLQQKRMATGELPVKPRKKAFGTLNLVRASKDTVTLFVKEVPFPQYKQYRFVAKRRILPGKRKITQKQKVHDNIVFPAELKKELGILKPDYGSAPAYHALALPRKLKYAEPALENPKSP…
Node248	MRGAPLPRAVRSPQAPAGGLRASRALRSLRRRRREGSRRRRGAAQAALEGMSKCSSDSSITEDIKTMVLEGSPAFQPCFATLNMGPLLQSLSMTPRISTAWSHSKVGNIMISSHFFFYRRRPTDKRTMNPALQLLGMAMLMQEPANNERCTSPAYPKAHFEGTPPKTRARVFTTRVFKGLQLMSECSSDSSRAALADIKTPASSGGGRPPAPVAPPPSQHTPMGPFFGLEALGKVYLEGFFEVASDQLHGALLYLMLHALLMTVTEKELNKSIVRKDVGKRLQQKRMATGELPVKPRKKAFGTLNLVRASKDTVTLFVKEVPFPQYKQYRFVAKRRILPGKRKITQKQKVHDNIVFPAELKKELGILKPDYGSAPAYHALALPRKLKYAEPALENPKSP…
Node249	MRGAPLPRAVRSPQAPAGGLRASRALRSLRRRRREGSRRRRGAAQAALEGMSKCSSDSSITEDIKTMVLEGSPAFQPCFATLNMGPLLQSLSMTPRISTAWSHSKVGNIMISSHFFFYRRRPTDKRTMNPALQLLGMAMLMQEPANNERCTSPAYPKAHFEGTPPKTRARVFTTRVFKGLQLMSECSSDSSRAALADIKTPASSGGGRPPAPVAPPPSQHTPMGPFFGLEALGKVYLEGFFEVASDQLHGALLYLMLHALLMTVTEKELNKSIVRKDVGKRLQQKRMATGELPVKPRKKAFGTLNLVRASKDTVTLFVKEVPFPQYKQYRFVAKRRILPGKRKITQKQKVHDNIVFPAELKKELGILKPDYGSAPAYHALALPRKLKYAEPALENPKSP…
Node250	MRGAPLPRAVRSPQAPAGGLRASRALRSLRRRRREGSRRRRGAAQAALEGMSKCSSDSSITEDIKTMVLEGSPAFQPCFATLNMGPLLQSLSMTPRISTAWSHSKVGNIMISSHFFFYRRRPTDKRTMNPALQLLGMAMLMQEPANNERCTSPAYPKAHFEGTPPKTRARVFTTRVFKGLQLMSECSSDSSRAALADIKTPASSGGGRPPAPVAPPPSQHTPMGPFFGLEALGKVYLEGFFEVASDQLHGALLYLMLHALLMTVTEKELNKSIVRKDVGKRLQQKRMATGELPVKPRKKAFGTLNLVRASKDTVTLFVKEVPFPQYKQYRFVAKRRILPGKRKITQKQKVHDNIVFPAELKKELGILKPDYGSAPAYHALALPRKLKYAEPALENPKSP…
Node251	MRGAPLPRAVRSPQAPAGGLRASRALRSLRRRRREGSRRRRGAAQAALEGMSKCSSDSSITEDIKTMVLEGSPALQSCFATLSMGPLLQSLSMTPRISTAWSHSKVGNIMISSHFFFYRRRPTDKRTMNPALQLLGMAMLMQEPANNERCTSPAYPKAHFEGTPPKTRARVFTTRVFKGLQLMSECSSDSSRAALADIKTPASSGGGRPPAPVAPPPSQHTPMGPFFGLEALGKVYLEGFFEVASDQLHGALLYLMLHALLMTVTEKELNKSIVRKDVGKRLQQKRMATGELPVKPRKKAFGTLNLVRASKDTVTLFVKEVPFPQYKQYRFVAKRRILPGKRKITQKQKVHDNIVFPAELKKELGILKPDYGSAPAYHALALPRKLKYAEPALENPKSP…
Node252	MRGAPLPRAVRSPQAPAGGLRASRALRSLRRRRREGSRRRRGAAQAALEGMSKCSSDSSITEDIKTMVLEGSPALQSCFATLSMGPLLQSLSMTPRISTAWSHSKVGNIMISSHFFFYRRRPTDKRTMNPALQLLGMAMLMQEPANNERCTSPAYPKAHFEGTPPKTRARVFTTRVFKGLQLMSECSSDSSRAALADIKTPASSGGGRPPAPVAPPPSQHTPMGPFFGLEALGKVYLEGFFEVASDQLHGALLYLMLHALLMTVTEKELNKSIVRKDVGKRLQQKRMATGELPVKPRKKAFGTLNLVRASKDTVTLFVKEVPFPQYKQYRFVAKRRILPGKRKITQKQKVHDNIVFPAELKKELGILKPDYGSAPAYHALALPRKLKYAEPALENPKSP…
Node253	MRGAPLPRAVRSPQAPAGGLRASRALRSLRRRRREGSRRRRGAAQAALEGMSKCSSDSSITEDIKTMVLEGSPALQSCFATLSMGPLLQSLSMTPRISTAWSHSKVGNIMISSHFFFYRRRPTDKRTMNPALQLLGMAMLMQEPANNERCTSPAYPKAHFEGTPPKTRARVFTTRVFKGLQLMSECSSDSSRAALADIKTPASSGGGRPPAPVAPPPSQHTPMGPFFGLEALGKVYLEGFFEVASDQLHGALLYLMLHALLMTVTEKELNKSIVRKDVGKRLQQKRMATGELPVKPRKKAFGTLNLVRASKDTVTLFVKEVPFPQYKQYRFVAKRRILPGKRKITQKQKVHDNIVFPAELKKELGILKPDYGSAPAYHALALPRKLKYAEPALENPKSP…
Node254	MRGAPLPRAVRSPQAPAGGLRASRALRSLRRRRREGSRRRRGAAQAALEGMSKCSSDSSITEDIKTMVLEGSPALQSCFATLSMGPLLQSLSMTPRISTAWSHSKVGNIMISSHFFFYRRRPTDKRTMNPALQLLGMAMLMQEPANNERCTSPAYPKAHFEGTPPKTRARVFTTRVFKGLQLMSECSSDSSRAALADIKTPASSGGGRPPAPVAPPPSQHTPMGPFFGLEALGKVYLEGFFEVASDQLHGALLYLMLHALLMTVTEKELNKSIVRKDVGKRLQQKRMATGELPVKPRKKAFGTLNLVRASKDTVTLFVKEVPFPQYKQYRFVAKRRILPGKRKITQKQKVHDNIVFPAELKKELGILKPDYGSAPAYHALALPRKLKYAEPALENPKSP…
Node255	MRGAPLPRAVRSPQAPAGGLRASRALRSLRRRRREGSRRRRGAAQAALEGMSKCSSDSSITEDIKTMVLEGSPALQSCFATLSMGPLLQSLSMTPRISTAWSHSKVGNIMISSHFFFYRRRPTDKRTMNPALQLLGMAMLMQEPANNERCTSPAYPKAHFEGTPPKTRARVFTTRVFKGLQLMSECSSDSSRAALADIKTPASSGGGRPPAPVAPPPSQHTPMGPFFGLEALGKVYLEGFFEVTSDQLHGTLLYLMLHALLMTVTEKELNKSIVRKDVGKRLQQKRMATGELPVKPRKKAFGTLNLVRASKDTVTLFVKEVPFPQYKQYRFVAKRRILPGKRKITQKQKVHDNIVFPAELKKELGILKPDYGSAPAYHALALPRKLKYAEPALENPKSP…
Node256	MRGAPLPRAVRSPQAPAGGLRASRALRSLRRRRREGSRRRRGAAQAALEGMSKCSSDSSITEDIKTMVLEGSPALQSCFATLSMGPLLQSLSMTPRISTAWSHSKVGNIMISSHFFFYRRRPTDKRTMNPALQLLGMAMLMQEPANNERCTSPAYPKAHFEGTPPKTRARVFTTRVFKGLQLMSECSSDSSRAALADIKTPASSGGGRPPAPVAPPPSQHTPMGPFFGLEALGKVYLEGFFEVTSDQLHGTLLYLMLHALLMTVTEKELNKSIVRKDVGKRLQQKRMATGELPVKPRKKAFGTLNLVRASKDTVTLFVKEVPFPQYKQYRFVAKRRILPGKRKITQKQKVHDNIVFPAELKKELGILKPDYGSAPAYHALALPRKLKYAEPALENPKSP…
Node257	MRGAPLPRAVRSPQAPAGGLRASRALRSLRRRRREGSRRRRGAAQAALEGMSKCSSDSSITEDIKTMVLEGSPALQSCFATLSMGPLLQSLSMTPRISTAWSHSKVGNIMISSHFFFYRRRPTDKRTMNPALQLLGMAMLMQEPANNERCTSPAYPKAHFEGTPPKTRARVFTTRVFKGLQLMSECSSDSSRAALADIKTPASSGGGRPPAPVAPPPSQHTPMGPFFGLEALGKVYLEGFFEVASDQLHGALLYLMLHALLMTVTEKELNKSIVRKDVGKRLQQKRMATGELPVKPRKKAFGTLNLVRASKDTVTLFVKEVPFPQYKQYRFVAKRRILPGKRKITQKQKVHDNIVFPAELKKELGILKPDYGSAPAYHALALPRKLKYAEPALENPKSP…
Node258	MRGAPLPRAVRSPQAPAGGLRASRALRSLRRRRREGSRRRRGAAQAALEGMSKCSSDSSITEDIKTMVLEGSPALQSCFATLSMGPLLQSLSMTPRISTAWSHSKVGNIMISSHFFFYRRRPTDKRTMNPALQLLGMAMLMQEPANNERCTSPAYPKAHFEGTPPKTRARVFTTRVFKGLQLMSECSSDSSRAALADIKTPASSGGGRPPAPVAPPPSQHTPMGPFFGLEALGKVYLEGFFEVASDQLHGALLYLMLHALLMTVTEKELNKSIVRKDVGKRLQQKRMATGELPVKPRKKAFGTLNLVRASKDTVTLFVKEVPFPQYKQYRFVAKRRILPGKRKITQKQKVHDNIVFPAELKKELGILKPDYGSAPAYHALALPRKLKYAEPALENPKSP…
Node259	MRGAPLPRAVRSPQAPAGGLRASRALRSLRRRRREGSRRRRGAAQAALEGMSKCSSDSSITEDIKTMVLEGSPALQSCFATLSMGPLLQSLSMTPRISTAWSHSKVGNIMISSHFFFYRRRPTDKRTMNPALQLLGMAMLMQEPANNERCTSPAYPKAHFEGTPPKTRARVFTTRVFKGLQLMSECSSDSSRAALADIKTPASSGGGRPPAPVAPPPSQHTPMGPFFGLEALGKVYLEGFFEVASDQLHGALLYLMLHALLMTVTEKELNKSIVRKDVGKRLQQKRMATGELPVKPRKKAFGTLNLVRASKDTVTLFVKEVPFPQYKQYRFVAKRRILPGKRKITQKQKVHDNIVFPAELKKELGILKPDYGSAPAYHALALPRKLKYAEPALENPKSP…
Node260	MRGAPLPRAVRSPQAPAGGLRASRALRSLRRRRREGSRRRRGAAQAALEGMSKCSSDSSITEDIKTMVLEGSPALQSCFATLSMGPLLQSLSMTPRISTAWSHSKVGNIMISSHFFFYRRRPTDKRTMNPALQLLGMAMLMQEPANNERCTSPAYPKAHFEGTPPKTRARVFTTRVFKGLQLMSECSSDSSRAALADIKTPASSGGGRPPAPVAPPPSQHTPMGPFFGLEALGKVYLEGFFEVASDQLHGALLYLMLHALLMTVTEKELNKSIVRKDVGKRLQQKRMATGELPVKPRKKAFGTLNLVRASKDTVTLFVKEVPFPQYKQYRFVAKRRILPGKRKITQKQKVHDNIVFPAELKKELGILKPDYGSAPAYHALALPRKLKYAEPALENPKSP…
Node261	MRGAPLPRAVRSPQAPAGGLRASRALRSLRRRRREGSRRRRGAAQAALEGMSKCSSDSSITEDIKTMVLEGSPALQSCFATLSMGPLLQSLSMTPRISTAWSHSKVGNIMISSHFFFYRRRPTDKRTMNPALQLLGMAMLMQEPANNERCTSPAYPKAHFEGTPPKTRARVFTTRVFKGLQLMSECSSDSSRAALADIKTPASSGGGRPPAPVAPPPSQHTPMGPFFGLEALGKVYLEGFFEVASDQLHGALLYLMLHALLMTVTEKELNKSIVRKDVGKRLQQKRMATGELPVKPRKKAFGTLNLVRASKDTVTLFVKEVPFPQYKQYRFVAKRRILPGKRKITQKQKVHDNIVFPAELKKELGILKPDYGSAPAYHALALPRKLKYAEPALENPKSP…
Node262	MRGAPLPRAVRSPQAPAGGLRASRALRSLRRRRREGSRRRRGAAQAALEGMSKCSSDSSITEDIKTMVLEGSPALQSCFATLSMGPLLQSLSMTPRISTAWSHSKVGNIMISSHFFFYRRRPTDKRTMNPALQLLGMAMLMQEPANNERCTSPAYPKAHFEGTPPKTRARVFTTRVFKGLQLMSECSSDSSRAALADIKTPASSGGGRPPAPVAPPPSQHTPMGPFFGLEALGKVYLEGFFEVASDQLHGALLYLMLHALLMTVTEKELNKSIVRKDVGKRLQQKRMATGELPVKPRKKAFGTLNLVRASKDTVTLFVKEVPFPQYKQYRFVAKRRILPGKRKITQKQKVHDNIVFPAELKKELGILKPDYGSAPAYHALALPRKLKYAEPALENPKSP…
Node263	MRGAPLPRAVRSPQAPAGGLRASRALRSLRRRRREGSRRRRGAAQAALEGMSKCSSDSSITEDIKTMVLEGSPALQSCFATLSMGPLLQSLSMTPRISTAWSHSKVGNIMISSHFFFYRRRPTDKRTMNPALQLLGMAMLMQEPANNERCTSPAYPKAHFEGTPPKTRARVFTTRVFKGLQLMSECSSDSSRAALADIKTPASSGGGRPPAPVAPPPSQHTPMGPFFGLEALGKVYLEGFFEVASDQLHGALLYLMLHALLMTVTEKELNKSIVRKDVGKRLQQKRMATGELPVKPRKKAFGTLNLVRASKDTVTLFVKEVPFPQYKQYRFVAKRRILPGKRKITQKQKVHDNIVFPAELKKELGILKPDYGSAPAYHALALPRKLKYAEPALENPKSP…
Node264	MRGAPLPRAVRSPQAPAGGLRASRALRSLRRRRREGSRRRRGAAQAALEGMSKCSSDSSITEDIKTMVLEGSPALQSCFATLSMGPLLQSLSMTPRISTAWSHSKVGNIMISSHFFFYRRRPTDKRTMNPALQLLGMAMLMQEPANNERCTSPAYPKAHFEGTPPKTRARVFTTRVFKGLQLMSECSSDSSRAALADIKTPASSGGGRPPAPVAPPPSQHTPMGPFFGLEALGKVYLEGFFEVASDQLHGALLYLMLHALLMTVTEKELNKSIVRKDVGKRLQQKRMATGELPVKPRKKAFGTLNLVRASKDTVTLFVKEVPFPQYKQYRFVAKRRILPGKRKITQKQKVHDNIVFPAELKKELGILKPDYGSAPAYHALALPRKLKYAEPALENPKSP…
Node265	MRGAPLPRAVRSPQAPAGGLRASRALRSLRRRRREGSRRRRGAAQAALEGMSKCSSDSSITEDIKTMVLEGSPALQSCFATLSMGPLLQSLSMTPRISTAWSHSKVGNIMISSHFFFYRRRPTDKRTMNPALQLLGMAMLMQEPANNERCTSPAYPKAHFEGTPPKTRARVFTTRVFKGLQLMSECSSDSSRAALADIKTPASSGGGRPPAPVAPPPSQHTPMGPFFGLEALGKVYLEGFFEVASDQLHGALLYLMLHALLMTVTEKELNKSIVRKDVGKRLQQKRMATGELPVKPRKKAFGTLNLVRASKDTVTLFVKEVPFPQYKQYRFVAKRRILPGKRKITQKQKVHDNIVFPAELKKELGILKPDYGSAPAYHALALPRKLKYAEPALENPKSP…
Node266	MRGAPLPRAVRSPQAPAGGLRASRALRSLRRRRREGSRRRRGAAQAALEGMSKCSSDSSITEDIKTMVLEGSPALQSCFATLSMGPLLQSLSMTPRISTAWSHSKVGNIMISSHFFFYRRRPTDKRTMNPALQLLGMAMLMQEPANNERCTSPAYPKAHFEGTPPKTRARVFTTRVFKGLQLMSECSSDSSRAALADIKTPASSGGGRPPAPVAPPPSQHTPMGPFFGLEALGKVYLEGFFEVASDQLHGALLYLMLHALLMTVTEKELNKSIVRKDVGKRLQQKRMATGELPVKPRKKAFGTLNLVRASKDTVTLFVKEVPFPQYKQYRFVAKRRILPGKRKITQKQKVHDNIVFPAELKKELGILKPDYGSAPAYHALALPRKLKYAEPALENPKSP…
Node267	MRGAPLPRAVRSPQAPAGGLRASRALRSLRRRRREGSRRRRGAAQAALEGMSKCSSDSSITEDIKTMVLEGSPALQSCFATLSMGPLLQSLSMTPRISTAWSHSKVGNIMISSHFFFYRRRPTDKRTMNPALQLLGMAMLMQEPANNERCTSPAYPKAHFEGTPPKTRARVFTTRVFKGLQLMSECSSDSSRAALADIKTPASSGGGRPPAPVAPPPSQHTPMGPFFGLEALGKVYLEGFFEVTSDQLHGTLLYLMLHALLMTVTEKELNKSIVRKDVGKRLQQKRMATGELPVKPRKKAFGTLNLVRASKDTVTLFVKEVPFPQYKQYRFVAKRRILPGKRKITQKQKVHDNIVFPAELKKELGILKPDYGSAPAYHALALPRKLKYAEPALENPKSP…
Node268	MRGAPLPRAVRSPQAPAGGLRASRALRSLRRRRREGSRRRRGAAQAALEGMSKCSSDSSITEDIKTMVLEGSPALQSCFATLSMGPLLQSLSMTPRISTAWSHSKVGNIMISSHFFFYRRRPTDKRTMNPALQLLGMAMLMQEPANNERCTSPAYPKAHFEGTPPKTRARVFTTRVFKGLQLMSECSSDSSRAALADIKTPASSGGGRPPAPVAPPPSQHTPMGPFFGLEALGKVYLEGFFEVTSDQLHGTLLYLMLHALLMTVTEKELNKSIVRKDVGKRLQQKRMATGELPVKPRKKAFGTLNLVRASKDTVTLFVKEVPFPQYKQYRFVAKRRILPGKRKITQKQKVHDNIVFPAELKKELGILKPDYGSAPAYHALALPRKLKYAEPALENPKSP…
Node269	MRGAPLPRAVRSPQAPAGGLRASRALRSLRRRRREGSRRRRGAAQAALEGMSKCSSDSSITEDIKTMVLEGSPALQSCFATLSMGPLLQSLSMTPRISTAWSHSKVGNIMISSHFFFYRRRPTDKRTMNPALQLLGMAMLMQEPANNERCTSPAYPKAHFEGTPPKTRARVFTTRVFKGLQLMSECSSDSSRAALADIKTPASSGGGRPPAPVAPPPSQHTPMGPFFGLEALGKVYLEGFFEVTSDQLHGTLLYLMLHALLMTVTEKELNKSIVRKDVGKRLQQKRMATGELPVKPRKKAFGTLNLVRASKDTVTLFVKEVPFPQYKQYRFVAKRRILPGKRKITQKQKVHDNIVFPAELKKELGILKPDYGSAPAYHALALPRKLKYAEPALENPKSP…
Node270	MRGAPLPRAVRSPQAPAGGLRASRALRSLRRRRREGSRRRRGAAQAALEGMSKCSSDSSITEDIKTMVLEGSPALQSCFATLSMGPLLQSLSMTPRISTAWSHSKVGNIMISSHFFFYRRRPTDKRTMNPALQLLGMAMLMQEPANNERCTSPAYPKAHFEGTPPKTRARVFTTRVFKGLQLMSECSSDSSRAALADIKTPASSGGGRPPAPVAPPPSQHTPMGPFFGLEALGKVYLEGFFEVASDQLHGALLYLMLHALLMTVTEKELNKSIVRKDVGKRLQQKRMATGELPVKPRKKAFGTLNLVRASKDTVTLFVKEVPFPQYKQYRFVAKRRILPGKRKITQKQKVHDNIVFPAELKKELGILKPDYGSAPAYHALALPRKLKYAEPALENPKSP…
Node271	MRGAPLPRAVRSPQAPAGGLRASRALRSLRRRRREGSRRRRGAAQAALEGMSKCSSDSSITEDIKTMVLEGSPALQSCFATLSMGPLLQSLSMTPRISTAWSHSKVGNIMISSHFFFYRRRPTDKRTMNPALQLLGMAMLMQEPANNERCTSPAYPKAHFEGTPPKTRARVFTTRVFKGLQLMSECSSDSSRAALADIKTPASSGGGRPPAPVAPPPSQHTPMGPFFGLEALGKVYLEGFFEVASDQLHGALLYLMLHALLMTVTEKELNKSIVRKDVGKRLQQKRMATGELPVKPRKKAFGTLNLVRASKDTVTLFVKEVPFPQYKQYRFVAKRRILPGKRKITQKQKVHDNIVFPAELKKELGILKPDYGSAPAYHALALPRKLKYAEPALENPKSP…
Node272	MRGAPLPRAVRSPQAPAGGLRASRALRSLRRRRREGSRRRRGAAQAALEGMSKCSSDSSITEDIKTMVLEGSPALQSCFATLSMGPLLQSLSMTPRISTAWSHSKVGNIMISSHFFFYRRRPTDKRTMNPALQLLGMAMLMQEPANNERCTSPAYPKAHFEGTPPKTRARVFTTRVFKGLQLMSECSSDSSRAALADIKTPASSGGGRPPAPVAPPPSQHTPMGPFFGLEALGKVYLEGFFEVASDQLHGALLYLMLHALLMTVTEKELNKSIVRKDVGKRLQQKRMATGELPVKPRKKAFGTLNLVRASKDTVTLFVKEVPFPQYKQYRFVAKRRILPGKRKITQKQKVHDNIVFPAELKKELGILKPDYGSAPAYHALALPRKLKYAEPALENPKSP…
Node273	MRGAPLPRAVRSPQAPAGGLRASRALRSLRRRRREGSRRRRGAAQAALEGMSKCSSDSSITEDIKTMVLEGSPALQSCFATLSMGPLLQSLSMTPRISTAWSHSKVGNIMISSHFFFYRRRPTDKRTMNPALQLLGMAMLMQEPANNERCTSPAYPKAHFEGTPPKTRARVFTTRVFKGLQLMSECSSDSSRAALADIKTPASSGGGRPPAPVAPPPSQHTPMGPFFGLEALGKVYLEGFFEVASDQLHGALLYLMLHALLMTVTEKELNKSIVRKDVGKRLQQKRMATGELPVKPRKKAFGTLNLVRASKDTVTLFVKEVPFPQYKQYRFVAKRRILPGKRKITQKQKVHDNIVFPAELKKELGILKPDYGSAPAYHALALPRKLKYAEPALENPKSP…
Node274	MRGAPLPRAVRSPQAPAGGLRASRALRSLRRRRREGSRRRRGAAQAALEGMSKCSSDSSITEDIKTMVLEGSPALQSCFATLSMGPLLQSLSMTPRISTAWSHSKVGNIMISSHFFFYRRRPTDKRTMNPALQLLGMAMLMQEPANNERCTSPAYPKAHFEGTPPKTRARVFTTRVFKGLQLMSECSSDSSRAALADIKTPASSGGGRPPAPVAPPPSQHTPMGPFFGLEALGKVYLEGFFEVASDQLHGALLYLMLHALLMTVTEKELNKSIVRKDVGKRLQQKRMATGELPVKPRKKAFGTLNLVRASKDTVTLFVKEVPFPQYKQYRFVAKRRILPGKRKITQKQKVHDNIVFPAELKKELGILKPDYGSAPAYHALALPRKLKYAEPALENPKSP…
Node275	MRGAPLPRAVRSPQAPAGGLRASRALRSLRRRRREGSRRRRGAAQAALEGMSKCSSDSSITEDIKTMVLEGSPALQSCFATLSMGPLLQSLSMTPRISTAWSHSKVGNIMISSHFFFYRRRPTDKRTMNPALQLLGMAMLMQEPANNERCTSPAYPKAHFEGTPPKTRARVFTTRVFKGLQLMSECSSDSSRAALADIKTPASSGGGRPPAPVAPPPSQHTPMGPFFGLEALGKVYLEGFFEVASDQLHGALLYLMLHALLMTVTEKELNKSIVRKDVGKRLQQKRMATGELPVKPRKKAFGTLNLVRASKDTVTLFVKEVPFPQYKQYRFVAKRRILPGKRKITQKQKVHDNIVFPAELKKELGILKPDYGSAPAYHALALPRKLKYAEPALENPKSP…
Node276	MRGAPLPRAVRSPQAPAGGLRASRALRSLRRRRREGSRRRRGAAQAALEGMSKCSSDSSITEDIKTMVLEGSPALQSCFATLSMGPLLQSLSMTPRISTAWSHSKVGNIMISSHFFFYRRRPTDKRTMNPALQLLGMAMLMQEPANNERCTSPAYPKAHFEGTPPKTRARVFTTRVFKGLQLMSECSSDSSRAALADIKTPASSGGGRPPAPVAPPPSQHTPMGPFFGLEALGKVYLEGFFEVASDQLHGALLYLMLHALLMTVTEKELNKSIVRKDVGKRLQQKRMATGELPVKPRKKAFGTLNLVRASKDTVTLFVKEVPFPQYKQYRFVAKRRILPGKRKITQKQKVHDNIVFPAELKKELGILKPDYGSAPAYHALALPRKLKYAEPALENPKSP…
Node277	MRGAPLPRAVRSPQAPAGGLRASRALRSLRRRRREGSRRRRGAAQAALEGMSKCSSDSSITEDIKTMVLEGSPALQSCFATLSMGPLLQSLSMTPRISTAWSHSKVGNIMISSHFFFYRRRPTDKRTMNPALQLLGMAMLMQEPANNERCTSPAYPKAHFEGTPPKTRARVFTTRVFKGLQLMSECSSDSSRAALADIKTPASSGGGRPPAPVAPPPSQHTPMGPFFGLEALGKVYLEGFFEVASDQLHGALLYLMLHALLMTVTEKELNKSIVRKDVGKRLQQKRMATGELPVKPRKKAFGTLNLVRASKDTVTLFVKEVPFPQYKQYRFVAKRRILPGKRKITQKQKVHDNIVFPAELKKELGILKPDYGSAPAYHALALPRKLKYAEPALENPKSP…
Node278	MRGAPLPRAVRSPQAPAGGLRASRALRSLRRRRREGSRRRRGAAQAALEGMSKCSSDSSITEDIKTMVLEGSPALQSCFATLSMGPLLQSLSMTPRISTAWSHSKVGNIMISSHFFFYRRRPTDKRTMNPALQLLGMAMLMQEPANNERCTSPAYPKAHFEGTPPKTRARVFTTRVFKGLQLMSECSSDSSRAALADIKTPASSGGGRPPAPVAPPPSQHTPMGPFFGLEALGKVYLEGFFEVASDQLHGALLYLMLHALLMTVTEKELNKSIVRKDVGKRLQQKRMATGELPVKPRKKAFGTLNLVRASKDTVTLFVKEVPFPQYKQYRFVAKRRILPGKRKITQKQKVHDNIVFPAELKKELGILKPDYGSAPAYHALALPRKLKYAEPALENPKSP…
Node279	MRGAPLPRAVRSPQAPAGGLRASRALRSLRRRRREGSRRRRGAAQAALEGMSKCSSDSSITEDIKTMVLEGSPALQSCFATLSMGPLLQSLSMTPRISTAWSHSKVGNIMISSHFFFYRRRPTDKRTMNPALQLLGMAMLMQEPANNERCTSPAYPKAHFEGTPPKTRARVFTTRVFKGLQLMSECSSDSSRAALADIKTPASSGGGRPPAPVAPPPSQHTPMGPFFGLEALGKVYLEGFFEVASDQLHGALLYLMLHALLMTVTEKELNKSIVRKDVGKRLQQKRMATGELPVKPRKKAFGTLNLVRASKDTVTLFVKEVPFPQYKQYRFVAKRRILPGKRKITQKQKVHDNIVFPAELKKELGILKPDYGSAPAYHALALPRKLKYAEPALENPKSP…
Node280	MRGAPLPRAVRSPQAPAGGLRASRALRSLRRRRREGSRRRRGAAQAALEGMSKCSSDSSITEDIKTMVLEGSPALQSCFATLSMGPLLQSLSMTPRISTAWSHSKVGNIMISSHFFFYRRRPTDKRTMNPALQLLGMAMLMQEPANNERCTSPAYPKAHFEGTPPKTRARVFTTRVFKGLQLMSECSSDSSRAALADIKTPASSGGGRPPAPVAPPPSQHTPMGPFFGLEALGKVYLEGFFEVASDQLHGALLYLMLHALLMTVTEKELNKSIVRKDVGKRLQQKRMATGELPVKPRKKAFGTLNLVRASKDTVTLFVKEVPFPQYKQYRFVAKRRILPGKRKITQKQKVHDNIVFPAELKKELGILKPDYGSAPAYHALALPRKLKYAEPALENPKSP…
Node281	MRGAPLPRAVRSPQAPAGGLRASRALRSLRRRRREGSRRRRGAAQAALEGMSKCSSDSSITEDIKTMVLEGSPALQSCFATLSMGPLLQSLSMTPRISTAWSHSKVGNIMISSHFFFYRRRPTDKRTMNPALQLLGMAMLMQEPANNERCTSPAYPKAHFEGTPPKTRARVFTTRVFKGLQLMSECSSDSSRAALADIKTPASSGGGRPPAPVAPPPSQHTPMGPFFGLEALGKVYLEGFFEVASDQLHGALLYLMLHALLMTVTEKELNKSIVRKDVGKRLQQKRMATGELPVKPRKKAFGTLNLVRASKDTVTLFVKEVPFPQYKQYRFVAKRRILPGKRKITQKQKVHDNIVFPAELKKELGILKPDYGSAPAYHALALPRKLKYAEPALENPKSP…
Node282	MRGAPLPRAVRSPQAPAGGLRASRALRSLRRRRREGSRRRRGAAQAALEGMSKCSSDSSITEDIKTMVLEGSPALQSCFATLSMGPLLQSLSMTPRISTAWSHSKVGNIMISSHFFFYRRRPTDKRTMNPALQLLGMAMLMQEPANNERCTSPAYPKAHFEGTPPKTRARVFTTRVFKGLQLMSECSSDSSRAALADIKTPASSGGGRPPAPVAPPPSQHTPMGPFFGLEALGKVYLEGFFEVASDQLHGALLYLMLHALLMTVTEKELNKSIVRKDVGKRLQQKRMATGELPVKPRKKAFGTLNLVRASKDTVTLFVKEVPFPQYKQYRFVAKRRILPGKRKITQKQKVHDNIVFPAELKKELGILKPDYGSAPAYHALALPRKLKYAEPALENPKSP…
Node283	MRGAPLPRAVRSPQAPAGGLRASRALRSLRRRRREGSRRRRGAAQAALEGMSKCSSDSSITEDIKTMVLEGSPALQSCFATLSMGPLLQSLSMTPRISTAWSHSKVGNIMISSHFFFYRRRPTDKRTMNPALQLLGMAMLMQEPANNERCTSPAYPKAHFEGTPPKTRARVFTTRVFKGLQLMSECSSDSSRAALADIKTPASSGGGRPPAPVAPPPSQHTPMGPFFGLEALGKVYLEGFFEVASDQLHGALLYLMLHALLMTVTEKELNKSIVRKDVGKRLQQKRMATGELPVKPRKKAFGTLNLVRASKDTVTLFVKEVPFPQYKQYRFVAKRRILPGKRKITQKQKVHDNIVFPAELKKELGILKPDYGSAPAYHALALPRKLKYAEPALENPKSP…
Node284	MRGAPLPRAVRSPQAPAGGLRASRALRSLRRRRREGSRRRRGAAQAALEGMSKCSSDSSITEDIKTMVLEGSPALQSCFATLSMGPLLQSLSMTPRISTAWSHSKVGNIMISSHFFFYRRRPTDKRTMNPALQLLGMAMLMQEPANNERCTSPAYPKAHFEGTPPKTRARVFTTRVFKGLQLMSECSSDSSRAALADIKTPASSGGGRPPAPVAPPPSQHTPMGPFFGLEALGKVYLEGFFEVASDQLHGALLYLMLHALLMTVTEKELNKSIVRKDVGKRLQQKRMATGELPVKPRKKAFGTLNLVRASKDTVTLFVKEVPFPQYKQYRFVAKRRILPGKRKITQKQKVHDNIVFPAELKKELGILKPDYGSAPAYHALALPRKLKYAEPALENPKSP…
Node285	MRGAPLPRAVRSPQAPAGGLRASRALRSLRRRRREGSRRRRGAAQAALEGMSKCSSDSSITEDIKTMVLEGSPALQSCFATLSMGPLLQSLSMTPRISTAWSHSKVGNIMISSHFFFYRRRPTDKRTMNPALQLLGMAMLMQEPANNERCTSPAYPKAHFEGTPPKTRARVFTTRVFKGLQLMSECSSDSSRAALADIKTPASSGGGRPPAPVAPPPSQHTPMGPFFGLEALGKVYLEGFFEVASDQLHGALLYLMLHALLMTVTEKELNKSIVRKDVGKRLQQKRMATGELPVKPRKKAFGTLNLVRASKDTVTLFVKEVPFPQYKQYRFVAKRRILPGKRKITQKQKVHDNIVFPAELKKELGILKPDYGSAPAYHALALPRKLKYAEPALENPKSP…
Node286	MRGAPLPRAVRSPQAPAGGLRASRALRSLRRRRREGSRRRRGAAQAALEGMSKCSSDSSITEDIKTMVLEGSPALQSCFATLSMGPLLQSLSMTPRISTAWSHSKVGNIMISSHFFFYRRRPTDKRTMNPALQLLGMAMLMQEPANNERCTSPAYPKAHFEGTPPKTRARVFTTRVFKGLQLMSECSSDSSRAALADIKTPASSGGGRPPAPVAPPPSQHTPMGPFFGLEALGKVYLEGFFEVASDQLHGALLYLMLHALLMTVTEKELNKSIVRKDVGKRLQQKRMATGELPVKPRKKAFGTLNLVRASKDTVTLFVKEVPFPQYKQYRFVAKRRILPGKRKITQKQKVHDNIVFPAELKKELGILKPDYGSAPAYHALALPRKLKYAEPALENPKSP…
Node287	MRGAPLPRAVRSPQAPAGGLRASRALRSLRRRRREGSRRRRGAAQAALEGMSKCSSDSSITEDIKTMVLEGSPALQSCFATLSMGPLLQSLSMTPRISTAWSHSKVGNIMISSHFFFYRRRPTDKRTMNPALQLLGMAMLMQEPANNERCTSPAYPKAHFEGTPPKTRARVFTTRVFKGLQLMSECSSDSSRAALADIKTPASSGGGRPPAPVAPPPSQHTPMGPFFGLEALGKVYLEGFFEVASDQLHGALLYLMLHALLMTVTEKELNKSIVRKDVGKRLQQKRMATGELPVKPRKKAFGTLNLVRASKDTVTLFVKEVPFPQYKQYRFVAKRRILPGKRKITQKQKVHDNIVFPAELKKELGILKPDYGSAPAYHALALPRKLKYAEPALENPKSP…
Node288	MRGAPLPRAVRSPQAPAGGLRASRALRSLRRRRREGSRRRRGAAQAALEGMSKCSSDSSITEDIKTMVLEGSPALQSCFATLSMGPLLQSLSMTPRISTAWSHSKVGNIMISSHFFFYRRRPTDKRTMNPALQLLGMAMLMQEPANNERCTSPAYPKAHFEGTPPKTRARVFTTRVFKGLQLMSECSSDSSRAALADIKTPASSGGGRPPAPVAPPPSQHTPMGPFFGLEALGKVYLEGFFEVASDQLHGALLYLMLHALLMTVTEKELNKSIVRKDVGKRLQQKRMATGELPVKPRKKAFGTLNLVRASKDTVTLFVKEVPFPQYKQYRFVAKRRILPGKRKITQKQKVHDNIVFPAELKKELGILKPDYGSAPAYHALALPRKLKYAEPALENPKSP…
Node289	MRGAPLPRAVRSPQAPAGGLRASRALRSLRRRRREGSRRRRGAAQAALEGMSKCSSDSSITEDIKTMVLEGSPALQSCFATLSMGPLLQSLSMTPRISTAWSHSKVGNIMISSHFFFYRRRPTDKRTMNPALQLLGMAMLMQEPANNERCTSPAYPKAHFEGTPPKTRARVFTTRVFKGLQLMSECSSDSSRAALADIKTPASSGGGRPPAPVAPPPSQHTPMGPFFGLEALGKVYLEGFFEVASDQLHGALLYLMLHALLMTVTEKELNKSIVRKDVGKRLQQKRMATGELPVKPRKKAFGTLNLVRASKDTVTLFVKEVPFPQYKQYRFVAKRRILPGKRKITQKQKVHDNIVFPAELKKELGILKPDYGSAPAYHALALPRKLKYAEPALENPKSP…
Node290	MRGAPLPRAVRSPQAPAGGLRASRALRSLRRRRREGSRRRRGAAQAALEGMSKCSSDSSITEDIKTMVLEGSPALQSCFATLSMGPLLQSLSMTPRISTAWSHSKVGNIMISSHFFFYRRRPTDKRTMNPALQLLGMAMLMQEPANNERCTSPAYPKAHFEGTPPKTRARVFTTRVFKGLQLMSECSSDSSRAALADIKTPASSGGGRPPAPVAPPPSQHTPMGPFFGLEALGKVYLEGFFEVASDQLHGALLYLMLHALLMTVTEKELNKSIVRKDVGKRLQQKRMATGELPVKPRKKAFGTLNLVRASKDTVTLFVKEVPFPQYKQYRFVAKRRILPGKRKITQKQKVHDNIVFPAELKKELGILKPDYGSAPAYHALALPRKLKYAEPALENPKSP…
Node291	MRGAPLPRAVRSPQAPAGGLRASRALRSLRRRRREGSRRRRGAAQAALEGMSKCSSDSSITEDIKTMVLEGSPALQSCFATLSMGPLLQSLSMTPRISTAWSHSKVGNIMISSHFFFYRRRPTDKRTMNPALQLLGMAMLMQEPANNERCTSPAYPKAHFEGTPPKTRARVFTTRVFKGLQLMSECSSDSSRAALADIKTPASSGGGRPPAPVAPPPSQHTPMGPFFGLEALGKVYLEGFFEVASDQLHGALLYLMLHALLMTVTEKELNKSIVRKDVGKRLQQKRMATGELPVKPRKKAFGTLNLVRASKDTVTLFVKEVPFPQYKQYRFVAKRRILPGKRKITQKQKVHDNIVFPAELKKELGILKPDYGSAPAYHALALPRKLKYAEPALENPKSP…
Node292	MRGAPLPRAVRSPQAPAGGLRASRALRSLRRRRREGSRRRRGAAQAALEGMSKCSSDSSITEDIKTMVLEGSPALQSCFATLSMGPLLQSLSMTPRISTAWSHSKVGNIMISSHFFFYRRRPTDKRTMNPALQLLGMAMLMQEPANNERCTSPAYPKAHFEGTPPKTRARVFTTRVFKGLQLMSECSSDSSRAALADIKTPASSGGGRPPAPVAPPPSQHTPMGPFFGLEALGKVYLEGFFEVASDQLHGALLYLMLHALLMTVTEKELNKSIVRKDVGKRLQQKRMATGELPVKPRKKAFGTLNLVRASKDTVTLFVKEVPFPQYKQYRFVAKRRILPGKRKITQKQKVHDNIVFPAELKKELGILKPDYGSAPAYHALALPRKLKYAEPALENPKSP…
Node293	MRGAPLPRAVRSPQAPAGGLRASRALRSLRRRRREGSRRRRGAAQAALEGMSKCSSDSSITEDIKTMVLEGSPALQSCFATLSMGPLLQSLSMTPRISTAWSHSKVGNIMISSHFFFYRRRPTDKRTMNPALQLLGMAMLMQEPANNERCTSPAYPKAHFEGTPPKTRARVFTTRVFKGLQLMSECSSDSSRAALADIKTPASSGGGRPPAPVAPPPSQHTPMGPFFGLEALGKVYLEGFFEVASDQLHGALLYLMLHALLMTVTEKELNKSIVRKDVGKRLQQKRMATGELPVKPRKKAFGTLNLVRASKDTVTLFVKEVPFPQYKQYRFVAKRRILPGKRKITQKQKVHDNIVFPAELKKELGILKPDYGSAPAYHALALPRKLKYAEPALENPKSP…
Node294	MRGAPLPRAVRSPQAPAGGLRASRALRSLRRRRREGSRRRRGAAQAALEGMSKCSSDSSITEDIKTMVLEGSPALQSCFATLSMGPLLQSLSMTPRISTAWSHSKVGNIMISSHFFFYRRRPTDKRTMNPALQLLGMAMLMQEPANNERCTSPAYPKAHFEGTPPKTRARVFTTRVFKGLQLMSECSSDSSRAALADIKTPASSGGGRPPAPVAPPPSQHTPMGPFFGLEALGKVYLEGFFEVASDQLHGALLYLMLHALLMTVTEKELNKSIVRKDVGKRLQQKRMATGELPVKPRKKAFGTLNLVRASKDTVTLFVKEVPFPQYKQYRFVAKRRILPGKRKITQKQKVHDNIVFPAELKKELGILKPDYGSAPAYHALALPRKLKYAEPALENPKSP…
Node295	MRGAPLPRAVRSPQAPAGGLRASRALRSLRRRRREGSRRRRGAAQAALEGMSKCSSDSSITEDIKTMVLEGSPALQSCFATLSMGPLLQSLSMTPRISTAWSHSKVGNIMISSHFFFYRRRPTDKRTMNPALQLLGMAMLMQEPANNERCTSPAYPKAHFEGTPPKTRARVFTTRVFKGLQLMSECSSDSSRAALADIKTPASSGGGRPPAPVAPPPSQHTPMGPFFGLEALGKVYLEGFFEVASDQLHGALLYLMLHALLMTVTEKELNKSIVRKDVGKRLQQKRMATGELPVKPRKKAFGTLNLVRASKDTVTLFVKEVPFPQYKQYRFVAKRRILPGKRKITQKQKVHDNIVFPAELKKELGILKPDYGSAPAYHALALPRKLKYAEPALENPKSP…
Node296	MRGAPLPRAVRSPQAPAGGLRASRALRSLRRRRREGSRRRRGAAQAALEGMSKCSSDSSITEDIKTMVLEGSPALQSCFATLSMGPLLQSLSMTPRISTAWSHSKVGNIMISSHFFFYRRRPTDKRTMNPALQLLGMAMLMQEPANNERCTSPAYPKAHFEGTPPKTRARVFTTRVFKGLQLMSECSSDSSRAALADIKTPASSGGGRPPAPVAPPPSQHTPMGPFFGLEALGKVYLEGFFEVASDQLHGALLYLMLHALLMTVTEKELNKSIVRKDVGKRLQQKRMATGELPVKPRKKAFGTLNLVRASKDTVTLFVKEVPFPQYKQYRFVAKRRILPGKRKITQKQKVHDNIVFPAELKKELGILKPDYGSAPAYHALALPRKLKYAEPALENPKSP…
Node297	MRGAPLPRAVRSPQAPAGGLRASRALRSLRRRRREGSRRRRGAAQAALEGMSKCSSDSSITEDIKTMVLEGSPALQSCFATLSMGPLLQSLSMTPRISTAWSHSKVGNIMISSHFFFYRRRPTDKRTMNPALQLLGMAMLMQEPANNERCTSPAYPKAHFEGTPPKTRARVFTTRVFKGLQLMSECSSDSSRAALADIKTPASSGGGRPPAPVAPPPSQHTPMGPFFGLEALGKVYLEGFFEVTSDQLHGTLLYLMLHALLMTVTEKELNKSIVRKDVGKRLQQKRMATGELPVKPRKKAFGTLNLVRASKDTVTLFVKEVPFPQYKQYRFVAKRRILPGKRKITQKQKVHDNIVFPAELKKELGILKPDYGSAPAYHALALPRKLKYAEPALENPKSP…
Node298	MRGAPLPRAVRSPQAPAGGLRASRALRSLRRRRREGSRRRRGAAQAALEGMSKCSSDSSITEDIKTMVLEGSPALQSCFATLSMGPLLQSLSMTPRISTAWSHSKVGNIMISSHFFFYRRRPTDKRTMNPALQLLGMAMLMQEPANNERCTSPAYPKAHFEGTPPKTRARVFTTRVFKGLQLMSECSSDSSRAALADIKTPASSGGGRPPAPVAPPPSQHTPMGPFFGLEALGKVYLEGFFEVTSDQLHGTLLYLMLHALLMTVTEKELNKSIVRKDVGKRLQQKRMATGELPVKPRKKAFGTLNLVRASKDTVTLFVKEVPFPQYKQYRFVAKRRILPGKRKITQKQKVHDNIVFPAELKKELGILKPDYGSAPAYHALALPRKLKYAEPALENPKSP…
Node299	MRGAPLPRAVRSPQAPAGGLRASRALRSLRRRRREGSRRRRGAAQAALEGMSKCSSDSSITEDIKTMVLEGSPALQSCFATLSMGPLLQSLSMTPRISTAWSHSKVGNIMISSHFFFYRRRPTDKRTMNPALQLLGMAMLMQEPANNERCTSPAYPKAHFEGTPPKTRARVFTTRVFKGLQLMSECSSDSSRAALADIKTPASSGGGRPPAPVAPPPSQHTPMGPFFGLEALGKVYLEGFFEVTSDQLHGTLLYLMLHALLMTVTEKELNKSIVRKDVGKRLQQKRMATGELPVKPRKKAFGTLNLVRASKDTVTLFVKEVPFPQYKQYRFVAKRRILPGKRKITQKQKVHDNIVFPAELKKELGILKPDYGSAPAYHALALPRKLKYAEPALENPKSP…
Node300	MRGAPLPRAVRSPQAPAGGLRASRALRSLRRRRREGSRRRRGAAQAALEGMSKCSSDSSITEDIKTMVLEGSPALQSCFATLSMGPLLQSLSMTPRISTAWSHSKVGNIMISSHFFFYRRRPTDKRTMNPALQLLGMAMLMQEPANNERCTSPAYPKAHFEGTPPKTRARVFTTRVFKGLQLMSECSSDSSRAALADIKTPASSGGGRPPAPVAPPPSQHTPMGPFFGLEALGKVYLEGFFEVASDQLHGALLYLMLHALLMTVTEKELNKSIVRKDVGKRLQQKRMATGELPVKPRKKAFGTLNLVRASKDTVTLFVKEVPFPQYKQYRFVAKRRILPGKRKITQKQKVHDNIVFPAELKKELGILKPDYGSAPAYHALALPRKLKYAEPALENPKSP…
Node301	MRGAPLPRAVRSPQAPAGGLRASRALRSLRRRRREGSRRRRGAAQAALEGMSKCSSDSSITEDIKTMVLEGSPALQSCFATLSMGPLLQSLSMTPRISTAWSHSKVGNIMISSHFFFYRRRPTDKRTMNPALQLLGMAMLMQEPANNERCTSPAYPKAHFEGTPPKTRARVFTTRVFKGLQLMSECSSDSSRAALADIKTPASSGGGRPPAPVAPPPSQHTPMGPFFGLEALGKVYLEGFFEVTSDQLHGTLLYLMLHALLMTVTEKELNKSIVRKDVGKRLQQKRMATGELPVKPRKKAFGTLNLVRASKDTVTLFVKEVPFPQYKQYRFVAKRRILPGKRKITQKQKVHDNIVFPAELKKELGILKPDYGSAPAYHALALPRKLKYAEPALENPKSP…
Node302	MRGAPLPRAVRSPQAPAGGLRASRALRSLRRRRREGSRRRRGAAQAALEGMSKCSSDSSITEDIKTMVLEGSPALQSCFATLSMGPLLQSLSMTPRISTAWSHSKVGNIMISSHFFFYRRRPTDKRTMNPALQLLGMAMLMQEPANNERCTSPAYPKAHFEGTPPKTRARVFTTRVFKGLQLMSECSSDSSRAALADIKTPASSGGGRPPAPVAPPPSQHTPMGPFFGLEALGKVYLEGFFEVTSDQLHGTLLYLMLHALLMTVTEKELNKSIVRKDVGKRLQQKRMATGELPVKPRKKAFGTLNLVRASKDTVTLFVKEVPFPQYKQYRFVAKRRILPGKRKITQKQKVHDNIVFPAELKKELGILKPDYGSAPAYHALALPRKLKYAEPALENPKSP…
Node303	MRGAPLPRAVRSPQAPAGGLRASRALRSLRRRRREGSRRRRGAAQAALEGMSKCSSDSSITEDIKTMVLEGSPALQSCFATLSMGPLLQSLSMTPRISTAWSHSKVGNIMISSHFFFYRRRPTDKRTMNPALQLLGMAMLMQEPANNERCTSPAYPKAHFEGTPPKTRARVFTTRVFKGLQLMSECSSDSSRAALADIKTPASSGGGRPPAPVAPPPSQHTPMGPFFGLEALGKVYLEGFFEVASDQLHGALLYLMLHALLMTVTEKELNKSIVRKDVGKRLQQKRMATGELPVKPRKKAFGTLNLVRASKDTVTLFVKEVPFPQYKQYRFVAKRRILPGKRKITQKQKVHDNIVFPAELKKELGILKPDYGSAPAYHALALPRKLKYAEPALENPKSP…
Node304	MRGAPLPRAVRSPQAPAGGLRASRALRSLRRRRREGSRRRRGAAQAALEGMSKCSSDSSITEDIKTMVLEGSPALQSCFATLSMGPLLQSLSMTPRISTAWSHSKVGNIMISSHFFFYRRRPTDKRTMNPALQLLGMAMLMQEPANNERCTSPAYPKAHFEGTPPKTRARVFTTRVFKGLQLMSECSSDSSRAALADIKTPASSGGGRPPAPVAPPPSQHTPMGPFFGLEALGKVYLEGFFEVASDQLHGALLYLMLHALLMTVTEKELNKSIVRKDVGKRLQQKRMATGELPVKPRKKAFGTLNLVRASKDTVTLFVKEVPFPQYKQYRFVAKRRILPGKRKITQKQKVHDNIVFPAELKKELGILKPDYGSAPAYHALALPRKLKYAEPALENPKSP…
Node305	MRGAPLPRAVRSPQAPAGGLRASRALRSLRRRRREGSRRRRGAAQAALEGMSKCSSDSSITEDIKTMVLEGSPALQSCFATLSMGPLLQSLSMTPRISTAWSHSKVGNIMISSHFFFYRRRPTDKRTMNPALQLLGMAMLMQEPANNERCTSPAYPKAHFEGTPPKTRARVFTTRVFKGLQLMSECSSDSSRAALADIKTPASSGGGRPPAPVAPPPSQHTPMGPFFGLEALGKVYLEGFFEVASDQLHGALLYLMLHALLMTVTEKELNKSIVRKDVGKRLQQKRMATGELPVKPRKKAFGTLNLVRASKDTVTLFVKEVPFPQYKQYRFVAKRRILPGKRKITQKQKVHDNIVFPAELKKELGILKPDYGSAPAYHALALPRKLKYAEPALENPKSP…
Node306	MRGAPLPRAVRSPQAPAGGLRASRALRSLRRRRREGSRRRRGAAQAALEGMSKCSSDSSITEDIKTMVLEGSPALQSCFATLSMGPLLQSLSMTPRISTAWSHSKVGNIMISSHFFFYRRRPTDKRTMNPALQLLGMAMLMQEPANNERCTSPAYPKAHFEGTPPKTRARVFTTRVFKGLQLMSECSSDSSRAALADIKTPASSGGGRPPAPVAPPPSQHTPMGPFFGLEALGKVYLEGFFEVASDQLHGALLYLMLHALLMTVTEKELNKSIVRKDVGKRLQQKRMATGELPVKPRKKAFGTLNLVRASKDTVTLFVKEVPFPQYKQYRFVAKRRILPGKRKITQKQKVHDNIVFPAELKKELGILKPDYGSAPAYHALALPRKLKYAEPALENPKSP…
Node307	MRGAPLPRAVRSPQAPAGGLRASRALRSLRRRRREGSRRRRGAAQAALEGMSKCSSDSSITEDIKTMVLEGSPALQSCFATLSMGPLLQSLSMTPRISTAWSHSKVGNIMISSHFFFYRRRPTDKRTMNPALQLLGMAMLMQEPANNERCTSPAYPKAHFEGTPPKTRARVFTTRVFKGLQLMSECSSDSSRAALADIKTPASSGGGRPPAPVAPPPSQHTPMGPFFGLEALGKVYLEGFFEVASDQLHGALLYLMLHALLMTVTEKELNKSIVRKDVGKRLQQKRMATGELPVKPRKKAFGTLNLVRASKDTVTLFVKEVPFPQYKQYRFVAKRRILPGKRKITQKQKVHDNIVFPAELKKELGILKPDYGSAPAYHALALPRKLKYAEPALENPKSP…
Node308	MRGAPLPRAVRSPQAPAGGLRASRALRSLRRRRREGSRRRRGAAQAALEGMSKCSSDSSITEDIKTMVLEGSPALQSCFATLSMGPLLQSLSMTPRISTAWSHSKVGNIMISSHFFFYRRRPTDKRTMNPALQLLGMAMLMQEPANNERCTSPAYPKAHFEGTPPKTRARVFTTRVFKGLQLMSECSSDSSRAALADIKTPASSGGGRPPAPVAPPPSQHTPMGPFFGLEALGKVYLEGFFEVASDQLHGALLYLMLHALLMTVTEKELNKSIVRKDVGKRLQQKRMATGELPVKPRKKAFGTLNLVRASKDTVTLFVKEVPFPQYKQYRFVAKRRILPGKRKITQKQKVHDNIVFPAELKKELGILKPDYGSAPAYHALALPRKLKYAEPALENPKSP…
Node309	MRGAPLPRAVRSPQAPAGGLRASRALRSLRRRRREGSRRRRGAAQAALEGMSKCSSDSSITEDIKTMVLEGSPALQSCFATLSMGPLLQSLSMTPRISTAWSHSKVGNIMISSHFFFYRRRPTDKRTMNPALQLLGMAMLMQEPANNERCTSPAYPKAHFEGTPPKTRARVFTTRVFKGLQLMSECSSDSSRAALADIKTPASSGGGRPPAPVAPPPSQHTPMGPFFGLEALGKVYLEGFFEVASDQLHGALLYLMLHALLMTVTEKELNKSIVRKDVGKRLQQKRMATGELPVKPRKKAFGTLNLVRASKDTVTLFVKEVPFPQYKQYRFVAKRRILPGKRKITQKQKVHDNIVFPAELKKELGILKPDYGSAPAYHALALPRKLKYAEPALENPKSP…
Node310	MRGAPLPRAVRSPQAPAGGLRASRALRSLRRRRREGSRRRRGAAQAALEGMSKCSSDSSITEDIKTMVLEGSPALQSCFATLSMGPLLQSLSMTPRISTAWSHSKVGNIMISSHFFFYRRRPTDKRTMNPALQLLGMAMLMQEPANNERCTSPAYPKAHFEGTPPKTRARVFTTRVFKGLQLMSECSSDSSRAALADIKTPASSGGGRPPAPVAPPPSQHTPMGPFFGLEALGKVYLEGFFEVTSDQLHGTLLYLMLHALLMTVTEKELNKSIVRKDVGKRLQQKRMATGELPVKPRKKAFGTLNLVRASKDTVTLFVKEVPFPQYKQYRFVAKRRILPGKRKITQKQKVHDNIVFPAELKKELGILKPDYGSAPAYHALALPRKLKYAEPALENPKSP…
Node311	MRGAPLPRAVRSPQAPAGGLRASRALRSLRRRRREGSRRRRGAAQAALEGMSKCSSDSSITEDIKTMVLEGSPALQSCFATLSMGPLLQSLSMTPRISTAWSHSKVGNIMISSHFFFYRRRPTDKRTMNPALQLLGMAMLMQEPANNERCTSPAYPKAHFEGTPPKTRARVFTTRVFKGLQLMSECSSDSSRAALADIKTPASSGGGRPPAPVAPPPSQHTPMGPFFGLEALGKVYLEGFFEVTSDQLHGTLLYLMLHALLMTVTEKELNKSIVRKDVGKRLQQKRMATGELPVKPRKKAFGTLNLVRASKDTVTLFVKEVPFPQYKQYRFVAKRRILPGKRKITQKQKVHDNIVFPAELKKELGILKPDYGSAPAYHALALPRKLKYAEPALENPKSP…
Node312	MRGAPLPRAVRSPQAPAGGLRASRALRSLRRRRREGSRRRRGAAQAALEGMSKCSSDSSITEDIKTMVLEGSPALQSCFATLSMGPLLQSLSMTPRISTAWSHSKVGNIMISSHFFFYRRRPTDKRTMNPALQLLGMAMLMQEPANNERCTSPAYPKAHFEGTPPKTRARVFTTRVFKGLQLMSECSSDSSRAALADIKTPASSGGGRPPAPVAPPPSQHTPMGPFFGLEALGKVYLEGFFEVTSDQLHGTLLYLMLHALLMTVTEKELNKSIVRKDVGKRLQQKRMATGELPVKPRKKAFGTLNLVRASKDTVTLFVKEVPFPQYKQYRFVAKRRILPGKRKITQKQKVHDNIVFPAELKKELGILKPDYGSAPAYHALALPRKLKYAEPALENPKSP…
Node313	MRGAPLPRAVRSPQAPAGGLRASRALRSLRRRRREGSRRRRGAAQAALEGMSKCSSDSSITEDIKTMVLEGSPALQSCFATLSMGPLLQSLSMTPRISTAWSHSKVGNIMISSHFFFYRRRPTDKRTMNPALQLLGMAMLMQEPANNERCTSPAYPKAHFEGTPPKTRARVFTTRVFKGLQLMSECSSDSSRAALADIKTPASSGGGRPPAPVAPPPSQHTPMGPFFGLEALGKVYLEGFFEVTSDQLHGTLLYLMLHALLMTVTEKELNKSIVRKDVGKRLQQKRMATGELPVKPRKKAFGTLNLVRASKDTVTLFVKEVPFPQYKQYRFVAKRRILPGKRKITQKQKVHDNIVFPAELKKELGILKPDYGSAPAYHALALPRKLKYAEPALENPKSP…
Node314	MRGAPLPRAVRSPQAPAGGLRASRALRSLRRRRREGSRRRRGAAQAALEGMSKCSSDSSITEDIKTMVLEGSPALQSCFATLSMGPLLQSLSMTPRISTAWSHSKVGNIMISSHFFFYRRRPTDKRTMNPALQLLGMAMLMQEPANNERCTSPAYPKAHFEGTPPKTRARVFTTRVFKGLQLMSECSSDSSRAALADIKTPASSGGGRPPAPVAPPPSQHTPMGPFFGLEALGKVYLEGFFEVTSDQLHGTLLYLMLHALLMTVTEKELNKSIVRKDVGKRLQQKRMATGELPVKPRKKAFGTLNLVRASKDTVTLFVKEVPFPQYKQYRFVAKRRILPGKRKITQKQKVHDNIVFPAELKKELGILKPDYGSAPAYHALALPRKLKYAEPALENPKSP…
Node315	MRGAPLPRAVRSPQAPAGGLRASRALRSLRRRRREGSRRRRGAAQAALEGMSKCSSDSSITEDIKTMVLEGSPALQSCFATLSMGPLLQSLSMTPRISTAWSHSKVGNIMISSHFFFYRRRPTDKRTMNPALQLLGMAMLMQEPANNERCTSPAYPKAHFEGTPPKTRARVFTTRVFKGLQLMSECSSDSSRAALADIKTPASSGGGRPPAPVAPPPSQHTPMGPFFGLEALGKVYLEGFFEVTSDQLHGTLLYLMLHALLMTVTEKELNKSIVRKDVGKRLQQKRMATGELPVKPRKKAFGTLNLVRASKDTVTLFVKEVPFPQYKQYRFVAKRRILPGKRKITQKQKVHDNIVFPAELKKELGILKPDYGSAPAYHALALPRKLKYAEPALENPKSP…
Node316	MRGAPLPRAVRSPQAPAGGLRASRALRSLRRRRREGSRRRRGAAQAALEGMSKCSSDSSITEDIKTMVLEGSPALQSCFATLSMGPLLQSLSMTPRISTAWSHSKVGNIMISSHFFFYRRRPTDKRTMNPALQLLGMAMLMQEPANNERCTSPAYPKAHFEGTPPKTRARVFTTRVFKGLQLMSECSSDSSRAALADIKTPASSGGGRPPAPVAPPPSQHTPMGPFFGLEALGKVYLEGFFEVTSDQLHGTLLYLMLHALLMTVTEKELNKSIVRKDVGKRLQQKRMATGELPVKPRKKAFGTLNLVRASKDTVTLFVKEVPFPQYKQYRFVAKRRILPGKRKITQKQKVHDNIVFPAELKKELGILKPDYGSAPAYHALALPRKLKYAEPALENPKSP…
Node317	MRGAPLPRAVRSPQAPAGGLRASRALRSLRRRRREGSRRRRGAAQAALEGMSKCSSDSSITEDIKTMVLEGSPALQSCFATLSMGPLLQSLSMTPRISTAWSHSKVGNIMISSHFFFYRRRPTDKRTMNPALQLLGMAMLMQEPANNERCTSPAYPKAHFEGTPPKTRARVFTTRVFKGLQLMSECSSDSSRAALADIKTPASSGGGRPPAPVAPPPSQHTPMGPFFGLEALGKVYLEGFFEVTSDQLHGTLLYLMLHALLMTVTEKELNKSIVRKDVGKRLQQKRMATGELPVKPRKKAFGTLNLVRASKDTVTLFVKEVPFPQYKQYRFVAKRRILPGKRKITQKQKVHDNIVFPAELKKELGILKPDYGSAPAYHALALPRKLKYAEPALENPKSP…
Node318	MRGAPLPRAVRSPQAPAGGLRASRALRSLRRRRREGSRRRRGAAQAALEGMSKCSSDSSITEDIKTMVLEGSPALQSCFATLSMGPLLQSLSMTPRISTAWSHSKVGNIMISSHFFFYRRRPTDKRTMNPALQLLGMAMLMQEPANNERCTSPAYPKAHFEGTPPKTRARVFTTRVFKGLQLMSECSSDSSRAALADIKTPASSGGGRPPAPVAPPPSQHTPMGPFFGLEALGKVYLEGFFEVTSDQLHGTLLYLMLHALLMTVTEKELNKSIVRKDVGKRLQQKRMATGELPVKPRKKAFGTLNLVRASKDTVTLFVKEVPFPQYKQYRFVAKRRILPGKRKITQKQKVHDNIVFPAELKKELGILKPDYGSAPAYHALALPRKLKYAEPALENPKSP…
Node319	MRGAPLPRAVRSPQAPAGGLRASRALRSLRRRRREGSRRRRGAAQAALEGMSKCSSDSSITEDIKTMVLEGSPALQSCFATLSMGPLLQSLSMTPRISTAWSHSKVGNIMISSHFFFYRRRPTDKRTMNPALQLLGMAMLMQEPANNERCTSPAYPKAHFEGTPPKTRARVFTTRVFKGLQLMSECSSDSSRAALADIKTPASSGGGRPPAPVAPPPSQHTPMGPFFGLEALGKVYLEGFFEVTSDQLHGTLLYLMLHALLMTVTEKELNKSIVRKDVGKRLQQKRMATGELPVKPRKKAFGTLNLVRASKDTVTLFVKEVPFPQYKQYRFVAKRRILPGKRKITQKQKVHDNIVFPAELKKELGILKPDYGSAPAYHALALPRKLKYAEPALENPKSP…
Node320	MRGAPLPRAVRSPQAPAGGLRASRALRSLRRRRREGSRRRRGAAQAALEGMSKCSSDSSITEDIKTMVLEGSPALQSCFATLSMGPLLQSLSMTPRISTAWSHSKVGNIMISSHFFFYRRRPTDKRTMNPALQLLGMAMLMQEPANNERCTSPAYPKAHFEGTPPKTRARVFTTRVFKGLQLMSECSSDSSRAALADIKTPASSGGGRPPAPVAPPPSQHTPMGPFFGLEALGKVYLEGFFEVTSDQLHGTLLYLMLHALLMTVTEKELNKSIVRKDVGKRLQQKRMATGELPVKPRKKAFGTLNLVRASKDTVTLFVKEVPFPQYKQYRFVAKRRILPGKRKITQKQKVHDNIVFPAELKKELGILKPDYGSAPAYHALALPRKLKYAEPALENPKSP…
Node321	MRGAPLPRAVRSPQAPAGGLRASRALRSLRRRRREGSRRRRGAAQAALEGMSKCSSDSSITEDIKTMVLEGSPALQSCFATLSMGPLLQSLSMTPRISTAWSHSKVGNIMISSHFFFYRRRPTDKRTMNPALQLLGMAMLMQEPANNERCTSPAYPKAHFEGTPPKTRARVFTTRVFKGLQLMSECSSDSSRAALADIKTPASSGGGRPPAPVAPPPSQHTPMGPFFGLEALGKVYLEGFFEVTSDQLHGTLLYLMLHALLMTVTEKELNKSIVRKDVGKRLQQKRMATGELPVKPRKKAFGTLNLVRASKDTVTLFVKEVPFPQYKQYRFVAKRRILPGKRKITQKQKVHDNIVFPAELKKELGILKPDYGSAPAYHALALPRKLKYAEPALENPKSP…
Node322	MRGAPLPRAVRSPQAPAGGLRASRALRSLRRRRREGSRRRRGAAQAALEGMSKCSSDSSITEDIKTMVLEGSPALQSCFATLSMGPLLQSLSMTPRISTAWSHSKVGNIMISSHFFFYRRRPTDKRTMNPALQLLGMAMLMQEPANNERCTSPAYPKAHFEGTPPKTRARVFTTRVFKGLQLMSECSSDSSRAALADIKTPASSGGGRPPAPVAPPPSQHTPMGPFFGLEALGKVYLEGFFEVTSDQLHGTLLYLMLHALLMTVTEKELNKSIVRKDVGKRLQQKRMATGELPVKPRKKAFGTLNLVRASKDTVTLFVKEVPFPQYKQYRFVAKRRILPGKRKITQKQKVHDNIVFPAELKKELGILKPDYGSAPAYHALALPRKLKYAEPALENPKSP…
Node323	MRGAPLPRAVRSPQAPAGGLRASRALRSLRRRRREGSRRRRGAAQAALEGMSKCSSDSSITEDIKTMVLEGSPALQSCFATLSMGPLLQSLSMTPRISTAWSHSKVGNIMISSHFFFYRRRPTDKRTMNPALQLLGMAMLMQEPANNERCTSPAYPKAHFEGTPPKTRARVFTTRVFKGLQLMSECSSDSSRAALADIKTPASSGGGRPPAPVAPPPSQHTPMGPFFGLEALGKVYLEGFFEVTSDQLHGTLLYLMLHALLMTVTEKELNKSIVRKDVGKRLQQKRMATGELPVKPRKKAFGTLNLVRASKDTVTLFVKEVPFPQYKQYRFVAKRRILPGKRKITQKQKVHDNIVFPAELKKELGILKPDYGSAPAYHALALPRKLKYAEPALENPKSP…
Node324	MRGAPLPRAVRSPQAPAGGLRASRALRSLRRRRREGSRRRRGAAQAALEGMSKCSSDSSITEDIKTMVLEGSPALQSCFATLSMGPLLQSLSMTPRISTAWSHSKVGNIMISSHFFFYRRRPTDKRTMNPALQLLGMAMLMQEPANNERCTSPAYPKAHFEGTPPKTRARVFTTRVFKGLQLMSECSSDSSRAALADIKTPASSGGGRPPAPVAPPPSQHTPMGPFFGLEALGKVYLEGFFEVTSDQLHGTLLYLMLHALLMTVTEKELNKSIVRKDVGKRLQQKRMATGELPVKPRKKAFGTLNLVRASKDTVTLFVKEVPFPQYKQYRFVAKRRILPGKRKITQKQKVHDNIVFPAELKKELGILKPDYGSAPAYHALALPRKLKYAEPALENPKSP…
Node325	MRGAPLPRAVRSPQAPAGGLRASRALRSLRRRRREGSRRRRGAAQAALEGMSKCSSDSSITEDIKTMVLEGSPALQSCFATLSMGPLLQSLSMTPRISTAWSHSKVGNIMISSHFFFYRRRPTDKRTMNPALQLLGMAMLMQEPANNERCTSPAYPKAHFEGTPPKTRARVFTTRVFKGLQLMSECSSDSSRAALADIKTPASSGGGRPPAPVAPPPSQHTPMGPFFGLEALGKVYLEGFFEVTSDQLHGTLLYLMLHALLMTVTEKELNKSIVRKDVGKRLQQKRMATGELPVKPRKKAFGTLNLVRASKDTVTLFVKEVPFPQYKQYRFVAKRRILPGKRKITQKQKVHDNIVFPAELKKELGILKPDYGSAPAYHALALPRKLKYAEPALENPKSP…
Node326	MRGAPLPRAVRSPQAPAGGLRASRALRSLRRRRREGSRRRRGAAQAALEGMSKCSSDSSITEDIKTMVLEGSPALQSCFATLSMGPLLQSLSMTPRISTAWSHSKVGNIMISSHFFFYRRRPTDKRTMNPALQLLGMAMLMQEPANNERCTSPAYPKAHFEGTPPKTRARVFTTRVFKGLQLMSECSSDSSRAALADIKTPASSGGGRPPAPVAPPPSQHTPMGPFFGLEALGKVYLEGFFEVTSDQLHGTLLYLMLHALLMTVTEKELNKSIVRKDVGKRLQQKRMATGELPVKPRKKAFGTLNLVRASKDTVTLFVKEVPFPQYKQYRFVAKRRILPGKRKITQKQKVHDNIVFPAELKKELGILKPDYGSAPAYHALALPRKLKYAEPALENPKSP…
Node327	MRGAPLPRAVRSPQAPAGGLRASRALRSLRRRRREGSRRRRGAAQAALEGMSKCSSDSSITEDIKTMVLEGSPALQSCFATLSMGPLLQSLSMTPRISTAWSHSKVGNIMISSHFFFYRRRPTDKRTMNPALQLLGMAMLMQEPANNERCTSPAYPKAHFEGTPPKTRARVFTTRVFKGLQLMSECSSDSSRAALADIKTPASSGGGRPPAPVAPPPSQHTPMGPFFGLEALGKVYLEGFFEVTSDQLHGTLLYLMLHALLMTVTEKELNKSIVRKDVGKRLQQKRMATGELPVKPRKKAFGTLNLVRASKDTVTLFVKEVPFPQYKQYRFVAKRRILPGKRKITQKQKVHDNIVFPAELKKELGILKPDYGSAPAYHALALPRKLKYAEPALENPKSP…
Node328	MRGAPLPRAVRSPQAPAGGLRASRALRSLRRRRREGSRRRRGAAQAALEGMSKCSSDSSITEDIKTMVLEGSPALQSCFATLSMGPLLQSLSMTPRISTAWSHSKVGNIMISSHFFFYRRRPTDKRTMNPALQLLGMAMLMQEPANNERCTSPAYPKAHFEGTPPKTRARVFTTRVFKGLQLMSECSSDSSRAALADIKTPASSGGGRPPAPVAPPPSQHTPMGPFFGLEALGKVYLEGFFEVTSDQLHGTLLYLMLHALLMTVTEKELNKSIVRKDVGKRLQQKRMATGELPVKPRKKAFGTLNLVRASKDTVTLFVKEVPFPQYKQYRFVAKRRILPGKRKITQKQKVHDNIVFPAELKKELGILKPDYGSAPAYHALALPRKLKYAEPALENPKSP…
Node329	MRGAPLPRAVRSPQAPAGGLRASRALRSLRRRRREGSRRRRGAAQAALEGMSKCSSDSSITEDIKTMVLEGSPALQSCFATLSMGPLLQSLSMTPRISTAWSHSKVGNIMISSHFFFYRRRPTDKRTMNPALQLLGMAMLMQEPANNERCTSPAYPKAHFEGTPPKTRARVFTTRVFKGLQLMSECSSDSSRAALADIKTPASSGGGRPPAPVAPPPSQHTPMGPFFGLEALGKVYLEGFFEVTSDQLHGTLLYLMLHALLMTVTEKELNKSIVRKDVGKRLQQKRMATGELPVKPRKKAFGTLNLVRASKDTVTLFVKEVPFPQYKQYRFVAKRRILPGKRKITQKQKVHDNIVFPAELKKELGILKPDYGSAPAYHALALPRKLKYAEPALENPKSP…
Node330	MRGAPLPRAVRSPQAPAGGLRASRALRSLRRRRREGSRRRRGAAQAALEGMSKCSSDSSITEDIKTMVLEGSPALQSCFATLSMGPLLQSLSMTPRISTAWSHSKVGNIMISSHFFFYRRRPTDKRTMNPALQLLGMAMLMQEPANNERCTSPAYPKAHFEGTPPKTRARVFTTRVFKGLQLMSECSSDSSRAALADIKTPASSGGGRPPAPVAPPPSQHTPMGPFFGLEALGKVYLEGFFEVTSDQLHGTLLYLMLHALLMTVTEKELNKSIVRKDVGKRLQQKRMATGELPVKPRKKAFGTLNLVRASKDTVTLFVKEVPFPQYKQYRFVAKRRILPGKRKITQKQKVHDNIVFPAELKKELGILKPDYGSAPAYHALALPRKLKYAEPALENPKSP…
Node331	MRGAPLPRAVRSPQAPAGGLRASRALRSLRRRRREGSRRRRGAAQAALEGMSKCSSDSSITEDIKTMVLEGSPALQSCFATLSMGPLLQSLSMTPRISTAWSHSKVGNIMISSHFFFYRRRPTDKRTMNPALQLLGMAMLMQEPANNERCTSPAYPKAHFEGTPPKTRARVFTTRVFKGLQLMSECSSDSSRAALADIKTPASSGGGRPPAPVAPPPSQHTPMGPFFGLEALGKVYLEGFFEVTSDQLHGTLLYLMLHALLMTVTEKELNKSIVRKDVGKRLQQKRMATGELPVKPRKKAFGTLNLVRASKDTVTLFVKEVPFPQYKQYRFVAKRRILPGKRKITQKQKVHDNIVFPAELKKELGILKPDYGSAPAYHALALPRKLKYAEPALENPKSP…
Node332	MRGAPLPRAVRSPQAPAGGLRASRALRSLRRRRREGSRRRRGAAQAALEGMSKCSSDSSITEDIKTMVLEGSPALQSCFATLSMGPLLQSLSMTPRISTAWSHSKVGNIMISSHFFFYRRRPTDKRTMNPALQLLGMAMLMQEPANNERCTSPAYPKAHFEGTPPKTRARVFTTRVFKGLQLMSECSSDSSRAALADIKTPASSGGGRPPAPVAPPPSQHTPMGPFFGLEALGKVYLEGFFEVTSDQLHGTLLYLMLHALLMTVTEKELNKSIVRKDVGKRLQQKRMATGELPVKPRKKAFGTLNLVRASKDTVTLFVKEVPFPQYKQYRFVAKRRILPGKRKITQKQKVHDNIVFPAELKKELGILKPDYGSAPAYHALALPRKLKYAEPALENPKSP…
Node333	MRGAPLPRAVRSPQAPAGGLRASRALRSLRRRRREGSRRRRGAAQAALEGMSKCSSDSSITEDIKTMVLEGSPALQSCFATLSMGPLLQSLSMTPRISTAWSHSKVGNIMISSHFFFYRRRPTDKRTMNPALQLLGMAMLMQEPANNERCTSPAYPKAHFEGTPPKTRARVFTTRVFKGLQLMSECSSDSSRAALADIKTPASSGGGRPPAPVAPPPSQHTPMGPFFGLEALGKVYLEGFFEVTSDQLHGTLLYLMLHALLMTVTEKELNKSIVRKDVGKRLQQKRMATGELPVKPRKKAFGTLNLVRASKDTVTLFVKEVPFPQYKQYRFVAKRRILPGKRKITQKQKVHDNIVFPAELKKELGILKPDYGSAPAYHALALPRKLKYAEPALENPKSP…
Node334	MRGAPLPRAVRSPQAPAGGLRASRALRSLRRRRREGSRRRRGAAQAALEGMSKCSSDSSITEDIKTMVLEGSPALQSCFATLSMGPLLQSLSMTPRISTAWSHSKVGNIMISSHFFFYRRRPTDKRTMNPALQLLGMAMLMQEPANNERCTSPAYPKAHFEGTPPKTRARVFTTRVFKGLQLMSECSSDSSRAALADIKTPASSGGGRPPAPVAPPPSQHTPMGPFFGLEALGKVYLEGFFEVTSDQLHGTLLYLMLHALLMTVTEKELNKSIVRKDVGKRLQQKRMATGELPVKPRKKAFGTLNLVRASKDTVTLFVKEVPFPQYKQYRFVAKRRILPGKRKITQKQKVHDNIVFPAELKKELGILKPDYGSAPAYHALALPRKLKYAEPALENPKSP…
Node335	MRGAPLPRAVRSPQAPAGGLRASRALRSLRRRRREGSRRRRGAAQAALEGMSKCSSDSSITEDIKTMVLEGSPALQSCFATLSMGPLLQSLSMTPRISTAWSHSKVGNIMISSHFFFYRRRPTDKRTMNPALQLLGMAMLMQEPANNERCTSPAYPKAHFEGTPPKTRARVFTTRVFKGLQLMSECSSDSSRAALADIKTPASSGGGRPPAPVAPPPSQHTPMGPFFGLEALGKVYLEGFFEVTSDQLHGTLLYLMLHALLMTVTEKELNKSIVRKDVGKRLQQKRMATGELPVKPRKKAFGTLNLVRASKDTVTLFVKEVPFPQYKQYRFVAKRRILPGKRKITQKQKVHDNIVFPAELKKELGILKPDYGSAPAYHALALPRKLKYAEPALENPKSP…
Node336	MRGAPLPRAVRSPQAPAGGLRASRALRSLRRRRREGSRRRRGAAQAALEGMSKCSSDSSITEDIKTMVLEGSPALQSCFATLSMGPLLQSLSMTPRISTAWSHSKVGNIMISSHFFFYRRRPTDKRTMNPALQLLGMAMLMQEPANNERCTSPAYPKAHFEGTPPKTRARVFTTRVFKGLQLMSECSSDSSRAALADIKTPASSGGGRPPAPVAPPPSQHTPMGPFFGLEALGKVYLEGFFEVTSDQLHGTLLYLMLHALLMTVTEKELNKSIVRKDVGKRLQQKRMATGELPVKPRKKAFGTLNLVRASKDTVTLFVKEVPFPQYKQYRFVAKRRILPGKRKITQKQKVHDNIVFPAELKKELGILKPDYGSAPAYHALALPRKLKYAEPALENPKSP…
Node337	MRGAPLPRAVRSPQAPAGGLRASRALRSLRRRRREGSRRRRGAAQAALEGMSKCSSDSSITEDIKTMVLEGSPALQSCFATLSMGPLLQSLSMTPRISTAWSHSKVGNIMISSHFFFYRRRPTDKRTMNPALQLLGMAMLMQEPANNERCTSPAYPKAHFEGTPPKTRARVFTTRVFKGLQLMSECSSDSSRAALADIKTPASSGGGRPPAPVAPPPSQHTPMGPFFGLEALGKVYLEGFFEVTSDQLHGTLLYLMLHALLMTVTEKELNKSIVRKDVGKRLQQKRMATGELPVKPRKKAFGTLNLVRASKDTVTLFVKEVPFPQYKQYRFVAKRRILPGKRKITQKQKVHDNIVFPAELKKELGILKPDYGSAPAYHALALPRKLKYAEPALENPKSP…
Node338	MRGAPLPRAVRSPQAPAGGLRASRALRSLRRRRREGSRRRRGAAQAALEGMSKCSSDSSITEDIKTMVLEGGPALQSCFATLSMGPLLQSLSMTPRISTAWSHSKVGNIMISSHFFFYRRRPTDKRTMNPALQLLGMAMLMQEPANNERCTSPAYPKAHFEGTPPKTRARVFTTRVFKGLQLVSECSSDSSRAALADIKTPATSGGGRPPAPVAPPPSQHTPMGPFFGLEALGKVYLEGFFEVASDQLHGALLYLLLHALLLTVTEKELNKSIVRKDVGKRLQQKRMATGELPVKPRKKAFGTLNLVRASKDTVTLFVKEVPFPQYKQYRFVAKRRILPGKRKITQKQKVHDNIVFPAELKKELGILKPDYGSAPAYHALALPRKLKYAEPALENPKSP…
Node339	MRGAPLPRAVRSPQAPAGGLRASRALRSLRRRRREGSRRRRGAAQAALEGMSKCSSDSSITEDIKTMVLEGGPALQSCFATLSMGPLLQSLSMTPRISTAWSHSKVGNIMISSHFFFYRRRPTDKRTMNPALQLLGMAMLMQEPANNERCTSPAYPKAHFEGTPPKTRARVFTTRVFKGLQLVSECSSDSSRAALADIKTPATSGGGRPPAPVAPPPSQHTPMGPFFGLEALGKVYLEGFFEVASDQLHGALLYLLLHALLLTVTEKELNKSIVRKDVGKRLQQKRMATGELPVKPRKKAFGTLNLVRASKDTVTLFVKEVPFPQYKQYRFVAKRRILPGKRKITQKQKVHDNIVFPAELKKELGILKPDYGSAPAYHALALPRKLKYAEPALENPKSP…
Node340	MRGAPLPRAVRSPQAPAGGLRASRALRSLRRRRREGSRRRRGAAQAALEGMSKCSSDSSITEDIKTMVLEGGPALQSCFATLSMGPLLQSLSMTPRISTAWSHSKVGNIMISSHFFFYRRRPTDKRTMNPALQLLGMAMLMQEPANNERCTSPAYPKAHFEGTPPKTRARVFTTRVFKGLQLVSECSSDSSRAALADIKTPATSGGGRPPAPVAPPPSQHTPMGPFFGLEALGKVYLEGFFEVASDQLHGALLYLLLHALLLTVTEKELNKSIVRKDVGKRLQQKRMATGELPVKPRKKAFGTLNLVRASKDTVTLFVKEVPFPQYKQYRFVAKRRILPGKRKITQKQKVHDNIVFPAELKKELGILKPDYGSAPAYHALALPRKLKYAEPALENPKSP…
Node341	MRGAPLPRAVRSPQAPAGGLRASRALRSLRRRRREGSRRRRGAAQAALEGMSKCSSDSSITEDIKTMVLEGGPALQSCFATLSMGPLLQSLSMTPRISTAWSHSKVGNIMISSHFFFYRRRPTDKRTMNPALQLLGMAMLMQEPANNERCTSPAYPKAHFEGTPPKTRARVFTTRVFKGLQLVSECSSDSSRAALADIKTPATSGGGRPPAPVAPPPSQHTPMGPFFGLEALGKVYLEGFFEVASDQLHGALLYLMLHALLLTVTEKELNKSIVRKDVGKRLQQKRMATGELPVKPRKKAFGTLNLVRASKDTVTLFVKEVPFPQYKQYRFVAKRRILPGKRKITQKQKVHDNIVFPAELKKELGILKPDYGSAPAYHALALPRKLKYAEPALENPKSP…
Node342	MRGAPLPRAVRSPQAPAGGLRASRALRSLRRRRREGSRRRRGAAQAALEGMSKCSSDSSITEDIKTMVLEGGPALQSCFATLSMGPLLQSLSMTPRISTAWSHSKVGNIMISSHFFFYRRRPTDKRTMNPALQLLGMAMLMQEPANNERCTSPAYPKAHFEGTPPKTRARVFTTRVFKGLQLVSECSSDSSRAALADIKTPATSGGGRPPAPVAPPPSQHTPMGPFFGLEALGKVYLEGFFEVASDQLHGALLYLLLHALLLTVTEKELNKSIVRKDVGKRLQQKRMATGELPVKPRKKAFGTLNLVRASKDTVTLFVKEVPFPQYKQYRFVAKRRILPGKRKITQKQKVHDNIVFPAELKKELGILKPDYGSAPAYHALALPRKLKYAEPALENPKSP…
Node343	MRGAPLPRAVRSPQAPAGGLRASRALRSLRRRRREGSRRRRGAAQAALEGMSKCSSDSSITEDIKTMVLEGGPALQSCFATLSMGPLLQSLSMTPRISTAWSHSKVGNIMISSHFFFYRRRPTDKRTMNPALQLLGMAMLMQEPANNERCTSPAYPKAHFEGTPPKTRARVFTTRVFKGLQLVSECSSDSSRAALADIKTPATSGGGRPPAPVAPPPSQHTPMGPFFGLEALGKVYLEGFFEVASDQLHGALLYLLLHALLLTVTEKELNKSIVRKDVGKRLQQKRMATGELPVKPRKKAFGTLNLVRASKDTVTLFVKEVPFPQYKQYRFVAKRRILPGKRKITQKQKVHDNIVFPAELKKELGILKPDYGSAPAYHALALPRKLKYAEPALENPKSP…
Node344	MRGAPLPRAVRSPQAPAGGLRASRALRSLRRRRREGSRRRRGAAQAALEGMSKCSSDSSITEDIKTMVLEGGPALQSCFATLSMGPLLQSLSMTPRISTAWSHSKVGNIMISSHFFFYRRRPTDKRTMNPALQLLGMAMLMQEPANNERCTSPAYPKAHFEGTPPKTRARVFTTRVFKGLQLVSECSSDSSRAALADIKTPATSGGGRPPAPVAPPPSQHTPMGPFFGLEALGKVYLEGFFEVASDQLHGALLYLLLHALLLTVTEKELNKSIVRKDVGKRLQQKRMATGELPVKPRKKAFGTLNLVRASKDTVTLFVKEVPFPQYKQYRFVAKRRILPGKRKITQKQKVHDNIVFPAELKKELGILKPDYGSAPAYHALALPRKLKYAEPALENPKSP…
Node345	MRGAPLPRAVRSPQAPAGGLRASRALRSLRRRRREGSRRRRGAAQAALEGMSKCSSDSSITEDIKTMVLEGGPALQSCFATLSMGPLLQSLSMTPRISTAWSHSKVGNIMISSHFFFYRRRPTDKRTMNPALQLLGMAMLMQEPANNERCTSPAYPKAHFEGTPPKTRARVFTTRVFKGLQLVSECSSDSSRAALADIKTPATSGGGRPPAPVAPPPSQHTPMGPFFGLEALGKVYLEGFFEVASDQLHGALLYLMLHALLLTVTEKELNKSIVRKDVGKRLQQKRMATGELPVKPRKKAFGTLNLVRASKDTVTLFVKEVPFPQYKQYRFVAKRRILPGKRKITQKQKVHDNIVFPAELKKELGILKPDYGSAPAYHALALPRKLKYAEPALENPKSP…
Node346	MRGAPLPRAVRSPQAPAGGLRASRALRSLRRRRREGSRRRRGAAQAALEGMSKCSSDSSITEDIKTMVLEGGPALQSCFATLSMGPLLQSLSMTPRISTAWSHSKVGNIMISSHFFFYRRRPTDKRTMNPALQLLGMAMLMQEPANNERCTSPAYPKAHFEGTPPKTRARVFTTRVFKGLQLVSECSSDSSRAALADIKTPATSGGGRPPAPVAPPPSQHTPMGPFFGLEALGKVYLEGFFEVASDQLHGALLYLLLHALLLTVTEKELNKSIVRKDVGKRLQQKRMATGELPVKPRKKAFGTLNLVRASKDTVTLFVKEVPFPQYKQYRFVAKRRILPGKRKITQKQKVHDNIVFPAELKKELGILKPDYGSAPAYHALALPRKLKYAEPALENPKSP…
Node347	MRGAPLPRAVRSPQAPAGGLRASRALRSLRRRRREGSRRRRGAAQAALEGMSKCSSDSSITEDIKTMVLEGGPALQSCFATLSMGPLLQSLSMTPRISTAWSHSKVGNIMISSHFFFYRRRPTDKRTMNPALQLLGMAMLMQEPANNERCTSPAYPKAHFEGTPPKTRARVFTTRVFKGLQLVSECSSDSSRAALADIKTPATSGGGRPPAPVAPPPSQHTPMGPFFGLEALGKVYLEGFFEVASDQLHGALLYLLLHALLLTVTEKELNKSIVRKDVGKRLQQKRMATGELPVKPRKKAFGTLNLVRASKDTVTLFVKEVPFPQYKQYRFVAKRRILPGKRKITQKQKVHDNIVFPAELKKELGILKPDYGSAPAYHALALPRKLKYAEPALENPKSP…
Node348	MRGAPLPRAVRSPQAPAGGLRASRALRSLRRRRREGSRRRRGAAQAALEGMSKCSSDSSITEDIKTMVLEGGPALQSCFATLSMGPLLQSLSMTPRISTAWSHSKVGNIMISSHFFFYRRRPTDKRTMNPALQLLGMAMLMQEPANNERCTSPAYPKAHFEGTPPKTRARVFTTRVFKGLQLVSECSSDSSRAALADIKTPATSGGGRPPAPVAPPPSQHTPMGPFFGLEALGKVYLEGFFEVASDQLHGALLYLLLHALLLTVTEKELNKSIVRKDVGKRLQQKRMATGELPVKPRKKAFGTLNLVRASKDTVTLFVKEVPFPQYKQYRFVAKRRILPGKRKITQKQKVHDNIVFPAELKKELGILKPDYGSAPAYHALALPRKLKYAEPALENPKSP…
Node349	MRGAPLPRAVRSPQAPAGGLRASRALRSLRRRRREGSRRRRGAAQAALEGMSKCSSDSSITEDIKTMVLEGGPALQSCFATLSMGPLLQSLSMTPRISTAWSHSKVGNIMISSHFFFYRRRPTDKRTMNPALQLLGMAMLMQEPANNERCTSPAYPKAHFEGTPPKTRARVFTTRVFKGLQLVSECSSDSSRAALADIKTPATSGGGRPPAPVAPPPSQHTPMGPFFGLEALGKVYLEGFFEVASDQLHGALLYLMLHALLLTVTEKELNKSIVRKDVGKRLQQKRMATGELPVKPRKKAFGTLNLVRASKDTVTLFVKEVPFPQYKQYRFVAKRRILPGKRKITQKQKVHDNIVFPAELKKELGILKPDYGSAPAYHALALPRKLKYAEPALENPKSP…
Node350	MRGAPLPRAVRSPQAPAGGLRASRALRSLRRRRREGSRRRRGAAQAALEGMSKCSSDSSITEDIKTMVLEGGPALQSCFATLSMGPLLQSLSMTPRISTAWSHSKVGNIMISSHFFFYRRRPTDKRTMNPALQLLGMAMLMQEPANNERCTSPAYPKAHFEGTPPKTRARVFTTRVFKGLQLVSECSSDSSRAALADIKTPATSGGGRPPAPVAPPPSQHTPMGPFFGLEALGKVYLEGFFEVASDQLHGALLYLLLHALLLTVTEKELNKSIVRKDVGKRLQQKRMATGELPVKPRKKAFGTLNLVRASKDTVTLFVKEVPFPQYKQYRFVAKRRILPGKRKITQKQKVHDNIVFPAELKKELGILKPDYGSAPAYHALALPRKLKYAEPALENPKSP…
Node351	MRGAPLPRAVRSPQAPAGGLRASRALRSLRRRRREGSRRRRGAAQAALEGMSKCSSDSSITEDIKTMVLEGGPALQSCFATLSMGPLLQSLSMTPRISTAWSHSKVGNIMISSHFFFYRRRPTDKRTMNPALQLLGMAMLMQEPANNERCTSPAYPKAHFEGTPPKTRARVFTTRVFKGLQLVSECSSDSSRAALADIKTPAASGGGRPPAPVAPPPSQHTPMGPFFGLEALGKVYLEGFFEVASDQLHGALLYLLLHALLLTVTEKELNKSIVRKDVGKRLQQKRMATGELPVKPRKKAFGTLNLVRASKDTVTLFVKEVPFPQYKQYRFVAKRRILPGKRKITQKQKVHDNIVFPAELKKELGILKPDYGSAPAYHALALPRKLKYAEPALENPKSP…
Node352	MRGAPLPRAVRSPQAPAGGLRASRALRSLRRRRREGSRRRRGAAQAALEGMSKCSSDSSITEDIKTMVLEGGPALQSCFATLSMGPLLQSLSMTPRISTAWSHSKVGNIMISSHFFFYRRRPTDKRTMNPALQLLGMAMLMQEPANNERCTSPAYPKAHFEGTPPKTRARVFTTRVFKGLQLVSECSSDSSRAALADIKTPATSGGGRPPAPVAPPPSQHTPMGPFFGLEALGKVYLEGFFEVASDQLHGALLYLLLHALLLTVTEKELNKSIVRKDVGKRLQQKRMATGELPVKPRKKAFGTLNLVRASKDTVTLFVKEVPFPQYKQYRFVAKRRILPGKRKITQKQKVHDNIVFPAELKKELGILKPDYGSAPAYHALALPRKLKYAEPALENPKSP…
Node353	MRGAPLPRAVRSPQAPAGGLRASRALRSLRRRRREGSRRRRGAAQAALEGMSKCSSDSSITEDIKTMVLEGGPALQSCFATLSMGPLLQSLSMTPRISTAWSHSKVGNIMISSHFFFYRRRPTDKRTMNPALQLLGMAMLMQEPANNERCTSPAYPKAHFEGTPPKTRARVFTTRVFKGLQLVSECSSDSSRAALADIKTPATSGGGRPPAPVAPPPSQHTPMGPFFGLEALGKVYLEGFFEVASDQLHGALLYLLLHALLLTVTEKELNKSIVRKDVGKRLQQKRMATGELPVKPRKKAFGTLNLVRASKDTVTLFVKEVPFPQYKQYRFVAKRRILPGKRKITQKQKVHDNIVFPAELKKELGILKPDYGSAPAYHALALPRKLKYAEPALENPKSP…
Node354	MRGAPLPRAVRSPQAPAGGLRASRALRSLRRRRREGSRRRRGAAQAALEGMSKCSSDSSITEDIKTMVLEGGPALQSCFATLSMGPLLQSLSMTPRISTAWSHSKVGNIMISSHFFFYRRRPTDKRTMNPALQLLGMAMLMQEPANNERCTSPAYPKAHFEGTPPKTRARVFTTRVFKGLQLVSECSSDSSRAALADIKTPATSGGGRPPAPVAPPPSQHTPMGPFFGLEALGKVYLEGFFEVASDQLHGALLYLMLHALLLTVTEKELNKSIVRKDVGKRLQQKRMATGELPVKPRKKAFGTLNLVRASKDTVTLFVKEVPFPQYKQYRFVAKRRILPGKRKITQKQKVHDNIVFPAELKKELGILKPDYGSAPAYHALALPRKLKYAEPALENPKSP…
Node355	MRGAPLPRAVRSPQAPAGGLRASRALRSLRRRRREGSRRRRGAAQAALEGMSKCSSDSSITEDIKTMVLEGGPALQSCFATLSMGPLLQSLSMTPRISTAWSHSKVGNIMISSHFFFYRRRPTDKRTMNPALQLLGMAMLMQEPANNERCTSPAYPKAHFEGTPPKTRARVFTTRVFKGLQLVSECSSDSSRAALADIKTPATSGGGRPPAPVAPPPSQHTPMGPFFGLEALGKVYLEGFFEVASDQLHGALLYLMLHALLLTVTEKELNKSIVRKDVGKRLQQKRMATGELPVKPRKKAFGTLNLVRASKDTVTLFVKEVPFPQYKQYRFVAKRRILPGKRKITQKQKVHDNIVFPAELKKELGILKPDYGSAPAYHALALPRKLKYAEPALENPKSP…
Node356	MRGAPLPRAVRSPQAPAGGLRASRALRSLRRRRREGSRRRRGAAQAALEGMSKCSSDSSITEDIKTMVLEGGPALQSCFATLSMGPLLQSLSMTPRISTAWSHSKVGNIMISSHFFFYRRRPTDKRTMNPALQLLGMAMLMQEPANNERCTSPAYPKAHFEGTPPKTRARVFTTRVFKGLQLVSECSSDSSRAALADIKTPATSGGGRPPAPVAPPPSQHTPMGPFFGLEALGKVYLEGFFEVASDQLHGALLYLMLHALLLTVTEKELNKSIVRKDVGKRLQQKRMATGELPVKPRKKAFGTLNLVRASKDTVTLFVKEVPFPQYKQYRFVAKRRILPGKRKITQKQKVHDNIVFPAELKKELGILKPDYGSAPAYHALALPRKLKYAEPALENPKSP…
Node357	MRGAPLPRAVRSPQAPAGGLRASRALRSLRRRRREGSRRRRGAAQAALEGMSKCSSDSSITEDIKTMVLEGGPALQSCFATLSMGPLLQSLSMTPRISTAWSHSKVGNIMISSHFFFYRRRPTDKRTMNPALQLLGMAMLMQEPANNERCTSPAYPKAHFEGTPPKTRARVFTTRVFKGLQLVSECSSDSSRAALADIKTPATSGGGRPPAPVAPPPSQHTPMGPFFGLEALGKVYLEGFFEVASDQLHGALLYLLLHALLLTVTEKELNKSIVRKDVGKRLQQKRMATGELPVKPRKKAFGTLNLVRASKDTVTLFVKEVPFPQYKQYRFVAKRRILPGKRKITQKQKVHDNIVFPAELKKELGILKPDYGSAPAYHALALPRKLKYAEPALENPKSP…
Node358	MRGAPLPRAVRSPQAPAGGLRASRALRSLRRRRREGSRRRRGAAQAALEGMSKCSSDSSITEDIKTMVLEGGPALQSCFATLSMGPLLQSLSMTPRISTAWSHSKVGNIMISSHFFFYRRRPTDKRTMNPALQLLGMAMLMQEPANNERCTSPAYPKAHFEGTPPKTRARVFTTRVFKGLQLVSECSSDSSRAALADIKTPATSGGGRPPAPVAPPPSQHTPMGPFFGLEALGKVYLEGFFEVASDQLHGALLYLLLHALLLTVTEKELNKSIVRKDVGKRLQQKRMATGELPVKPRKKAFGTLNLVRASKDTVTLFVKEVPFPQYKQYRFVAKRRILPGKRKITQKQKVHDNIVFPAELKKELGILKPDYGSAPAYHALALPRKLKYAEPALENPKSP…
Node359	MRGAPLPRAVRSPQAPAGGLRASRALRSLRRRRREGSRRRRGAAQAALEGMSKCSSDSSITEDIKTMVLEGGPALQSCFATLSMGPLLQSLSMTPRISTAWSHSKVGNIMISSHFFFYRRRPTDKRTMNPALQLLGMAMLMQEPANNERCTSPAYPKAHFEGTPPKTRARVFTTRVFKGLQLVSECSSDSSRAALADIKTPATSGGGRPPAPVAPPPSQHTPMGPFFGLEALGKVYLEGFFEVASDQLHGALLYLLLHALLLTVTEKELNKSIVRKDVGKRLQQKRMATGELPVKPRKKAFGTLNLVRASKDTVTLFVKEVPFPQYKQYRFVAKRRILPGKRKITQKQKVHDNIVFPAELKKELGILKPDYGSAPAYHALALPRKLKYAEPALENPKSP…
Node360	MRGAPLPRAVRSPQAPAGGLRASRALRSLRRRRREGSRRRRGAAQAALEGMSKCSSDSSITEDIKTMVLEGGPALQSCFATLSMGPLLQSLSMTPRISTAWSHSKVGNIMISSHFFFYRRRPTDKRTMNPALQLLGMAMLMQEPANNERCTSPAYPKAHFEGTPPKTRARVFTTRVFKGLQLVSECSSDSSRAALADIKTPATSGGGRPPAPVAPPPSQHTPMGPFFGLEALGKVYLEGFFEVASDQLHGALLYLLLHALLLTVTEKELNKSIVRKDVGKRLQQKRMATGELPVKPRKKAFGTLNLVRASKDTVTLFVKEVPFPQYKQYRFVAKRRILPGKRKITQKQKVHDNIVFPAELKKELGILKPDYGSAPAYHALALPRKLKYAEPALENPKSP…
Node361	MRGAPLPRAVRSPQAPAGGLRASRALRSLRRRRREGSRRRRGAAQAALEGMSKCSSDSSITEDIKTMVLEGGPALQSCFATLSMGPLLQSLSMTPRISTAWSHSKVGNIMISSHFFFYRRRPTDKRTMNPALQLLGMAMLMQEPANNERCTSPAYPKAHFEGTPPKTRARVFTTRVFKGLQLVSECSSDSSRAALADIKTPATSGGGRPPAPVAPPPSQHTPMGPFFGLEALGKVYLEGFFEVASDQLHGALLYLLLHALLLTVTEKELNKSIVRKDVGKRLQQKRMATGELPVKPRKKAFGTLNLVRASKDTVTLFVKEVPFPQYKQYRFVAKRRILPGKRKITQKQKVHDNIVFPAELKKELGILKPDYGSAPAYHALALPRKLKYAEPALENPKSP…
Node362	MRGAPLPRAVRSPQAPAGGLRASRALRSLRRRRREGSRRRRGAAQAALEGMSKCSSDSSITEDIKTMVLEGGPALQSCFATLSMGPLLQSLSMTPRISTAWSHSKVGNIMISSHFFFYRRRPTDKRTMNPALQLLGMAMLMQEPANNERCTSPAYPKAHFEGTPPKTRARVFTTRVFKGLQLVSECSSDSSRAALADIKTPATSGGGRPPAPVAPPPSQHTPMGPFFGLEALGKVYLEGFFEVASDQLHGALLYLLLHALLLTVTEKELNKSIVRKDVGKRLQQKRMATGELPVKPRKKAFGTLNLVRASKDTVTLFVKEVPFPQYKQYRFVAKRRILPGKRKITQKQKVHDNIVFPAELKKELGILKPDYGSAPAYHALALPRKLKYAEPALENPKSP…
Node363	MRGAPLPRAVRSPQAPAGGLRASRALRSLRRRRREGSRRRRGAAQAALEGMSKCSSDSSITEDIKTMVLEGGPALQSCFATLSMGPLLQSLSMTPRISTAWSHSKVGNIMISSHFFFYRRRPTDKRTMNPALQLLGMAMLMQEPANNERCTSPAYPKAHFEGTPPKTRARVFTTRVFKGLQLVSECSSDSSRAALADIKTPATSGGGRPPAPVAPPPSQHTPMGPFFGLEALGKVYLEGFFEVASDQLHGALLYLLLHALLLTVTEKELNKSIVRKDVGKRLQQKRMATGELPVKPRKKAFGTLNLVRASKDTVTLFVKEVPFPQYKQYRFVAKRRILPGKRKITQKQKVHDNIVFPAELKKELGILKPDYGSAPAYHALALPRKLKYAEPALENPKSP…
Node364	MRGAPLPRAVRSPQAPAGGLRASRALRSLRRRRREGSRRRRGAAQAALEGMSKCSSDSSITEDIKTMVLEGGPALQSCFATLSMGPLLQSLSMTPRISTAWSHSKVGNIMISSHFFFYRRRPTDKRTMNPALQLLGMAMLMQEPANNERCTSPAYPKAHFEGTPPKTRARVFTTRVFKGLQLVSECSSDSSRAALADIKTPATSGGGRPPAPVAPPPSQHTPMGPFFGLEALGKVYLEGFFEVASDQLHGALLYLLLHALLLTVTEKELNKSIVRKDVGKRLQQKRMATGELPVKPRKKAFGTLNLVRASKDTVTLFVKEVPFPQYKQYRFVAKRRILPGKRKITQKQKVHDNIVFPAELKKELGILKPDYGSAPAYHALALPRKLKYAEPALENPKSP…
Node365	MRGAPLPRAVRSPQAPAGGLRASRALRSLRRRRREGSRRRRGAAQAALEGMSKCSSDSSITEDIKTMVLEGGPALQSCFATLSMGPLLQSLSMTPRISTAWSHSKVGNIMISSHFFFYRRRPTDKRTMNPALQLLGMAMLMQEPANNERCTSPAYPKAHFEGTPPKTRARVFTTRVFKGLQLVSECSSDSSRAALADIKTPATSGGGRPPAPVAPPPSQHTPMGPFFGLEALGKVYLEGFFEVASDQLHGALLYLLLHALLLTVTEKELNKSIVRKDVGKRLQQKRMATGELPVKPRKKAFGTLNLVRASKDTVTLFVKEVPFPQYKQYRFVAKRRILPGKRKITQKQKVHDNIVFPAELKKELGILKPDYGSAPAYHALALPRKLKYAEPALENPKSP…
Node366	MRGAPLPRAVRSPQAPAGGLRASRALRSLRRRRREGSRRRRGAAQAALEGMSKCSSDSSITEDIKTMVLEGGPALQSCFATLSMGPLLQSLSMTPRISTAWSHSKVGNIMISSHFFFYRRRPTDKRTMNPALQLLGMAMLMQEPANNERCTSPAYPKAHFEGTPPKTRARVFTTRVFKGLQLVSECSSDSSRAALADIKTPATSGGGRPPAPVAPPPSQHTPMGPFFGLEALGKVYLEGFFEVASDQLHGALLYLLLHALLLTVTEKELNKSIVRKDVGKRLQQKRMATGELPVKPRKKAFGTLNLVRASKDTVTLFVKEVPFPQYKQYRFVAKRRILPGKRKITQKQKVHDNIVFPAELKKELGILKPDYGSAPAYHALALPRKLKYAEPALENPKSP…
Node367	MRGAPLPRAVRSPQAPAGGLRASRALRSLRRRRREGSRRRRGAAQAALEGMSKCSSDSSITEDIKTMVLEGGPALQSCFATLSMGPLLQSLSMTPRISTAWSHSKVGNIMISSHFFFYRRRPTDKRTMNPALQLLGMAMLMQEPANNERCTSPAYPKAHFEGTPPKTRARVFTTRVFKGLQLVSECSSDSSRAALADIKTPATSGGGRPPAPVAPPPSQHTPMGPFFGLEALGKVYLEGFFEVASDQLHGALLYLLLHALLLTVTEKELNKSIVRKDVGKRLQQKRMATGELPVKPRKKAFGTLNLVRASKDTVTLFVKEVPFPQYKQYRFVAKRRILPGKRKITQKQKVHDNIVFPAELKKELGILKPDYGSAPAYHALALPRKLKYAEPALENPKSP…
Node368	MRGAPLPRAVRSPQAPAGGLRASRALRSLRRRRREGSRRRRGAAQAALEGMSKCSSDSSITEDIKTMVLEGGPALQSCFATLSMGPLLQSLSMTPRISTAWSHSKVGNIMISSHFFFYRRRPTDKRTMNPALQLLGMAMLMQEPANNERCTSPAYPKAHFEGTPPKTRARVFTTRVFKGLQLVSECSSDSSRAALADIKTPATSGGGRPPAPVAPPPSQHTPMGPFFGLEALGKVYLEGFFEVASDQLHGALLYLLLHALLLTVTEKELNKSIVRKDVGKRLQQKRMATGELPVKPRKKAFGTLNLVRASKDTVTLFVKEVPFPQYKQYRFVAKRRILPGKRKITQKQKVHDNIVFPAELKKELGILKPDYGSAPAYHALALPRKLKYAEPALENPKSP…
Node369	MRGAPLPRAVRSPQAPAGGLRASRALRSLRRRRREGSRRRRGAAQAALEGMSKCSSDSSITEDIKTMVLEGGPALQSCFATLSMGPLLQSLSMTPRISTAWSHSKVGNIMISSHFFFYRRRPTDKRTMNPALQLLGMAMLMQEPANNERCTSPAYPKAHFEGTPPKTRARVFTTRVFKGLQLVSECSSDSSRAALADIKTPATSGGGRPPAPVAPPPSQHTPMGPFFGLEALGKVYLEGFFEVASDQLHGALLYLLLHALLLTVTEKELNKSIVRKDVGKRLQQKRMATGELPVKPRKKAFGTLNLVRASKDTVTLFVKEVPFPQYKQYRFVAKRRILPGKRKITQKQKVHDNIVFPAELKKELGILKPDYGSAPAYHALALPRKLKYAEPALENPKSP…
Node370	MRGAPLPRAVRSPQAPAGGLRASRALRSLRRRRREGSRRRRGAAQAALEGMSKCSSDSSITEDIKTMVLEGGPALQSCFATLSMGPLLQSLSMTPRISTAWSHSKVGNIMISSHFFFYRRRPTDKRTMNPALQLLGMAMLMQEPANNERCTSPAYPKAHFEGTPPKTRARVFTTRVFKGLQLVSECSSDSSRAALADIKTPATSGGGRPPAPVAPPPSQHTPMGPFFGLEALGKVYLEGFFEVASDQLHGALLYLLLHALLLTVTEKELNKSIVRKDVGKRLQQKRMATGELPVKPRKKAFGTLNLVRASKDTVTLFVKEVPFPQYKQYRFVAKRRILPGKRKITQKQKVHDNIVFPAELKKELGILKPDYGSAPAYHALALPRKLKYAEPALENPKSP…
Node371	MRGAPLPRAVRSPQAPAGGLRASRALRSLRRRRREGSRRRRGAAQAALEGMSKCSSDSSITEDIKTMVLEGGPALQSCFATLSMGPLLQSLSMTPRISTAWSHSKVGNIMISSHFFFYRRRPTDKRTMNPALQLLGMAMLMQEPANNERCTSPAYPKAHFEGTPPKTRARVFTTRVFKGLQLVSECSSDSSRAALADIKTPATSGGGRPPAPVAPPPSQHTPMGPFFGLEALGKVYLEGFFEVASDQLHGALLYLLLHALLLTVTEKELNKSIVRKDVGKRLQQKRMATGELPVKPRKKAFGTLNLVRASKDTVTLFVKEVPFPQYKQYRFVAKRRILPGKRKITQKQKVHDNIVFPAELKKELGILKPDYGSAPAYHALALPRKLKYAEPALENPKSP…
Node372	MRGAPLPRAVRSPQAPAGGLRASRALRSLRRRRREGSRRRRGAAQAALEGMSKCSSDSSITEDIKTMVLEGGPALQSCFATLSMGPLLQSLSMTPRISTAWSHSKVGNIMISSHFFFYRRRPTDKRTMNPALQLLGMAMLMQEPANNERCTSPAYPKAHFEGTPPKTRARVFTTRVFKGLQLVSECSSDSSRAALADIKTPATSGGGRPPAPVAPPPSQHTPMGPFFGLEALGKVYLEGFFEVASDQLHGALLYLLLHALLLTVTEKELNKSIVRKDVGKRLQQKRMATGELPVKPRKKAFGTLNLVRASKDTVTLFVKEVPFPQYKQYRFVAKRRILPGKRKITQKQKVHDNIVFPAELKKELGILKPDYGSAPAYHALALPRKLKYAEPALENPKSP…
Node373	MRGAPLPRAVRSPQAPAGGLRASRALRSLRRRRREGSRRRRGAAQAALEGMSKCSSDSSITEDIKTMVLEGGPALQSCFATLSMGPLLQSLSMTPRISTAWSHSKVGNIMISSHFFFYRRRPTDKRTMNPALQLLGMAMLMQEPANNERCTSPAYPKAHFEGTPPKTRARVFTTRVFKGLQLVSECSSDSSRAALADIKTPATSGGGRPPAPVAPPPSQHTPMGPFFGLEALGKVYLEGFFEVASDQLHGALLYLLLHALLLTVTEKELNKSIVRKDVGKRLQQKRMATGELPVKPRKKAFGTLNLVRASKDTVTLFVKEVPFPQYKQYRFVAKRRILPGKRKITQKQKVHDNIVFPAELKKELGILKPDYGSAPAYHALALPRKLKYAEPALENPKSP…
Node374	MRGAPLPRAVRSPQAPAGGLRASRALRSLRRRRREGSRRRRGAAQAALEGMSKCSSDSSITEDIKTMVLEGGPALQSCFATLSMGPLLQSLSMTPRISTAWSHSKVGNIMISSHFFFYRRRPTDKRTMNPALQLLGMAMLMQEPANNERCTSPAYPKAHFEGTPPKTRARVFTTRVFKGLQLVSECSSDSSRAALADIKTPATSGGGRPPAPVAPPPSQHTPMGPFFGLEALGKVYLEGFFEVASDQLHGALLYLLLHALLLTVTEKELNKSIVRKDVGKRLQQKRMATGELPVKPRKKAFGTLNLVRASKDTVTLFVKEVPFPQYKQYRFVAKRRILPGKRKITQKQKVHDNIVFPAELKKELGILKPDYGSAPAYHALALPRKLKYAEPALENPKSP…
Node375	MRGAPLPRAVRSPQAPAGGLRASRALRSLRRRRREGSRRRRGAAQAALEGMSKCSSDSSITEDIKTMVLEGGPALQSCFATLSMGPLLQSLSMTPRISTAWSHSKVGNIMISSHFFFYRRRPTDKRTMNPALQLLGMAMLMQEPANNERCTSPAYPKAHFEGTPPKTRARVFTTRVFKGLQLVSECSSDSSRAALADIKTPATSGGGRPPAPVAPPPSQHTPMGPFFGLEALGKVYLEGFFEVASDQLHGALLYLLLHALLLTVTEKELNKSIVRKDVGKRLQQKRMATGELPVKPRKKAFGTLNLVRASKDTVTLFVKEVPFPQYKQYRFVAKRRILPGKRKITQKQKVHDNIVFPAELKKELGILKPDYGSAPAYHALALPRKLKYAEPALENPKSP…
Node376	MRGAPLPRAVRSPQAPAGGLRASRALRSLRRRRREGSRRRRGAAQAALEGMSKCSSDSSITEDIKTMVLEGGPALQSCFATLSMGPLLQSLSMTPRISTAWSHSKVGNIMISSHFFFYRRRPTDKRTMNPALQLLGMAMLMQEPANNERCTSPAYPKAHFEGTPPKTRARVFTTRVFKGLQLVSECSSDSSRAALADIKTPATSGGGRPPAPVAPPPSQHTPMGPFFGLEALGKVYLEGFFEVASDQLHGALLYLLLHALLLTVTEKELNKSIVRKDVGKRLQQKRMATGELPVKPRKKAFGTLNLVRASKDTVTLFVKEVPFPQYKQYRFVAKRRILPGKRKITQKQKVHDNIVFPAELKKELGILKPDYGSAPAYHALALPRKLKYAEPALENPKSP…
Node377	MRGAPLPRAVRSPQAPAGGLRASRALRSLRRRRREGSRRRRGAAQAALEGMSKCSSDSSITEDIKTMVLEGGPALQSCFATLSMGPLLQSLSMTPRISTAWSHSKVGNIMISSHFFFYRRRPTDKRTMNPALQLLGMAMLMQEPANNERCTSPAYPKAHFEGTPPKTRARVFTTRVFKGLQLVSECSSDSSRAALADIKTPATSGGGRPPAPVAPPPSQHTPMGPFFGLEALGKVYLEGFFEVASDQLHGALLYLLLHALLLTVTEKELNKSIVRKDVGKRLQQKRMATGELPVKPRKKAFGTLNLVRASKDTVTLFVKEVPFPQYKQYRFVAKRRILPGKRKITQKQKVHDNIVFPAELKKELGILKPDYGSAPAYHALALPRKLKYAEPALENPKSP…
Node378	MRGAPLPRAVRSPQAPAGGLRASRALRSLRRRRREGSRRRRGAAQAALEGMSKCSSDSSITEDIKTMVLEGGPALQSCFATLSMGPLLQSLSMTPRISTAWSHSKVGNIMISSHFFFYRRRPTDKRTMNPALQLLGMAMLMQEPANNERCTSPAYPKAHFEGTPPKTRARVFTTRVFKGLQLISECSSDSSRAALADIKTPATSGGGRPPAPVAPPPSQHTPMGPFFGLEALGKVYLEGFFEVASDQLHGALLYLLLHALLLTVTEKELNKSIVRKDVGKRLQQKRMATGELPVKPRKKAFGTLNLVRASKDTVTLFVKEVPFPQYKQYRFVAKRRILPGKRKITQKQKVHDNIVFPAELKKELGILKPDYGSAPAYHALALPRKLKYAEPALENPKSP…
Node379	MRGAPLPRAVRSPQAPAGGLRASRALRSLRRRRREGSRRRRGAAQAALEGMSKCSSDSSITEDIKTMVLEGGPALQSCFATLSMGPLLQSLSMTPRISTAWSHSKVGNIMISSHFFFYRRRPTDKRTMNPALQLLGMAMLMQEPANNERCTSPAYPKAHFEGTPPKTRARVFTTRVFKGLQLISECSSDSSRAALADIKTPATSGGGRPPAPVAPPPSQHTPMGPFFGLEALGKVYLEGFFEVASDQLHGALLYLLLHALLLTVTEKELNKSIVRKDVGKRLQQKRMATGELPVKPRKKAFGTLNLVRASKDTVTLFVKEVPFPQYKQYRFVAKRRILPGKRKITQKQKVHDNIVFPAELKKELGILKPDYGSAPAYHALALPRKLKYAEPALENPKSP…
Node380	MRGAPLPRAVRSPQAPAGGLRASRALRSLRRRRREGSRRRRGAAQAALEGMSKCSSDSSITEDIKTMVLEGGPALQSCFATLSMGPLLQSLSMTPRISTAWSHSKVGNIMISSHFFFYRRRPTDKRTMNPALQLLGMAMLMQEPANNERCTSPAYPKAHFEGTPPKTRARVFTTRVFKGLQLVSECSSDSSRAALADIKTPATSGGGRPPAPVAPPPSQHTPMGPFFGLEALGKVYLEGFFEVASDQLHGALLYLLLHALLLTVTEKELNKSIVRKDVGKRLQQKRMATGELPVKPRKKAFGTLNLVRASKDTVTLFVKEVPFPQYKQYRFVAKRRILPGKRKITQKQKVHDNIVFPAELKKELGILKPDYGSAPAYHALALPRKLKYAEPALENPKSP…
Node381	MRGAPLPRAVRSPQAPAGGLRASRALRSLRRRRREGSRRRRGAAQAALEGMSKCSSDSSITEDIKTMVLEGGPALQSCFATLSMGPLLQSLSMTPRISTAWSHSKVGNIMISSHFFFYRRRPTDKRTMNPALQLLGMAMLMQEPANNERCTSPAYPKAHFEGTPPKTRARVFTTRVFKGLQLVSECSSDSSRAALADIKTPATSGGGRPPAPVAPPPSQHTPMGPFFGLEALGKVYLEGFFEVASDQLHGALLYLLLHALLLTVTEKELNKSIVRKDVGKRLQQKRMATGELPVKPRKKAFGTLNLVRASKDTVTLFVKEVPFPQYKQYRFVAKRRILPGKRKITQKQKVHDNIVFPAELKKELGILKPDYGSAPAYHALALPRKLKYAEPALENPKSP…
Node382	MRGAPLPRAVRSPQAPAGGLRASRALRSLRRRRREGSRRRRGAAQAALEGMSKCSSDSSITEDIKTMVLEGGPALQSCFATLSMGPLLQSLSMTPRISTAWSHSKVGNIMISSHFFFYRRRPTDKRTMNPALQLLGMAMLMQEPANNERCTSPAYPKAHFEGTPPKTRARVFTTRVFKGLQLVSECSSDSSRAALADIKTPATSGGGRPPAPVAPPPSQHTPMGPFFGLEALGKVYLEGFFEVASDQLHGALLYLLLHALLLTVTEKELNKSIVRKDVGKRLQQKRMATGELPVKPRKKAFGTLNLVRASKDTVTLFVKEVPFPQYKQYRFVAKRRILPGKRKITQKQKVHDNIVFPAELKKELGILKPDYGSAPAYHALALPRKLKYAEPALENPKSP…
Node383	MRGAPLPRAVRSPQAPAGGLRASRALRSLRRRRREGSRRRRGAAQAALEGMSKCSSDSSITEDIKTMVLEGGPALQSCFATLSMGPLLQSLSMTPRISTAWSHSKVGNIMISSHFFFYRRRPTDKRTMNPALQLLGMAMLMQEPANNERCTSPAYPKAHFEGTPPKTRARVFTTRVFKGLQLVSECSSDSSRAALADIKTPATSGGGRPPAPVAPPPSQHTPMGPFFGLEALGKVYLEGFFEVASDQLHGALLYLLLHALLLTVTEKELNKSIVRKDVGKRLQQKRMATGELPVKPRKKAFGTLNLVRASKDTVTLFVKEVPFPQYKQYRFVAKRRILPGKRKITQKQKVHDNIVFPAELKKELGILKPDYGSAPAYHALALPRKLKYAEPALENPKSP…
Node384	MRGAPLPRAVRSPQAPAGGLRASRALRSLRRRRREGSRRRRGAAQAALEGMSKCSSDSSITEDIKTMVLEGGPALQSCFATLSMGPLLQSLSMTPRISTAWSHSKVGNIMISSHFFFYRRRPTDKRTMNPALQLLGMAMLMQEPANNERCTSPAYPKAHFEGTPPKTRARVFTTRVFKGLQLVSECSSDSSRAALADIKTPATSGGGRPPAPVAPPPSQHTPMGPFFGLEALGKVYLEGFFEVASDQLHGALLYLMLHALLLTVTEKELNKSIVRKDVGKRLQQKRMATGELPVKPRKKAFGTLNLVRASKDTVTLFVKEVPFPQYKQYRFVAKRRILPGKRKITQKQKVHDNIVFPAELKKELGILKPDYGSAPAYHALALPRKLKYAEPALENPKSP…
Node385	MRGAPLPRAVRSPQAPAGGLRASRALRSLRRRRREGSRRRRGAAQAALEGMSKCSSDSSITEDIKTMVLEGGPALQSCFATLSMGPLLQSLSMTPRISTAWSHSKVGNIMISSHFFFYRRRPTDKRTMNPALQLLGMAMLMQEPANNERCTSPAYPKAHFEGTPPKTRARVFTTRVFKGLQLVSECSSDSSRAALADIKTPATSGGGRPPAPVAPPPSQHTPMGPFFGLEALGKVYLEGFFEVASDQLHGALLYLMLHALLLTVTEKELNKSIVRKDVGKRLQQKRMATGELPVKPRKKAFGTLNLVRASKDTVTLFVKEVPFPQYKQYRFVAKRRILPGKRKITQKQKVHDNIVFPAELKKELGILKPDYGSAPAYHALALPRKLKYAEPALENPKSP…
Node386	MRGAPLPRAVRSPQAPAGGLRASRALRSLRRRRREGSRRRRGAAQAALEGMSKCSSDSSITEDIKTMVLEGGPALQSCFATLSMGPLLQSLSMTPRISTAWSHSKVGNIMISSHFFFYRRRPTDKRTMNPALQLLGMAMLMQEPANNERCTSPAYPKAHFEGTPPKTRARVFTTRVFKGLQLVSECSSDSSRAALADIKTPASSGGGRPPAPVAPPPSQHTPMGPFFGLEALGKVYLEGFFEVASDQLHGALLYLMLHALLMTVTEKELNKSIVRKDVGKRLQQKRMATGELPVKPRKKAFGTLNLVRASKDTVTLFVKEVPFPQYKQYRFVAKRRILPGKRKITQKQKVHDNIVFPAELKKELGILKPDYGSAPAYHALALPRKLKYAEPALENPKSP…
Node387	MRGAPLPRAVRSPQAPAGGLRASRALRSLRRRRREGSRRRRGAAQAALEGMSKCSSDSSITEDIKTMVLEGGPALQSCFATLSMGPLLQSLSMTPRISTAWSHSKVGNIMISSHFFFYRRRPTDKRTMNPALQLLGMAMLMQEPANNERCTSPAYPKAHFEGTPPKTRARVFTTRVFKGLQLVSECSSDSSRAALADIKTPASSGGGRPPAPVAPPPSQHTPMGPFFGLEALGKVYLEGFFEVASDQLHGALLYLMLHALLMTVTEKELNKSIVRKDVGKRLQQKRMATGELPVKPRKKAFGTLNLVRASKDTVTLFVKEVPFPQYKQYRFVAKRRILPGKRKITQKQKVHDNIVFPAELKKELGILKPDYGSAPAYHALALPRKLKYAEPALENPKSP…
Node388	MRGAPLPRAVRSPQAPAGGLRASRALRSLRRRRREGSRRRRGAAQAALEGMSKCSSDSSITEDIKTMVLEGGPALQSCFATLSMGPLLQSLSMTPRISTAWSHSKVGNIMISSHFFFYRRRPTDKRTMNPALQLLGMSMLMQEPANNERCTSPAYPKAHFEGTPPKTRARVFTTRVFKGLQLVSECSSDSSRAALADIKTPASNGGGRPPAPVAPPPSQHTPMGPFFGLEALGKVYLEGFFEVASDQLHGALLYLMLHALLLTVTEKELNKSIVRKDVGKRLQQKRMATGELPVKPRKKAFGTLNLVRASKDTVTLFVKEVPFPQYKQYRFVAKRRILPGKRKITQKQKVHDNIVFPAELKKELGILKPDYGSAPAYHALALPRKLKYAEPALENPKSP…
Node389	MRGAPLPRAVRSPQAPAGGLRASRALRSLRRRRREGSRRRRGAAQAALEGMSKCSSDSSITEDIKTMVLEGGPALQSCFATLSMGPLLQSLSMTPRISTAWSHSKVGNIMISSHFFFYRRRPTDKRTMNPALQLLGMSMLMQEPANNERCTSPAYPKAHFEGTPPKTRARVFTTRVFKGLQLVSECSSDSSRAALADIKTPASNGGGRPPAPVAPPPSQHTPMGPFFGLEALGKVYLEGFFEVASDQLHGALLYLLLHALLLTVTEKELNKSIVRKDVGKRLQQKRMATGELPVKPRKKAFGTLNLVRASKDTVTLFVKEVPFPQYKQYRFVAKRRILPGKRKITQKQKVHDNIVFPAELKKELGILKPDYGSAPAYHALALPRKLKYAEPALENPKSP…
Node390	MRGAPLPRAVRSPQAPAGGLRASRALRSLRRRRREGSRRRRGAAQAALEGMSKCSSDSSITEDIKTMVLEGGPALQSCFATLSMGPLLQSLSMTPRISTAWSHSKVGNIMISSHFFFYRRRPTDKRTMNPALQLLGMSMLMQEPANNERCTSPAYPKAHFEGTPPKTRARVFTTRVFKGLQLVSECSSDSSRAALADIKTPASNGGGRPPAPVAPPPSQHTPMGPFFGLEALGKVYLEGFFEVASDQLHGALLYLLLHALLLTVTEKELNKSIVRKDVGKRLQQKRMATGELPVKPRKKAFGTLNLVRASKDTVTLFVKEVPFPQYKQYRFVAKRRILPGKRKITQKQKVHDNIVFPAELKKELGILKPDYGSAPAYHALALPRKLKYAEPALENPKSP…
Node391	MRGAPLPRAVRSPQAPAGGLRASRALRSLRRRRREGSRRRRGAAQAALEGMSKCSSDSSITEDIKTMVLEGGPALQSCFATLSMGPLLQSLSMTPRISTAWSHSKVGNIMISSHFFFYRRRPTDKRTMNPALQLLGMSMLMQEPANNERCTSPAYPKAHFEGTPPKTRARVFTTRVFKGLQLVSECSSDSSRAALADIKTPASNGGGRPPAPVAPPPSQHTPMGPFFGLEALGKVYLEGFFEVASDQLHGALLYLMLHALLLTVTEKELNKSIVRKDVGKRLQQKRMATGELPVKPRKKAFGTLNLVRASKDTVTLFVKEVPFPQYKQYRFVAKRRILPGKRKITQKQKVHDNIVFPAELKKELGILKPDYGSAPAYHALALPRKLKYAEPALENPKSP…
Node392	MRGAPLPRAVRSPQAPAGGLRASRALRSLRRRRREGSRRRRGAAQAALEGMSKCSSDSSITEDIKTMVLEGGPALQSCFATLSMGPLLQSLSMTPRISTAWSHSKVGNIMISSHFFFYRRRPTDKRTMNPALQLLGMAMLMQEPANNERCTSPAYPKAHFEGTPPKTRARVFTTRVFKGLQLVSECSSDSSRAALADIKTPASNGGGRPPAPVAPPPSQHTPMGPFFGLEALGKVYLEGFFEVASDQLHGALLYLMLHALLLTVTEKELNKSIVRKDVGKRLQQKRMATGELPVKPRKKAFGTLNLVRASKDTVTLFVKEVPFPQYKQYRFVAKRRILPGKRKITQKQKVHDNIVFPAELKKELGILKPDYGSAPAYHALALPRKLKYAEPALENPKSP…
Node393	MRGAPLPRAVRSPQAPAGGLRASRALRSLRRRRREGSRRRRGAAQAALEGMSKCSSDSSITEDIKTMVLEGGPALQSCFATLSMGPLLQSLSMTPRISTAWSHSKVGNIMISSHFFFYRRRPTDKRTMNPALQLLGMAMLMQEPANNERCTSPAYPKAHFEGTPPKTRARVFTTRVFKGLQLVSECSSDSSRAALADIKTPASNGGGRPPAPVAPPPSQHTPMGPFFGLEALGKVYLEGFFEVASDQLHGALLYLMLHALLLTVTEKELNKSIVRKDVGKRLQQKRMATGELPVKPRKKAFGTLNLVRASKDTVTLFVKEVPFPQYKQYRFVAKRRILPGKRKITQKQKVHDNIVFPAELKKELGILKPDYGSAPAYHALALPRKLKYAEPALENPKSP…
Node394	MRGAPLPRAVRSPQAPAGGLRASRALRSLRRRRREGSRRRRGAAQAALEGMSKCSSDSSITEDIKTMVLEGGPALQSCFATLSMGPLLQSLSMTPRISTAWSHSKVGNIMISSHFFFYRRRPTDKRTMNPALQLLGMAMLMQEPANNERCTSPAYPKAHFEGTPPKTRARVFTTRVFKGLQLVSECSSDSSRAALADIKTPASNGGGRPPAPVAPPPSQHTPMGPFFGLEALGKVYLEGFFEVASDQLHGALLYLMLHALLLTVTEKELNKSIVRKDVGKRLQQKRMATGELPVKPRKKAFGTLNLVRASKDTVTLFVKEVPFPQYKQYRFVAKRRILPGKRKITQKQKVHDNIVFPAELKKELGILKPDYGSAPAYHALALPRKLKYAEPALENPKSP…
Node395	MRGAPLPRAVRSPQAPAGGLRASRALRSLRRRRREGSRRRRGAAQAALEGMSKCSSDSSITEDIKTMVLEGGPALQSCFATLSMGPLLQSLSMTPRISTAWSHSKVGNIMISSHFFFYRRRPTDKRTMNPALQLLGMAMLMQEPANNERCTSPAYPKAHFEGTPPKTRARVFTTRVFKGLQLVSECSSDSSRAALADIKTPASNGGGRPPAPVAPPPSQHTPMGPFFGLEALGKVYLEGFFEVASDQLHGALLYLMLHALLLTVTEKELNKSIVRKDVGKRLQQKRMATGELPVKPRKKAFGTLNLVRASKDTVTLFVKEVPFPQYKQYRFVAKRRILPGKRKITQKQKVHDNIVFPAELKKELGILKPDYGSAPAYHALALPRKLKYAEPALENPKSP…
Node396	MRGAPLPRAVRSPQAPAGGLRASRALRSLRRRRREGSRRRRGAAQAALEGMSKCSSDSSITEDIKTMVLEGGPALQSCFATLSMGPLLQSLSMTPRISTAWSHSKVGNIMISSHFFFYRRRPTDKRTMNPALQLLGMAMLMQEPANNERCTSPAYPKAHFEGTPPKTRARVFTTRVFKGLQLVSECSSDSSRAALADIKTPASNGGGRPPAPVAPPPSQHTPMGPFFGLEALGKVYLEGFFEVASDQLHGALLYLMLHALLLTVTEKELNKSIVRKDVGKRLQQKRMATGELPVKPRKKAFGTLNLVRASKDTVTLFVKEVPFPQYKQYRFVAKRRILPGKRKITQKQKVHDNIVFPAELKKELGILKPDYGSAPAYHALALPRKLKYAEPALENPKSP…
Node397	MRGAPLPRAVRSPQAPAGGLRASRALRSLRRRRREGSRRRRGAAQAALEGMSKCSSDSSITEDIKTMVLEGGPALQSCFATLSMGPLLQSLSMTPRISTAWSHSKVGNIMISSHFFFYRRRPTDKRTMNPALQLLGMAMLMQEPANNERCTSPAYPKAHFEGTPPKTRARVFTTRVFKGLQLVSECSSDSSRAALADIKTPASNGGGRPPAPVAPPPSQHTPMGPFFGLEALGKVYLEGFFEVASDQLHGALLYLMLHALLMTVTEKELNKSIVRKDVGKRLQQKRMATGELPVKPRKKAFGTLNLVRASKDTVTLFVKEVPFPQYKQYRFVAKRRILPGKRKITQKQKVHDNIVFPAELKKELGILKPDYGSAPAYHALALPRKLKYAEPALENPKSP…
Node398	MRGAPLPRAVRSPQAPAGGLRASRALRSLRRRRREGSRRRRGAAQAALEGMSKCSSDSSITEDIKTMVLEGGPALQSCFATLSMGPLLQSLSMTPRISTAWSHSKVGNIMISSHFFFYRRRPTDKRTMNPALQLLGMAMLMQEPANNERCTSPAYPKAHFEGTPPKTRARVFTTRVFKGLQLVSECSSDSSRAALADIKTPASNGGGRPPAPVAPPPSQHTPMGPFFGLEALGKVYLEGFFEVASDQLHGALLYLMLHALLMTVTEKELNKSIVRKDVGKRLQQKRMATGELPVKPRKKAFGTLNLVRASKDTVTLFVKEVPFPQYKQYRFVAKRRILPGKRKITQKQKVHDNIVFPAELKKELGILKPDYGSAPAYHALALPRKLKYAEPALENPKSP…
Node399	MRGAPLPRAVRSPQAPAGGLRASRALRSLRRRRREGSRRRRGAAQAALEGMSKCSSDSSITEDIKTMVLEGGPALQSCFATLSMGPLLQSLSMTPRISTAWSHSKVGNIMISSHFFFYRRRPTDKRTMNPALQLLGMAMLMQEPANNERCTSPAYPKAHFEGTPPKTRARVFTTRVFKGLQLVSECSSDSSRAALADIKTPASSGGGRPPAPVAPPPSQHTPMGPFFGLEALGKVYLEGFFEVTSDQLHGTLLYLMLHALLMTVTEKELNKSIVRKDVGKRLQQKRMATGELPVKPRKKAFGTLNLVRASKDTVTLFVKEVPFPQYKQYRFVAKRRILPGKRKITQKQKVHDNIVFPAELKKELGILKPDYGSAPAYHALALPRKLKYAEPALENPKSP…
Node400	MRGAPLPRAVRSPQAPAGGLRASRALRSLRRRRREGSRRRRGAAQAALEGMSKCSSDSSITEDIKTMVLEGGPALQSCFATLSMGPLLQSLSMTPRISTAWSHSKVGNIMISSHFFFYRRRPTDKRTMNPALQLLGMAMLMQEPANNERCTSPAYPKAHFEGTPPKTRARVFTTRVFKGLQLVSECSSDSSRAALADIKTPASSGGGRPPAPVAPPPSQHTPMGPFFGLEALGKVYLEGFFEVASDQLHGALLYLMLHALLMTVTEKELNKSIVRKDVGKRLQQKRMATGELPVKPRKKAFGTLNLVRASKDTVTLFVKEVPFPQYKQYRFVAKRRILPGKRKITQKQKVHDNIVFPAELKKELGILKPDYGSAPAYHALALPRKLKYAEPALENPKSP…
Node401	MRGAPLPRAVRSPQAPAGGLRASRALRSLRRRRREGSRRRRGAAQAALEGMSKCSSDSSITEDIKTMVLEGGPALQSCFATLSMGPLLQSLSMTPRISTAWSHSKVGNIMISSHFFFYRRRPTDKRTMNPALQLLGMAMLMQEPANNERCTSPAYPKAHFEGTPPKTRARVFTTRVFKGLQLVSECSSDSSRAALADIKTPASSGGGRPPAPVAPPPSQHTPMGPFFGLEALGKVYLEGFFEVTSDQLHGTLLYLMLHALLMTVTEKELNKSIVRKDVGKRLQQKRMATGELPVKPRKKAFGTLNLVRASKDTVTLFVKEVPFPQYKQYRFVAKRRILPGKRKITQKQKVHDNIVFPAELKKELGILKPDYGSAPAYHALALPRKLKYAEPALENPKSP…
Node402	MRGAPLPRAVRSPQAPAGGLRASRALRSLRRRRREGSRRRRGAAQAALEGMSKCSSDSSITEDIKTMVLEGGPALQSCFATLSMGPLLQSLSMMPRISAAWSRSKVGNIMISSHFFFYRRRPTDKRTMNPALQLLGMAMLMQEPANNERCTSPAYPKAHFEGTPPKTRARVFTTRVFKGLQLVSECSSDSSRAALADIKTPASSGGGRPPAPVAPPPSQHTPMGPFFGLEALGKVYLEGFFEVASDQLHGALLYLMLHALLMTVTEKELNKSIVRKDVGKRLQQKRMATGELPVKPRKKAFGTLNLVRASKDTVTLFVKEVPFPQYKQYRFVAKRRILPGKRKITQKQKVHDNIVFPAELKKELGILKPDYGSAPAYHALALPRKLKYAEPALENPKSP…
Node403	MRGAPLPRAVRSPQAPAGGLRASRALRSLRRRRREGSRRRRGAAQAALEGMSKCSSDSSITEDIKTMVLEGGPALQSCFATLSMGPLLQSLSMMPRISAAWSRSKVGNIMISSHFFFYRRRPTDKRTMNPALQLLGMAMLMQEPANNERCTSPAYPKAHFEGTPPKTRARVFTTRVFKGLQLVSECSSDSSRAALADIKTPASSGGGRPPAPVAPPPSQHTPMGPFFGLEALGKVYLEGFFEVASDQLHGALLYLMLHALLMTVTEKELNKSIVRKDVGKRLQQKRMATGELPVKPRKKAFGTLNLVRASKDTVTLFVKEVPFPQYKQYRFVAKRRILPGKRKITQKQKVHDNIVFPAELKKELGILKPDYGSAPAYHALALPRKLKYAEPALENPKSP…
Node404	MRGAPLPRAVRSPQAPAGGLRASRALRSLRRRRREGSRRRRGAAQAALEGMSKCSSDSSITEDIKTMVLEGGPALQSCFATLSMGPLLQSLSMMPRISAAWSRSKVGNIMISSHFFFYRRRPTDKRTMNPALQLLGMAMLMQEPANNERCTSPAYPKAHFEGTPPKTRARVFTTRVFKGLQLVSECSSDSSRAALADIKTPASSGGGRPPAPVAPPPSQHTPMGPFFGLEALGKVYLEGFFEVASDQLHGALLYLMLHALLMTVTEKELNKSIVRKDVGKRLQQKRMATGELPVKPRKKAFGTLNLVRASKDTVTLFVKEVPFPQYKQYRFVAKRRILPGKRKITQKQKVHDNIVFPAELKKELGILKPDYGSAPAYHALALPRKLKYAEPALENPKSP…
Node405	MRGAPLPRAVRSPQAPAGGLRASRALRSLRRRRREGSRRRRGAAQAALEGMSKCSSDSSITEDIKTMVLEGGPALQSCFATLSMGPLLQSLSMTPRISTAWSHSKVGNMMISSHFFFYRRRPTDKRTMNPALQLLGMAMLMQEPANNERCTSPAYPKAHFEGTPPKTRARVFTTRVFKGLQLVSECSSDSSRAALADIKTPASSGGGRPPAPVAPPPSQHTPMGPFFGLEALGKVYLEGFFEVASDQLHGALLYLMLHALLLTVTEKELNKSIVRKDVGKRLQQKRMATGELPVKPRKKAFGTLNLVRASKDTVTLFVKEVPFPQYKQYRFVAKRRILPGKRKITQKQKVHDNIVFPAELKKELGILKPDYGSAPAYHALALPRKLKYAEPALENPKSP…
Node406	MRGAPLPRAVRSPQAPAGGLRASRALRSLRRRRREGSRRRRGAAQAALEGMSKCSSDSSITEDIKTMVLEGGPALQSCFATLSMGPLLQSLSMTPRISTAWSHSKVGNIMISSHFFFYRRRPTDKRTMNPALQLLGMAMLMQEPANNERCTSPAYPKAHFEGTPPKTRARVFTTRVFKGLQLVSECSSDSSRAALADIKTPASSGGGRPPAPVAPPPSQHTPMGPFFGLEALGKVYLEGFFEVASDQLHGALLYLMLHALLMTVTEKELNKSIVRKDVGKRLQQKRMATGELPVKPRKKAFGTLNLVRASKDTVTLFVKEVPFPQYKQYRFVAKRRILPGKRKITQKQKVHDNIVFPAELKKELGILKPDYGSAPAYHALALPRKLKYAEPALENPKSP…
Node407	MRGAPLPRAVRSPQAPAGGLRASRALRSLRRRRREGSRRRRGAAQAALEGMSKCSSDSSITEDIKTMVLEGGPALQSCFATLSMGPLLQSLSMTPRISTAWSHSKVGNIMISSHFFFYRRRPTDKRTMNPALQLLGMAMLMQEPANNERCTSPAYPKAHFEGTPPKTRARVFTTRVFKGLQLVSECSSDSSRAALADIKTPASSGGGRPPAPVAPPPSQHTPMGPFFGLEALGKVYLEGFFEVASDQLHGALLYLMLHALLMTVTEKELNKSIVRKDVGKRLQQKRMATGELPVKPRKKAFGTLNLVRASKDTVTLFVKEVPFPQYKQYRFVAKRRILPGKRKITQKQKVHDNIVFPAELKKELGILKPDYGSAPAYHALALPRKLKYAEPALENPKSP…
Node408	MRGAPLPRAVRSPQAPAGGLRASRALRSLRRRRREGSRRRRGAAQAALEGMSKCSSDSSITEDIKTMVLEGGPALQSCFATLSMGPLLQSLSMTPRISTAWSHSKVGNIMISSHFFFYRRRPTDKRTMNPALQLLGMAMLMQEPANNERCTSPAYPKAHFEGTPPKTRARVFTTRVFKGLQLVSECSSDSSRAALADIKTPASSGGGRPPAPVAPPPSQHTPMGPFFGLEALGKVYLEGFFEVASDQLHGALLYLMLHALLMTVTEKELNKSIVRKDVGKRLQQKRMATGELPVKPRKKAFGTLNLVRASKDTVTLFVKEVPFPQYKQYRFVAKRRILPGKRKITQKQKVHDNIVFPAELKKELGILKPDYGSAPAYHALALPRKLKYAEPALENPKSP…
Node409	MRGAPLPRAVRSPQAPAGGLRASRALRSLRRRRREGSRRRRGAAQAALEGMSKCSSDSSITEDIKTMVLEGGPALQSCFATLSMGPLLQSLSMTPRISTAWSHSKVGNIMISSHFFFYRRRPTDKRTMNPALQLLGMAMLMQEPANNERCTSPAYPKAHFEGTPPKTRARVFTTRVFKGLQLVSECSSDSSRAALADIKTPASSGGGRPPAPVAPPPSQHTPMGPFFGLEALGKVYLEGFFEVASDQLHGALLYLMLHALLMTVTEKELNKSIVRKDVGKRLQQKRMATGELPVKPRKKAFGTLNLVRASKDTVTLFVKEVPFPQYKQYRFVAKRRILPGKRKITQKQKVHDNIVFPAELKKELGILKPDYGSAPAYHALALPRKLKYAEPALENPKSP…
Node410	MRGAPLPRAVRSPQAPAGGLRASRALRSLRRRRREGSRRRRGAAQAALEGMSKCSSDSSITEDIKTMVLEGGPALQSCFATLSMGPLLQSLSMTPRISTAWSHSKVGNIMISSHFFFYRRRPTDKRTMNPALQLLGMAMLMQEPANNERCTSPAYPKAHFEGTPPKTRARVFTTRVFKGLQLVSECSSDSSRAALADIKTPASSGGGRPPAPVAPPPSQHTPMGPFFGLEALGKVYLEGFFEVASDQLHGALLYLMLHALLMTVTEKELNKSIVRKDVGKRLQQKRMATGELPVKPRKKAFGTLNLVRASKDTVTLFVKEVPFPQYKQYRFVAKRRILPGKRKITQKQKVHDNIVFPAELKKELGILKPDYGSAPAYHALALPRKLKYAEPALENPKSP…
Node411	MRGAPLPRAVRSPQAPAGGLRASRALRSLRRRRREGSRRRRGAAQAALEGMSKCSSDSSITEDIKTMVLEGGPALQSCFATLSMGPLLQSLSMTPRISTAWSHSKVGNIMISSHFFFYRRRPTDKRTMNPALQLLGMAMLMQEPANNERCTSPAYPKAHFEGTPPKTRARVFTTRVFKGLQLVSECSSDSSRAALADIKTPASSGGGRPPAPVAPPPSQHTPMGPFFGLEALGKVYLEGFFEVASDQLHGALLYLMLHALLMTVTEKELNKSIVRKDVGKRLQQKRMATGELPVKPRKKAFGTLNLVRASKDTVTLFVKEVPFPQYKQYRFVAKRRILPGKRKITQKQKVHDNIVFPAELKKELGILKPDYGSAPAYHALALPRKLKYAEPALENPKSP…
Node412	MRGAPLPRAVRSPQAPAGGLRASRALRSLRRRRREGSRRRRGAAQAALEGMSKCSSDSSITEDIKTMVLEGGPALQSCFATLSMGPLLQSLSMTPRISTAWSHSKVGNIMISSHFFFYRRRPTDKRTMNPALQLLGMAMLMQEPANNERCTSPAYPKAHFEGTPPKTRARVFTTRVFKGLQLVSECSSDSSRAALADIKTPASSGGGRPPAPVAPPPSQHTPMGPFFGLEALGKVYLEGFFEVASDQLHGALLYLMLHALLMTVTEKELNKSIVRKDVGKRLQQKRMATGELPVKPRKKAFGTLNLVRASKDTVTLFVKEVPFPQYKQYRFVAKRRILPGKRKITQKQKVHDNIVFPAELKKELGILKPDYGSAPAYHALALPRKLKYAEPALENPKSP…
Node413	MRGAPLPRAVRSPQAPAGGLRASRALRSLRRRRREGSRRRRGAAQAALEGMSKCSSDSSITEDIKTMVLEGGPALQSCFATLSMGPLLQSLSMTPRISTAWSHSKVGNIMISSHFFFYRRRPTDKRTMNPALQLLGMAMLMQEPANNERCTSPAYPKAHFEGTPPKTRARVFTTRVFKGLQLVSECSSDSSRAALADIKTPASSGGGRPPAPVAPPPSQHTPMGPFFGLEALGKVYLEGFFEVASDQLHGALLYLMLHALLMTVTEKELNKSIVRKDVGKRLQQKRMATGELPVKPRKKAFGTLNLVRASKDTVTLFVKEVPFPQYKQYRFVAKRRILPGKRKITQKQKVHDNIVFPAELKKELGILKPDYGSAPAYHALALPRKLKYAEPALENPKSP…
Node414	MRGAPLPRAVRSPQAPAGGLRASRALRSLRRRRREGSRRRRGAAQAALEGMSKCSSDSSITEDIKTMVLEGGPALQSCFATLSMGPLLQSLSMTPRISTAWSHSKVGNIMISSHFFFYRRRPTDKRTMNPALQLLGMAMLMQEPANNERCTSPAYPKAHFEGTPPKTRARVFTTRVFKGLQLVSECSSDSSRAALADIKTPASSGGGRPPAPVAPPPSQHTPMGPFFGLEALGKVYLEGFFEVASDQLHGALLYLLLHALLLTVTEKELNKSIVRKDVGKRLQQKRMATGELPVKPRKKAFGTLNLVRASKDTVTLFVKEVPFPQYKQYRFVAKRRILPGKRKITQKQKVHDNIVFPAELKKELGILKPDYGSAPAYHALALPRKLKYAEPALENPKSP…
Node415	MRGAPLPRAVRSPQAPAGGLRASRALRSLRRRRREGSRRRRGAAQAALEGMSKCSSDSSITEDIKTMVLEGGPALQSCFATLSMGPLLQSLSMTPRISTAWSHSKVGNIMISSHFFFYRRRPTDKRTMNPALQLLGMAMLMQEPANNERCTSPAYPKAHFEGTPPKTRARVFTTRVFKGLQLVSECSSDSSRAALADIKTPASSGGGRPPAPVAPPPSQHTPMGPFFGLEALGKVYLEGFFEVASDQLHGALLYLLLHALLLTVTEKELNKSIVRKDVGKRLQQKRMATGELPVKPRKKAFGTLNLVRASKDTVTLFVKEVPFPQYKQYRFVAKRRILPGKRKITQKQKVHDNIVFPAELKKELGILKPDYGSAPAYHALALPRKLKYAEPALENPKSP…
Node416	MRGAPLPRAVRSPQAPAGGLRASRALRSLRRRRREGSRRRRGAAQAALEGMSKCSSDSSITEDIKTMVLEGGPALQSCFATLSMGPLLQSLSMTPRISTAWSHSKVGNIMISSHFFFYRRRPTDKRTMNPALQLLGMAMLMQEPANNERCTSPAYPKAHFEGTPPKTRARVFTTRVFKGLQLVSECSSDSSRAALADIKTPASSGGGRPPAPVAPPPSQHTPMGPFFGLEALGKVYLEGFFEVASDQLHGALLYLMLHALLLTVTEKELNKSIVRKDVGKRLQQKRMATGELPVKPRKKAFGTLNLVRASKDTVTLFVKEVPFPQYKQYRFVAKRRILPGKRKITQKQKVHDNIVFPAELKKELGILKPDYGSAPAYHALALPRKLKYAEPALENPKSP…
Node417	MRGAPLPRAVRSPQAPAGGLRASRALRSLRRRRREGSRRRRGAAQAALEGMSKCSSDSSITEDIKTMVLEGGPALQSCFATLSMGPLLQSLSMTPRISTAWSHSKVGNIMISSHFFFYRRRPTDKRTMNPALQLLGMAMLMQEPANNERCTSPAYPKAHFEGTPPKTRARVFTTRVFKGLQLVSECSSDSSRAALADIKTPASSGGGRPPAPVAPPPSQHTPMGPFFGLEALGKVYLEGFFEVASDQLHGALLYLMLHALLMTVTEKELNKSIVRKDVGKRLQQKRMATGELPVKPRKKAFGTLNLVRASKDTVTLFVKEVPFPQYKQYRFVAKRRILPGKRKITQKQKVHDNIVFPAELKKELGILKPDYGSAPAYHALALPRKLKYAEPALENPKSP…
Node418	MRGAPLPRAVRSPQAPAGGLRASRALRSLRRRRREGSRRRRGAAQAALEGMSKCSSDSSITEDIKTMVLEGGPALQSCFATLSMGPLLQSLSMTPRISTAWSHSKVGNIMISSHFFFYRRRPTDKRTMNPALQLLGMAMLMQEPANNERCTSPAYPKAHFEGTPPKTRARVFTTRVFKGLQLVSECSSDSSRAALADIKTPASSGGGRPPAPVAPPPSQHTPMGPFFGLEALGKVYLEGFFEVASDQLHGALLYLMLHALLMTVTEKELNKSIVRKDVGKRLQQKRMATGELPVKPRKKAFGTLNLVRASKDTVTLFVKEVPFPQYKQYRFVAKRRILPGKRKITQKQKVHDNIVFPAELKKELGILKPDYGSAPAYHALALPRKLKYAEPALENPKSP…
Node419	MRGAPLPRAVRSPQAPAGGLRASRALRSLRRRRREGSRRRRGAAQAALEGMSKCSSDSSITEDIKTMVLEGGPALQSCFATLSMGPLLQSLSMTPRISTAWSHSKVGNIMISSHFFFYRRRPTDKRTMNPALQLLGMAMLMQEPANNERCTSPAYPKAHFEGTPPKTRARVFTTRVFKGLQLVSECSSDSSRAALADIKTPASSGGGRPPAPVAPPPSQHTPMGPFFGLEALGKVYLEGFFEVASDQLHGALLYLMLHALLMTVTEKELNKSIVRKDVGKRLQQKRMATGELPVKPRKKAFGTLNLVRASKDTVTLFVKEVPFPQYKQYRFVAKRRILPGKRKITQKQKVHDNIVFPAELKKELGILKPDYGSAPAYHALALPRKLKYAEPALENPKSP…
Node420	MRGAPLPRAVRSPQAPAGGLRASRALRSLRRRRREGSRRRRGAAQAALEGMSKCSSDSSITEDIKTMVLEGGPALQSCFATLSMGPLLQSLSMTPRISTAWSHSKVGNIMISSHFFFYRRRPTDKRTMNPALQLLGMAMLMQEPANNERCTSPAYPKAHFEGTPPKTRARVFTTRVFKGLQLVSECSSDSSRAALADIKTPASSGGGRPPAPVAPPPSQHTPMGPFFGLEALGKVYLEGFFEVTSDQLHGTLLYLMLHALLMTVTEKELNKSIVRKDVGKRLQQKRMATGELPVKPRKKAFGTLNLVRASKDTVTLFVKEVPFPQYKQYRFVAKRRILPGKRKITQKQKVHDNIVFPAELKKELGILKPDYGSAPAYHALALPRKLKYAEPALENPKSP…
Node421	MRGAPLPRAVRSPQAPAGGLRASRALRSLRRRRREGSRRRRGAAQAALEGMSKCSSDSSITEDIKTMVLEGGPALQSCFATLSMGPLLQSLSMTPRISTAWSHSKVGNIMISSHFFFYRRRPTDKRTMNPALQLLGMAMLMQEPANNERCTSPAYPKAHFEGTPPKTRARVFTTRVFKGLQLVSECSSDSSRAALADIKTPASSGGGRPPAPVAPPPSQHTPMGPFFGLEALGKVYLEGFFEVTSDQLHGTLLYLMLHALLMTVTEKELNKSIVRKDVGKRLQQKRMATGELPVKPRKKAFGTLNLVRASKDTVTLFVKEVPFPQYKQYRFVAKRRILPGKRKITQKQKVHDNIVFPAELKKELGILKPDYGSAPAYHALALPRKLKYAEPALENPKSP…
Node422	MRGAPLPRAVRSPQAPAGGLRASRALRSLRRRRREGSRRRRGAAQAALEGMSKCSSDSSITEDIKTMVLEGGPALQSCFATLSMGPLLQSLSMTPRISTAWSHSKVGNIMISSHFFFYRRRPTDKRTMNPALQLLGMAMLMQEPANNERCTSPAYPKAHFEGTPPKTRARVFTTRVFKGLQLVSECSSDSSRAALADIKTPASSGGGRPPAPVAPPPSQHTPMGPFFGLEALGKVYLEGFFEVTSDQLHGTLLYLMLHALLMTVTEKELNKSIVRKDVGKRLQQKRMATGELPVKPRKKAFGTLNLVRASKDTVTLFVKEVPFPQYKQYRFVAKRRILPGKRKITQKQKVHDNIVFPAELKKELGILKPDYGSAPAYHALALPRKLKYAEPALENPKSP…
Node423	MRGAPLPRAVRSPQAPAGGLRASRALRSLRRRRREGSRRRRGAAQAALEGMSKCSSDSSITEDIKTMVLEGGPALQSCFATLSMGPLLQSLSMTPRISTAWSHSKVGNIMISSHFFFYRRRPTDKRTMNPALQLLGMAMLMQEPANNERCTSPAYPKAHFEGTPPKTRARVFTTRVFKGLQLVSECSSDSSRAALADIKTPASSGGGRPPAPVAPPPSQHTPMGPFFGLEALGKVYLEGFFEVTSDQLHGTLLYLMLHALLMTVTEKELNKSIVRKDVGKRLQQKRMATGELPVKPRKKAFGTLNLVRASKDTVTLFVKEVPFPQYKQYRFVAKRRILPGKRKITQKQKVHDNIVFPAELKKELGILKPDYGSAPAYHALALPRKLKYAEPALENPKSP…
Node424	MRGAPLPRAVRSPQAPAGGLRASRALRSLRRRRREGSRRRRGAAQAALEGMSKCSSDSSITEDIKTMVLEGSPALQSCFATLSMGPLLQSLSMTPRISTAWSHSKVGNIMISSHFFFYRRRPTDKRTMNPALQLLGMAMLMQEPANNERCTSPAYPKAHFEGTPPKTRARVFTTRVFKGLQLVSECSSDSSRAALADIKTPASSGGGRPPAPVAPPPSQHTPMGPFFGLEALGKVYLEGFFEVTSDQLHGTLLYLMLHALLMTVTEKELNKSIVRKDVGKRLQQKRMATGELPVKPRKKAFGTLNLVRASKDTVTLFVKEVPFPQYKQYRFVAKRRILPGKRKITQKQKVHDNIVFPAELKKELGILKPDYGSAPAYHALALPRKLKYAEPALENPKSP…
Node425	MRGAPLPRAVRSPQAPAGGLRASRALRSLRRRRREGSRRRRGAAQAALEGMSKCSSDSSITEDIKTMVLEGSPALQSCFATLSMGPLLQSLSMTPRISTAWSHSKVGNIMISSHFFFYRRRPTDKRTMNPALQLLGMAMLMQEPANNERCTSPAYPKAHFEGTPPKTRARVFTTRVFKGLQLVSECSSDSSRAALADIKTPASSGGGRPPAPVAPPPSQHTPMGPFFGLEALGKVYLEGFFEVTSDQLHGTLLYLMLHALLMTVTEKELNKSIVRKDVGKRLQQKRMATGELPVKPRKKAFGTLNLVRASKDTVTLFVKEVPFPQYKQYRFVAKRRILPGKRKITQKQKVHDNIVFPAELKKELGILKPDYGSAPAYHALALPRKLKYAEPALENPKSP…
Node426	MRGAPLPRAVRSPQAPAGGLRASRALRSLRRRRREGSRRRRGAAQAALEGMSKCSSDSSITEDIKTMVLEGSPALQSCFATLSMGPLLQSLSMTPRISTAWSHSKVGNIMISSHFFFYRRRPTDKRTMNPALQLLGMAMLMQEPANNERCTSPAYPKAHFEGTPPKTRARVFTTRVFKGLQLMSECSSDSSRAALADIKTPASSGGGRPPAPVAPPPSQHTPMGPFFGLEALGKIYLEGFFEVTSDQLHGTLLYLMLHALLMTVTEKELNKSIVRKDVGKRLQQKRMATGELPVKPRKKAFGTLNLVRASKDTVTLFVKEVPFPQYKQYRFVAKRRILPGKRKITQKQKVHDNIVFPAELKKELGILKPDYGSAPAYHALALPRKLKYAEPALENPKSP…
Node427	MRGAPLPRAVRSPQAPAGGLRASRALRSLRRRRREGSRRRRGAAQAALEGMSKCSSDSSITEDIKTMVLEGSPALQSCFATLSMGPLLQSLSMTPRISTAWSHSKVGNIMISSHFFFYRRRPTDKRTMNPALQLLGMAMLMQEPANNERCTSPAYPKAHFEGTPPKTRARVFTTRVFKGLQLMSECSSDSSRAALADIKTPASSGGGRPPAPVAPPPSQHTPMGPFFGLEALGKIYLEGFFEVTSDQLHGTLLYLMLHALLMTVTEKELNKSIVRKDVGKRLQQKRMATGELPVKPRKKAFGTLNLVRASKDTVTLFVKEVPFPQYKQYRFVAKRRILPGKRKITQKQKVHDNIVFPAELKKELGILKPDYGSAPAYHALALPRKLKYAEPALENPKSP…
Node428	MRGAPLPRAVRSPQAPAGGLRASRALRSLRRRRREGSRRRRGAAQAALEGMSKCSSDSSITEDIKTMVLEGGPALQSCFATLSMGPLLQSLSMTPRISTAWSHSKVGNIMISSHFFFYRRRPTDKRTMNPALQLLGMAMLMQEPANNERCTSPAYPKAHFEGTPPKTRARVFTTRVFKGLMMDSECSSDSSRAALADIKTPAESGGGRPPAPVAPPPSQHTPMGPFFGLEALGKIYLEGFFEVTSDQLHGTLLYMMLHALLMTVTEKELNKSIVRKDVGKRLQQKRMATGELPVKPRKKAFGTLNLVRASKDTVTLFVKEVPFPQYKQYRFVAKRRILPGKRKITQKQKVHDNIVFPAELKKEMGILKPDYGSAPAYHALALPRKFKYAEPALENPKSP…
Node429	MRGAPLPRAVRSPQAPAGGLRASRALRSLRRRRREGSRRRRGAAQAALEGMSKCSSDSSITEDIKTMVLEGGPALQSCFATLSMGPLLQSLSMTPRISTAWSHSKVGNIMISSHFFFYRRRPTDKRTMNPALQLLGMAMLMQEPANNERCTSPAYPKAHFEGTPPKTRARVFTTRVFKGLMMDSECSSDSSRAALADIKTPAESGGGRPPAPVAPPPSQHTPMGPFFGLEALGKIYLEGFFEVTSDQLHGTLLYMMLHALLMTVTEKELNKSIVRKDVGKRLQQKRMATGELPVKPRKKAFGTLNLVRASKDTVTLFVKEVPFPQYKQYRFVAKRRILPGKRKITQKQKVHDNIVFPAELKKEMGIMKPDYGSAPAYHALALPRKFKYAEPALENPKSP…
Node430	MRGAPLPRAVRSPQAPAGGLRASRALRSLRRRRREGSRRRRGAAQAALEGMSKCSSDSSITEDIKTMVLEGGPALQSCFATLSMGPLLQSLSMTPRISTAWSRSKVGNIMISSHFFFYRRRPTDKRTMNPALQLLGMAMLMQEPANNERCTSPAYPKAHFEGTPPKTRARVFTTRVFKGLMMDSECSSDSSRAALADIKTPAESGGGRPPAPVAPPPSQHTPMGPFFGLEALGKIYLEGFFEVTSDQLHGTLLYMMLHALLMTVTEKELNKSIVRKDVGKRLQQKRMATGELPVKPRKKAFGTLNLVRASKDTVTLFVKEVPFPQYKQYRFVAKRRILPGKRKITQKQKVHDNIVFPAELKKEMGIMKPDYGSAPAYHALALPRKFKYAEPALENPKSP…
Node431	MRGAPLPRAVRSPQAPAGGLRASRALRSLRRRRREGSRRRRGAAQAALEGMSKCSSDSSITEDIKTMVLEGGPALQSCFATLSMGPLLQSLSMTPRISAAWSRSKVGNIMISSHFFFYRRRPTDKRTMNPALQLLGMAMLMQEPANNERCTSPAYPKAHFEGTPPKTRARVFTTRVFKGLMMDSECSSDSSRAALADIKTPAESGGGRPPAPVAPPPSQHTPMGPFFGLEALGKIYLEGFFEVTSDQLHGTLLYMMLHALLMTVTEKELNKSIVRKDVGKRLQQKRMATGELPVKPRKKAFGTLNLVRASKDTVTLFVKEVPFPQYKQYRFVAKRRILPGKRKITQKQKVHDNIVFPAELKKEMGIMKPDYGSAPAYHALALPRKFKYAEPALENPKSP…
Node432	LRGAPLPGAVRSPQAPAGGLRASRALRSLRRRRREGSRRRRGAAQAALEGLSKCSSDSSITEDIKTLVLEGGPALRVCFAALSLGPLLQSLSLLPRISAAWSRSKVGNILVSSHFFFYRRRPTDKRTLNPALQLLGLALLLQEPANNERCTSPAYPKAHFEGTPPKTRARVFTTRVFKGLLMDSECSSDSSRAALADVKTPAESGGGRPPAPVAPPPSQHTPLGPFFGLEALGKVYLEGFFEVASDQLHGALLYLLLHALLLTVTEKELNKSIVRKDVGKRLQQKRLAAGELPVKPRKKAFGALNLVRASKDAVALFVKEVPFPQYKQYRFVAKRRVLPGKRKVAQKQKVHDNVVFPAELKKELGVLKPDYGSAPAYHALALPRKLKYAEPALENPKSP…
Node433	LRGAPLPGAVRSPQAPAGGLRASRALRSLRRRRREGSRRRRGAAQAALEGLSKCSSDSSITEDIKTLVLEGGPALRVCFAALSLGPLLQSLSLLPRISAAWSRSKVGNILISSHFFFYRRRPTDKRTLNPALQLLGLALLLQEPANNERCTSPAYPKAHFEGTPPKTRARVFTTRVFKGLLMDSECSSDSSRAALADIKTPAESGGGRPPAPVAPPPSQHTPMGPFFGLEALGKVYLEGFFEVASDQLHGALLYLLLHALLLTVTEKELNKSIVRKDVGKRLQQKRLAAGELPVKPRKKAFGALNLVRASKDAVALFVKEVPFPQYKQYRFVAKRRVLPGKRKVAQKQKVHDNVVFPAELKKELGVLKPDYGSAPAYHALALPRKLKYAEPALENPKSP…
Node434	LRGAPLPGAVRSPQAPAGGLRASRALRSLRRRRREGSRRRRGAAQAALEGLSKCSSDSSITEDIKTLVLEGGPALRVCFATLSLGPLLQSLSLLPRISAAWSRSKVGNILISSHFFFYRRRPTDKRTLNPALQLLGLALLLQEPANNERCTSPAYPKAHFEGTPPKTRARVFTTRVFKGLMMDSECSSDSSRAALADIKTPAESGGGRPPAPVAPPPSQHTPMGPFFGLEALGKVYLEGFFEVASDQLHGALLYLLLHALLLTVTEKELNKSIVRKDVGKRLQQKRLASGELPVKPRKKAFGALNLVRASKDAVALFVKEVPFPQYKQYRFVAKRRVLPGKRKVAQKQKVHDNVVFPAELKKELGVLKPDYGSAPAYHALALPRKLKYAEPALENPKSP…
Node435	LRGAPLPGAVRSPQAPAGGLRASRALRSLRRRRREGSRRRRGAAQAALEGLSKCSSDSSITEDIKTLVLEGGPALRVCFATLSLGPLLQSLSLLPRISAAWSRSKVGNILISSHFFFYRRRPTDKRTLNPALQLLGLALLLQEPANNERCTSPAYPKAHFEGTPPKTRARVFTTRVFKGLMMDSECSSDSSRAALADIKTPAESGGGRPPAPVAPPPSQHTPMGPFFGLEALGKVYLEGFFEVTSDQLHGTLLYLLLHALLLTVTEKELNKSIVRKDVGKRLQQKRLATGELPVKPRKKAFGTLNLVRASKDTVTLFVKEVPFPQYKQYRFVAKRRVLPGKRKVTQKQKVHDNVVFPAELKKELGVLKPDYGSAPAYHALALPRKLKYAEPALENPKSP…
Node436	LRGAPLPGAVRSPQAPAGGLRASRALRSLRRRRREGSRRRRGAAQAALEGLSKCSSDSSITEDIKTLVLEGGPALRICFATLSLGPLLQSLSLLPRISAAWSRSKVGNILISSHFFFYRRRPTDKRTLNPALQLLGLALLLQEPANNERCTSPAYPKAHFEGTPPKTRARVFTTRVFKGLMMDSECSSDSSRAALADIKTPAESGGGRPPAPVAPPPSQHTPMGPFFGLEALGKVYLEGFFEVTSDQLHGTLLYLLLHALLLTVTEKELNKSIVRKDVGKRLQQKRLATGELPVKPRKKAFGTLNLVRASKDTVTLFVKEVPFPQYKQYRFVAKRRVLPGKRKVTQKQKVHDNVVFPAELKKELGVLKPDYGSAPAYHALALPRKLKYAEPALENPKSP…
Node437	LRGAPLPGAVRSPQAPAGGLRASRALRSLRRRRREGSRRRRGAAQAALEGLSKCSSDSSITEDIKTLVLEGGPALRICFATLSLGPLLQSLSLLPRISAAWSRSKVGNILISSHFFFYRRRPTDKRTLNPALQLLGLALLLQEPANNERCTSPAYPKAHFEGTPPKTRARVFTTRVFKGLMMDSECSSDSSRAALADIKTPAESGGGRPPAPVAPPPSQHTPMGPFFGLEALGKIYLEGFFEVTSDQLHGTLLYLLLHALLLTVTEKELNKSIVRKDVGKRLQQKRLATGELPVKPRKKAFGTLNLVRASKDTVTLFVKEVPFPQYKQYRFVAKRRVLPGKRKVTQKQKVHDNVVFPAELKKELGVLKPDYGSAPAYHALALPRKLKYAEPALENPKSP…
Node438	LRGAPLPGAVRSPQAPAGGLRASRALRSLRRRRREGSRRRRGAAQAALEGLSKCSSDSSITEDIKTLVLEGGPALRICFATLSLGPLLQSLSLLPRISAAWSRSKVGNILISSHFFFYRRRPTDKRTLNPALQLLGLALLLQEPANNERCTSPAYPKAHFEGTPPKTRARVFTTRVFKGLMMDSECSSDSSRAALADIKTPAESGGGRPPAPVAPPPSQHTPMGPFFGLEALGKIYLEGFFEVTSDQLHGTLLYLLLHALLLTVTEKELNKSIVRKDVGKRLQQKRLATGELPVKPRKKAFGTLNLVRASKDTVTLFVKEVPFPQYKQYRFVAKRRVLPGKRKVTQKQKVHDNVVFPAELKKELGVLKPDYGSAPAYHALALPRKLKYAEPALENPKSP…
Node439	LRGAPLPGAVRSPQAPAGGLRASRALRSLRRRRREGSRRRRGAAQAALEGLSKCSSDSSITEDIKTLVLEGGPALRICFATLSLGPLLQSLSLTPRISAAWSRSKVGNILISSHFFFYRRRPTDKRTMNPALQLLGLALLLQEPANNERCTSPAYPKAHFEGTPPKTRARVFTTRVFKGLMMDSECSSDSSRAALADIKTPAESGGGRPPAPVAPPPSQHTPMGPFFGLEALGKIYLEGFFEVTSDQLHGTLLYLLLHALLLTVTEKELNKSIVRKDVGKRLQQKRMATGELPVKPRKKAFGTLNLVRASKDTVTLFVKEVPFPQYKQYRFVAKRRILPGKRKITQKQKVHDNIVFPAELKKELGVLKPDYGSAPAYHALALPRKLKYAEPALENPKSP…
Node440	LRGAPLPGAVRSPQAPAGGLRASRALRSLRRRRREGSRRRRGAAQAALEGLSKCSSDSSITEDIKTLVLEGGPALRICFATLSLGPLLQSLSLTPRISAAWSRSKVGNILISSHFFFYRRRPTDKRTMNPALQLLGLALLLQEPANNERCTSPAYPKAHFEGTPPKTRARVFTTRVFKGLMMDSECSSDSSRAALADIKTPAESGGGRPPAPVAPPPSQHTPMGPFFGLEALGKIYLEGFFEVTSDQLHGTLLYLLLHALLLTVTEKELNKSIVRKDVGKRLQQKRMATGELPVKPRKKAFGTLNLVRASKDTVTLFVKEVPFPQYKQYRFVAKRRILPGKRKITQKQKVHDNIVFPAELKKELGILKPDYGSAPAYHALALPRKLKYAEPALENPKSP…
Node441	LRGAPLPGAVRSPQAPAGGLRASRALRSLRRRRREGSRRRRGAAQAALEGLSKCSSDSSITEDIKTLVLEGGPALRICFATLSLGPLLQSLSLTPRISAAWSRSKVGNILISSHFFFYRRRPTDKRTMNPALQLLGLALLLQEPANNERCTSPAYPKAHFEGTPPKTRARVFTTRVFKGLMMDSECSSDSSRAALADIKTPAESGGGRPPAPVAPPPSQHTPMGPFFGLEALGKIYLEGFFEVTSDQLHGTLLYLLLHALLLTVTEKELNKSIVRKDVGKRLQQKRMATGELPVKPRKKAFGTLNLVRASKDTVTLFVKEVPFPQYKQYRFVAKRRILPGKRKITQKQKVHDNIVFPAELKKELGILKPDYGSAPAYHALALPRKLKYAEPALENPKSP…
Node442	LRGAPLPGAVRSPQAPAGGLRASRALRSLRRRRREGSRRRRGAAQAALEGLSKCSSDSSITEDIKTLVLEGGPALRICFATLSLGPLLQSLSLLPRISAAWSRSKVGNILISSHFFFYRRRPTDKRTLNPALQLLGLALLLQEPANNERCTSPAYPKAHFEGTPPKTRARVFTTRVFKGLMMDSECSSDSSRAALADIKTPAESGGGRPPAPVAPPPSQHTPMGPFFGLEALGKVYLEGFFEVTSDQLHGTLLYLLLHALLLTVTEKELNKSIVRKDVGKRLQQKRLATGELPVKPRKKAFGTLNLVRASKDTVTLFVKEVPFPQYKQYRFVAKRRVLPGKRKVTQKQKVHDNVVFPAELKKELGVLKPDYGSAPAYHALALPRKLKYAEPALENPKSP…
Node443	LRGAPLPGAVRSPQAPAGGLRASRALRSLRRRRREGSRRRRGAAQAALEGLSKCSSDSSITEDIKTLVLEGGPALRICFATLSLGPLLQSLSLLPRISAAWSRSKVGNILISSHFFFYRRRPTDKRTLNPALQLLGLALLLQEPANNERCTSPAYPKAHFEGTPPKTRARVFTTRVFKGLMMDSECSSDSSRAALADIKTPAESGGGRPPAPVAPPPSQHTPMGPFFGLEALGKVYLEGFFEVTSDQLHGTLLYLLLHALLLTVTEKELNKSIVRKDVGKRLQQKRLATGELPVKPRKKAFGTLNLVRASKDTVTLFVKEVPFPQYKQYRFVAKRRVLPGKRKVTQKQKVHDNVVFPAELKKELGVLKPDYGSAPAYHALALPRKLKYAEPALENPKSP…
Node444	LRGAPLPGAVRSPQAPAGGLRASRALRSLRRRRREGSRRRRGAAQAALEGLSKCSSDSSITEDIKTLVLEGGPALRVCFATLSLGPLLQSLSLLPRISAAWSRSKVGNILISSHFFFYRRRPTDKRTLNPALQLLGLALLLQEPANNERCTSPAYPKAHFEGTPPKTRARVFTTRVFKGLMMDSECSSDSSRAALADIKTPAESGGGRPPAPVAPPPSQHTPMGPFFGLEALGKVYLEGFFEVTSDQLHGTLLYLLLHALLLTVTEKELNKSIVRKDVGKRLQQKRLATGELPVKPRKKAFGTLNLVRASKDTVTLFVKEVPFPQYKQYRFVAKRRVLPGKRKVTQKQKVHDNVVFPAELKKELGVLKPDYGSAPAYHALALPRKLKYAEPALENPKSP…
Node445	LRGAPLPGAVRSPQAPAGGLRASRALRSLRRRRREGSRRRRGAAQAALEGLSKCSSDSSITEDIKTLVLEGGPALRICFATLSLGPLLQSLSLTPRISAAWSRSKVGNILISSHFFFYRRRPTDKRTMNPALQLLGLALLLQEPANNERCTSPAYPKAHFEGTPPKTRARVFTTRVFKGLMMDSECSSDSSRAALADIKTPAESGGGRPPAPVAPPPSQHTPMGPFFGLEALGKIYLEGFFEVTSDQLHGTLLYLLLHALLLTVTEKELNKSIVRKDVGKRLQQKRMATGELPVKPRKKAFGTLNLVRASKDTVTLFVKEVPFPQYKQYRFVAKRRILPGKRKITQKQKVHDNIVFPAELKKELGVLKPDYGSAPAYHALALPRKLKYAEPALENPKSP…
Node446	LRGAPLPGAVRSPQAPAGGLRASRALRSLRRRRREGSRRRRGAAQAALEGLSKCSSDSSITEDIKTLVLEGGPALRICFATLSLGPLLQSLSLTPRISAAWSRSKVGNILISSHFFFYRRRPTDKRTMNPALQLLGLALLLQEPANNERCTSPAYPKAHFEGTPPKTRARVFTTRVFKGLMMDSECSSDSSRAALADIKTPAESGGGRPPAPVAPPPSQHTPMGPFFGLEALGKIYLEGFFEVTSDQLHGTLLYLLLHALLLTVTEKELNKSIVRKDVGKRLQQKRMATGELPVKPRKKAFGTLNLVRASKDTVTLFVKEVPFPQYKQYRFVAKRRILPGKRKITQKQKVHDNIVFPAELKKELGILKPDYGSAPAYHALALPRKLKYAEPALENPKSP…
Node447	LRGAPLPGAVRSPQAPAGGLKASRALRSLRRRRREGSRRRRGAAQAALEGLSKCSSDSSVAEDVKALVLEGGPALRLCFAALSLGPLLQSLSLLPRVSAAWSRSKVGNVLVSSHFFFYRRRPADKRALNPALQLLGLALLLQEPANNERCASPAYPKAHFEGAPPKARARVFAARVFKGLLLDSECSSDSSRAALADVKSPAESGGGRPPAPVAPPPSQHAPLGPFFGLEALGKLYLEGFFEVAAEQLHGALLYLLLHALLLAVAEKELNKSVVRKDVGKRLQQKRLAAGELPVKPLKKAFGALSLVRAAKEAVALFVKEVPFPQYKQYRFVAKRRLLPGKRKLAQKQKVHESLVFPAELKKELGLLKPEYGAAPAFRALALPAKLKYAEPALESPKAP…
Node448	LRGAPLPGAVRSPQAPAGGLKASRALRSLRRRRREGSRRRRGAAQAALEGLSKCSSDSSVAEDVKALVLEGGPALRLCFAALSLGPLLQSLSLLPRVSAAWSRSKVGNVLVSSHFFFYRRRPADKRALNPALQLLGLALLLQEPANNERCASPAYPKAHFEGAPPKARARVFAARVFKGLLLDSECSSDSSRAALADVKSPAESGGGRPPAPVAPPPSQHAPLGPFFGLEALGKLYLEGFFEVAAEQLHGALLYLLLHALLLAVAEKELNKSVVRKDVGKRLQQKRLAAGELPVKPLKKAFGALSLVRAAKEAVALFVKEVPFPQYKQYRFVAKRRLLPGKRKLAQKQKVHESLVFPAELKKELGLLKPEYGAAPAFRALALPAKLKYAEPALESPKAP…
Node449	LRGAPLPGAVRSPQAPAGGLKASRALRSLRRRRREGSRRRRGAAQAALEGLSKCSSDSSVAEDVKALVLEGGPALRLCFAALSLGPLLQSLSLLPRVSAAWSRSKVGNVLLSSHFFFYRRRPADKRALNPALQLLGLALLLQEPANNERCASPAYPKAHFEGAPPKARARVFAARVFKGLLLDSECSSDSSRAALADVKSPAESGGGRPPAPVAPPPSQHAPLGPFFGLEALGKLYLEGFFEVAAEQLRGALLYLLLHALLLAVAEKELNKSVVRKDVGKRLQQKRLAAGELPVKPLKKAFGALSLVRAAKEAVALFVKEVPFPQYKQYRFVAKRRLLPGKRKLAQKQKVRESLVFPAELKKELGLLKPEYGAAPAFRALALPAKLKYAEPALESPKAP…
Node450	LRGAPLPGAVRSPQAPAGGLKASRALRSLRRRRREGSRRRRGAAQAALEGLSKCSSDSSVAEDVKALVLEGGPALRLCFAALSLGPLLQSLSLLPRVSAAWSRSKVGNVLVSSHFFFYRRRPADKRALNPALQLLGLALLLQEPANNERCASPAYPKAHFEGAPPKARARVFAARVFKGLLLDSECSSDSSRAALADVKSPAESGGGRPPAPVAPPPSQHAPLGPFFGLEALGKLYLEGFFEVAAEQLRGALLYLLLHALLLAVAEKELNKSVVRKDVGKRLQQKRLAAGELPVKPLKKAFGALSLVRAAKEAVALFVKEVPFPQYKQYRFVAKRRLLPGKRKLAQKQKVRESLVFPAELKKELGLLKPEYGAAPAFRALALPAKLKYAEPALESPKAP…
Node451	LRGAPLPGAVRSPQAPAGGLKASRALRSLRRRRREGSRRRRGAAQAALEGLSKCSSDSSVAEDVKALVLEGGPALRLCFAALSLGPLLQSLSLLPRVSAAWSRSKVGNVLVSSHFFFYRRRPADKRALNPALQLLGLALLLQEPANNERCASPAYPKAHFEGAPPKARARVFAARVFKGLLLDSECSSDSSRAALADVKSPAESGGGRPPAPVAPPPSQHTPLGPFFGLEALGKLYLEGFFEVAAEQLHGALLYLLLHALLLAVAEKELNKSVVRKDVGKRLQQKRLAAGELPVKPLKKAFGALSLVRAAKEAVALFVKEVPFPQYKQYRFVAKRRLLPGKRKLAQKQKVHESLVFPAELKKELGLLKPEYGAAPAFRALALPAKLKYAEPALESPKAP…
Node452	LRGAPLPGAVRSPQAPAGGLKASRALRSLRRRRREGSRRRRGAAQAALEGLSKCSSDSSVAEDVKALVLEGGPALRLCFAALSLGPLLQSLSLLPRVSAAWSRSKVGNVLVSSHFFFYRRRPADKRALNPALQLLGLALLLQEPANNERCASPAYPKAHFEGAPPKARARVFAARVFKGLLLDSECSSDSSRAALADVKSPAESGGGRPPAPVAPPPSQHTPLGPFFGLEALGKLYLEGFFEVASEQLHGALLYLLLHALLLAVAEKELNKSVVRKDVGKRLQQKRLAAGELPVKPLKKAFGALSLVRASKEAVALFVKEVPFPQYKQYRFVAKRRLLPGKRKLAQKQKVHESLVFPAELKKELGLLKPEYGAAPAFRALALPAKLKYAEPALESPKAP…
Node453	LRGAPLPGAVRSPQAPAGGLRASRALRSLRRRRREGSRRRRGAAQAALEGLSKCSSDSSVAEDVKALVLEGGPALRVCFAALSLGPLLQSLSLLPRVSAAWSRSKVGNVLVSSHFFFYRRRPADKRALNPALQLLGLALLLQEPANNERCASPAYPKAHFEGAPPKARARVFAARVFKGLLLDSECSSDSSRAALADVKSPAESGGGRPPAPVAPPPSQHTPLGPFFGLEALGKLYLEGFFEVASEQLHGALLYLLLHALLLAVAEKELNKSVVRKDVGKRLQQKRLAAGELPVKPLKKAFGALSLVRASKEAVALFVKEVPFPQYKQYRFVAKRRLLPGKRKLAQKQKVHESLVFPAELKKELGLLKPEYGAAPAYHALALPAKLKYAEPALESPKAP…
Node454	LRGAPLPGAVRSPQAPAGGLRASRALRSLRRRRREGSRRRRGAAQAALEGLSKCSSDSSITEDIKTLVLEGGPALRICFATLSLGPLLQSLSLLPRISAAWSRSKVGNILISSHFFFYRRRPTDKRTLNPALQLLGLALLLQEPANNERCTSPAYPKAHFEGTPPKTRARVFTTRVFKGLMMDSECSSDSSRAALADIKTPAESGGGRPPAPVAPPPSQHTPMGPFFGLEALGKIYLEGFFEVTSDQLHGTLLYLLLHALLLTVTEKELNKSIVRKDVGKRLQQKRLATGELPVKPRKKAFGTLNLVRASKDTVTLFVKEVPFPQYKQYRFVAKRRVLPGKRKVTQKQKVHDNVVFPAELKKELGVLKPDYGSAPAYHALALPRKLKYAEPALENPKSP…
Node455	LRGAPLPGAVRSPQAPAGGLRASRALRSLRRRRREGSRRRRGAAQAALEGLSKCSSDSSITEDIKTLVLEGGPALRICFATLSLGPLLQSLSLTPRISAAWSRSKVGNILISSHFFFYRRRPTDKRTLNPALQLLGLALLLQEPANNERCTSPAYPKAHFEGTPPKTRARVFTTRVFKGLMMDSECSSDSSRAALADIKTPAESGGGRPPAPVAPPPSQHTPMGPFFGLEALGKIYLEGFFEVTSDQLHGTLLYLLLHALLLTVTEKELNKSIVRKDVGKRLQQKRLATGELPVKPRKKAFGTLNLVRASKDTVTLFVKEVPFPQYKQYRFVAKRRVLPGKRKVTQKQKVHDNVVFPAELKKELGVLKPDYGSAPAYHALALPRKLKYAEPALENPKSP…
Node456	LRGAPLPGAVRSPQAPAGGLRASRALRSLRRRRREGSRRRRGAAQAALEGLSKCSSDSSITEDIKTLVLEGGPALRICFATLSLGPLLQSLSLTPRISAAWSRSKVGNILISSHFFFYRRRPTDKRTLNPALQLLGLALLLQEPANNERCTSPAYPKAHFEGTPPKTRARVFTTRVFKGLMMDSECSSDSSRAALADIKTPAESGGGRPPAPVAPPPSQHTPMGPFFGLEALGKIYLEGFFEVTSDQLHGTLLYLLLHALLLTVTEKELNKSIVRKDVGKRLQQKRLATGELPVKPRKKAFGTLNLVRASKDTVTLFVKEVPFPQYKQYRFVAKRRILPGKRKITQKQKVHDNIVFPAELKKELGVLKPDYGSAPAYHALALPRKLKYAEPALENPKSP…
Node457	LRGAPLPGAVRSPQAPAGGLRASRALRSLRRRRREGSRRRRGAAQAALEGLSKCSSDSSITEDIKTLVLEGGPALRVCFATLSLGPLLQSLSLLPRISAAWSRSKVGNILISSHFFFYRRRPTDKRTLNPALQLLGLALLLQEPANNERCTSPAYPKAHFEGTPPKTRARVFTTRVFKGLMMDSECSSDSSRAALADIKTPAESGGGRPPAPVAPPPSQHTPMGPFFGLEALGKVYLEGFFEVTSDQLHGTLLYLLLHALLLTVTEKELNKSIVRKDVGKRLQQKRLATGELPVKPRKKAFGTLNLVRASKDTVTLFVKEVPFPQYKQYRFVAKRRVLPGKRKVTQKQKVHDNVVFPAELKKELGVLKPDYGSAPAYHALALPRKLKYAEPALENPKSP…
Node458	LRGAPLPGAVRSPQAPAGGLRASRALRSLRRRRREGSRRRRGAAQAALEGLSKCSSDSSITEDIKTLVLEGGPALRVCFAALSLGPLLQSLSLLPRISAAWSRSKVGNILISSHFFFYRRRPTDKRTLNPALQLLGLALLLQEPANNERCTSPAYPKAHFEGTPPKTRARVFTTRVFKGLLMDSECSSDSSRAALADIKTPAESGGGRPPAPVAPPPSQHTPMGPFFGLEALGKVYLEGFFEVASDQLHGALLYLLLHALLLTVTEKELNKSIVRKDVGKRLQQKRLAAGELPVKPRKKAFGALNLVRASKDAVALFVKEVPFPQYKQYRFVAKRRVLPGKRKVAQKQKVHDNVVFPAELKKELGVLKPDYGSAPAYHALALPRKLKYAEPALENPKSP…
Node459	LRGAPLPGAVRSPQAPAGGLRASRALRSLRRRRREGSRRRRGAAQAALEGLSKCSSDSSITEDIKTLVLEGGPALRICFATLSLGPLLQSLSLLPRISAAWSRSKVGNILISSHFFFYRRRPTDKRTLNPALQLLGLALLLQEPANNERCTSPAYPKAHFEGTPPKTRARVFTTRVFKGLMMDSECSSDSSRAALADIKTPAESGGGRPPAPVAPPPSQHTPMGPFFGLEALGKVYLEGFFEVTSDQLHGTLLYLLLHALLLTVTEKELNKSIVRKDVGKRLQQKRLATGELPVKPRKKAFGTLNLVRASKDTVTLFVKEVPFPQYKQYRFVAKRRVLPGKRKVTQKQKVHDNVVFPAELKKELGVLKPDYGSAPAYHALALPRKLKYAEPALENPKSP…
Node460	LRGAPLPGAVRSPQAPAGGLRASRALRSLRRRRREGSRRRRGAAQAALEGLSKCSSDSSITEDIKTLVLEGGPALRICFATLSLGPLLQSLSLTPRISAAWSRSKVGNILISSHFFFYRRRPTDKRTMNPALQLLGLALLLQEPANNERCTSPAYPKAHFEGTPPKTRARVFTTRVFKGLMMDSECSSDSSRAALADIKTPAESGGGRPPAPVAPPPSQHTPMGPFFGLEALGKIYLEGFFEVTSDQLHGTLLYLLLHALLLTVTEKELNKSIVRKDVGKRLQQKRMATGELPVKPRKKAFGTLNLVRASKDTVTLFVKEVPFPQYKQYRFVAKRRILPGKRKITQKQKVHDNIVFPAELKKELGILKPDYGSAPAYHALALPRKLKYAEPALENPKSP…
Node461	LRGAPLPGAVRSPQAPAGGLRASRALRSLRRRRREGSRRRRGAAQAALEGLSKCSSDSSITEDIKTLVLEGGPALRICFATLSLGPLLQSLSLTPRISAAWSRSKVGNILISSHFFFYRRRPTDKRTMNPALQLLGLALLLQEPANNERCTSPAYPKAHFEGTPPKTRARVFTTRVFKGLMMDSECSSDSSRAALADIKTPAESGGGRPPAPVAPPPSQHTPMGPFFGLEALGKIYLEGFFEVTSDQLHGTLLYLLLHALLLTVTEKELNKSIVRKDVGKRLQQKRMATGELPVKPRKKAFGTLNLVRASKDTVTLFVKEVPFPQYKQYRFVAKRRILPGKRKITQKQKVHDNIVFPAELKKELGILKPDYGSAPAYHALALPRKLKYAEPALENPKSP…
Node462	MRGAPLPGAVRSPQAPAGGLRASRALRSLRRRRREGSRRRRGAAQAALEGMSKCSSDSSITEDIKTMVLEGGPALRICFATLSMGPLLQSLSMTPRISAAWSRSKVGNILISSHFFFYRRRPTDKRTMNPALQLLGMAMLMQEPANNERCTSPAYPKAHFEGTPPKTRARVFTTRVFKGLMMDSECSSDSSRAALADIKTPAESGGGRPPAPVAPPPSQHTPMGPFFGLEALGKIYLEGFFEVTSDQLHGTLLYMMLHALLMTVTEKELNKSIVRKDVGKRLQQKRMATGELPVKPRKKAFGTLNLVRASKDTVTLFVKEVPFPQYKQYRFVAKRRILPGKRKITQKQKVHDNIVFPAELKKELGILKPDYGSAPAYHALALPRKLKYAEPALENPKSP…
Node463	MRGAPLPGAVRSPQAPAGGLRASRALRSLRRRRREGSRRRRGAAQAALEGMSKCSSDSSITEDIKTMVLEGGPALRICFATLSMGPLLQSLSMTPRISAAWSRSKVGNIMISSHFFFYRRRPTDKRTMNPALQLLGMAMLMQEPANNERCTSPAYPKAHFEGTPPKTRARVFTTRVFKGLMMDSECSSDSSRAALADIKTPAESGGGRPPAPVAPPPSQHTPMGPFFGLEALGKIYLEGFFEVTSDQLHGTLLYMMLHALLMTVTEKELNKSIVRKDVGKRLQQKRMATGELPVKPRKKAFGTLNLVRASKDTVTLFVKEVPFPQYKQYRFVAKRRILPGKRKITQKQKVHDNIVFPAELKKELGILKPDYGSAPAYHALALPRKLKYAEPALENPKSP…
Node464	LRGAPLPGAVRSPQAPAGGLRASRALRSLRRRRREGSRRRRGAAQAALEGLSKCSSDSSVTEDVKTLVLEGGPALRVCFAALSLGPLLQSLSLLPRVSAAWSRSKVGNVLVSSHFFFYRRRPTDKRTLNPALQLLGLALLLQEPANNERCTSPAYPKAHFEGTPPKTRARVFTTRVFKGLLLDSECSSDSSRAALADVKSPAESGGGRPPAPVAPPPSQHTPLGPFFGLEALGKVYLEGFFEVASDQLHGALLYLLLHALLLTVTEKELNKSVVRKDVGKRLQQKRLAAGELPVKPLKKAFGALSLVRASKDAVALFVKEVPFPQYKQYRFVAKRRLLPGKRKLAQKQKVHDSLVFPAELKKELGLLKPEYGSAPAYHALALPAKLKYAEPALESPKSP…
Node465	LRGAPLPGAVRSPQAPAGGLRASRALRSLRRRRREGSRRRRGAAQAALEGLSKCSSDSSITEDIKTLVLEGGPALRVCFAALSLGPLLQSLSLLPRISAAWSRSKVGNILISSHFFFYRRRPTDKRTLNPALQLLGLALLLQEPANNERCTSPAYPKAHFEGTPPKTRARVFTTRVFKGLLMDSECSSDSSRAALADIKTPAESGGGRPPAPVAPPPSQHTPMGPFFGLEALGKVYLEGFFEVASDQLHGALLYLLLHALLLTVTEKELNKSIVRKDVGKRLQQKRLAAGELPVKPRKKAFGALNLVRASKDAVALFVKEVPFPQYKQYRFVAKRRVLPGKRKVAQKQKVHDNVVFPAELKKELGVLKPDYGSAPAYHALALPRKLKYAEPALENPKSP…
Node466	LRGAPLPGAVRSPQAPAGGLRASRALRSLRRRRREGSRRRRGAAQAALEGLSKCSSDSSITEDIKTLVLEGGPALRVCFATLSLGPLLQSLSLLPRISAAWSRSKVGNILISSHFFFYRRRPTDKRTLNPALQLLGLALLLQEPANNERCTSPAYPKAHFEGTPPKTRARVFTTRVFKGLLMDSECSSDSSRAALADIKTPAESGGGRPPAPVAPPPSQHTPMGPFFGLEALGKVYLEGFFEVASDQLHGALLYLLLHALLLTVTEKELNKSIVRKDVGKRLQQKRLASGELPVKPRKKAFGALNLVRASKDAVALFVKEVPFPQYKQYRFVAKRRVLPGKRKVAQKQKVHDNVVFPAELKKELGVLKPDYGSAPAYHALALPRKLKYAEPALENPKSP…
Node467	LRGAPLPGAVRSPQAPAGGLRASRALRSLRRRRREGSRRRRGAAQAALEGLSKCSSDSSVTEDVKTLVLEGGPALRVCFAALSLGPLLQSLSLLPRVSAAWSRSKVGNVLVSSHFFFYRRRPTDKRTLNPALQLLGLALLLQEPANNERCTSPAYPKAHFEGTPPKTRARVFTTRVFKGLLLDSECSSDSSRAALADVKSPAESGGGRPPAPVAPPPSQHTPLGPFFGLEALGKVYLEGFFEVASDQLHGALLYLLLHALLLTVTEKELNKSVVRKDVGKRLQQKRLAAGELPVKPLKKAFGALSLVRASKDAVALFVKEVPFPQYKQYRFVAKRRLLPGKRKLAQKQKVHDSLVFPAELKKELGLLKPEYGSAPAYHALALPAKLKYAEPALESPKSP…
Node468	LRGAPLPGAVRSPQAPAGGLRASRALRSLRRRRREGSRRRRGAAQAALEGLSKCSSDSSVTEDVKTLVLEGGPALRVCFAALSLGPLLQSLSLLPRVSAAWSRSKVGNVLVSSHFFFYRRRPTDKRTLNPALQLLGLALLLQEPANNERCTSPAYPKAHFEGTPPKTRARVFTTRVFKGLLLDSECSSDSSRAALADVKTPAESGGGRPPAPVAPPPSQHTPLGPFFGLEALGKVYLEGFFEVASDQLHGALLYLLLHALLLTVTEKELNKSVVRKDVGKRLQQKRLAAGELPVKPRKKAFGALNLVRASKDAVALFVKEVPFPQYKQYRFVAKRRLLPGKRKLAQKQKVHDNLVFPAELKKELGLLKPEYGSAPAYHALALPAKLKYAEPALESPKSP…
Node469	LRGAPLPGAVRSPQAPAGGLRASRALRSLRRRRREGSRRRRGAAQAALEGLSKCSSDSSVTEDVKTLVLEGGPALRVCFAALSLGPLLQSLSLLPRVSAAWSRSKVGNVLVSSHFFFYRRRPTDKRTLNPALQLLGLALLLQEPANNERCTSPAYPKAHFEGTPPKTRARVFTTRVFKGLLLDSECSSDSSRAALADVKSPAESGGGRPPAPVAPPPSQHTPLGPFFGLEALGKLYLEGFFEVASDQLHGALLYLLLHALLLTVTEKELNKSVVRKDVGKRLQQKRLAAGELPVKPLKKAFGALSLVRASKDAVALFVKEVPFPQYKQYRFVAKRRLLPGKRKLAQKQKVHDSLVFPAELKKELGLLKPEYGSAPAYHALALPAKLKYAEPALESPKSP…
Node470	LRGAPLPGAVRSPQAPAGGLRASRALRSLRRRRREGSRRRRGAAQAALEGLSKCSSDSSVTEDVKTLVLEGGPALRVCFAALSLGPLLQSLSLLPRVSAAWSRSKVGNVLVSSHFFFYRRRPTDKRTLNPALQLLGLALLLQEPANNERCTSPAYPKAHFEGTPPKTRARVFTTRVFKGLLLDSECSSDSSRAALADVKSPAESGGGRPPAPVAPPPSQHTPLGPFFGLEALGKVYLEGFFEVASDQLHGALLYLLLHALLLTVTEKELNKSVVRKDVGKRLQQKRLAAGELPVKPLKKAFGALSLVRASKDAVALFVKEVPFPQYKQYRFVAKRRLLPGKRKLAQKQKVHDSLVFPAELKKELGLLKPEYGSAPAYHALALPAKLKYAEPALESPKSP…
Node471	LRGAPLPGAVRSPQAPAGGLRASRALRSLRRRRREGSRRRRGAAQAALEGLSKCSSDSSVTEDVKTLVLEGGPALRVCFAALSLGPLLQSLSLLPRVSAAWSRSKVGNVLVSSHFFFYRRRPTDKRTLNPALQLLGLALLLQEPANNERCTSPAYPKAHFEGTPPKTRARVFTTRVFKGLLLDSECSSDSSRAALADVKSPAESGGGRPPAPVAPPPSQHTPLGPFFGLEALGKVYLEGFFEVASDQLHGALLYLLLHALLLTVTEKELNKSVVRKDVGKRLQQKRLAAGELPVKPLKKAFGALSLVRASKDAVALFVKEVPFPQYKQYRFVAKRRLLPGKRKLAQKQKVHDSLVFPAELKKELGLLKPEYGSAPAYHALALPAKLKYAEPALESPKSP…
Node472	LRGAPLPGAVRSPQAPAGGLRASRALRSLRRRRREGSRRRRGAAQAALEGLSKCSSDSSVTEDVKTLVLEGGPALRVCFAALSLGPLLQSLSLLPRVSAAWSRSKVGNVLVSSHFFFYRRRPTDKRTLNPALQLLGLALLLQEPANNERCTSPAYPKAHFEGTPPKTRARVFTTRVFKGLLLDSECSSDSSRAALADVKSPAESGGGRPPAPVAPPPSQHTPLGPFFGLEALGKVYLEGFFEVASDQLHGALLYLLLHALLLTVTEKELNKSVVRKDVGKRLQQKRLAAGELPVKPLKKAFGALSLVRASKDAVALFVKEVPFPQYKQYRFVAKRRLLPGKRKLAQKQKVHDSLVFPAELKKELGLLKPEYGSAPAYHALALPAKLKYAEPALESPKSP…
Node473	LRGAPLPGAVRSPQAPAGGLRASRALRSLRRRRREGSRRRRGAAQAALEGLSKCSSDSSVTEDVKTLVLEGGPALRVCFAALSLGPLLQSLSLLPRVSAAWSRSKVGNVLVSSHFFFYRRRPTDKRTLNPALQLLGLALLLQEPANNERCTSPAYPKAHFEGTPPKTRARVFTTRVFKGLLLDSECSSDSSRAALADVKSPAESGGGRPPAPVAPPPSQHTPLGPFFGLEALGKVYLEGFFEVASDQLHGALLYLLLHALLLTVTEKELNKSVVRKDVGKRLQQKRLAAGELPVKPLKKAFGALSLVRASKDAVALFVKEVPFPQYKQYRFVAKRRLLPGKRKLAQKQKVHDSLVFPAELKKELGLLKPEYGSAPAYHALALPAKLKYAEPALESPKSP…
Node474	LRGAPLPGAVRSPQAPAGGLRASRALRSLRRRRREGSRRRRGAAQAALEGLSKCSSDSSVTEDVKTLVLEGGPALRVCFAALSLGPLLQSLSLLPRVSAAWSRSKVGNVLVSSHFFFYRRRPTDKRTLNPALQLLGLALLLQEPANNERCTSPAYPKAHFEGTPPKTRARVFTTRVFKGLLLDSECSSDSSRAALADVKSPAESGGGRPPAPVAPPPSQHTPLGPFFGLEALGKVYLEGFFEVASDQLHGALLYLLLHALLLTVTEKELNKSVVRKDVGKRLQQKRLAAGELPVKPLKKAFGALSLVRASKDAVALFVKEVPFPQYKQYRFVAKRRLLPGKRKLAQKQKVHDSLVFPAELKKELGLLKPEYGSAPAYHALALPAKLKYAEPALESPKSP…
Node475	LRGAPLPGAVRSPQAPAGGLRASRALRSLRRRRREGSRRRRGAAQAALEGLSKCSSDSSVTEDVKTLVLEGGPALRVCFAALSLGPLLQSLSLLPRVSAAWSRSKVGNVLVSSHFFFYRRRPTDKRTLNPALQLLGLALLLQEPANNERCTSPAYPKAHFEGTPPKTRARVFTTRVFKGLLLDSECSSDSSRAALADVKSPAESGGGRPPAPVAPPPSQHTPLGPFFGLEALGKVYLEGFFEVASDQLHGALLYLLLHALLLTVTEKELNKSVVRKDVGKRLQQKRLAAGELPVKPLKKAFGALSLVRASKDAVALFVKEVPFPQYKQYRFVAKRRLLPGKRKLAQKQKVHDSLVFPAELKKELGLLKPEYGSAPAYHALALPAKLKYAEPALESPKSP…
Node476	LRGAPLPGAVRSPQAPAGGLRASRALRSLRRRRREGSRRRRGAAQAALEGLSKCSSDSSVTEDVKTLVLEGGPALRVCFAALSLGPLLQSLSLLPRVSAAWSRSKVGNVLVSSHFFFYRRRPTDKRTLNPALQLLGLALLLQEPANNERCTSPAYPKAHFEGTPPKTRARVFTTRVFKGLLLDSECSSDSSRAALADVKSPAESGGGRPPAPVAPPPSQHTPLGPFFGLEALGKVYLEGFFEVASDQLHGALLYLLLHALLLTVTEKELNKSVVRKDVGKRLQQKRLAAGELPVKPRKKAFGALNLVRASKDAVALFVKEVPFPQYKQYRFVAKRRLLPGKRKLAQKQKVHDNLVFPAELKKELGLLKPEYGSAPAYHALALPAKLKYAEPALESPKSP…
Node477	LRGAPLPGAVRSPQAPAGGLRASRALRSLRRRRREGSRRRRGAAQAALEGLSKCSSDSSVTEDVKTLVLEGGPALRVCFAALSLGPLLQSLSLLPRVSAAWSRSKVGNVLVSSHFFFYRRRPTDKRTLNPALQLLGLALLLQEPANNERCTSPAYPKAHFEGTPPKTRARVFTTRVFKGLLLDSECSSDSSRAALADVKSPAESGGGRPPAPVAPPPSQHTPLGPFFGLEALGKVYLEGFFEVASDQLHGALLYLLLHALLLTVTEKELNKSVVRKDVGKRLQQKRLAAGELPVKPLKKAFGALSLVRASKDAVALFVKEVPFPQYKQYRFVAKRRLLPGKRKLAQKQKVHDSLVFPAELKKELGLLKPEYGSAPAYHALALPAKLKYAEPALESPKSP…
Node478	LRGAPLPGAVRSPQAPAGGLRASRALRSLRRRRREGSRRRRGAAQAALEGLSKCSSDSSVTEDVKTLVLEGGPALRVCFAALSLGPLLQSLSLLPRVSAAWSRSKVGNVLVSSHFFFYRRRPTDKRTLNPALQLLGLALLLQEPANNERCTSPAYPKAHFEGTPPKTRARVFTTRVFKGLLLDSECSSDSSRAALADVKTPAESGGGRPPAPVAPPPSQHTPLGPFFGLEALGKVYLEGFFEVASDQLHGALLYLLLHALLLTVTEKELNKSVVRKDVGKRLQQKRLAAGELPVKPRKKAFGALNLVRASKDAVALFVKEVPFPQYKQYRFVAKRRLLPGKRKLAQKQKVHDNLVFPAELKKELGLLKPEYGSAPAYHALALPAKLKYAEPALESPKSP…
Node479	LRGAPLPGAVRSPQAPAGGLRASRALRSLRRRRREGSRRRRGAAQAALEGLSKCSSDSSVTEDVKTLVLEGGPALRVCFAALSLGPLLQSLSLLPRVSAAWSRSKVGNVLVSSHFFFYRRRPTDKRTLNPALQLLGLALLLQEPANNERCTSPAYPKAHFEGTPPKTRARVFTTRVFKGLLMDSECSSDSSRAALADVKTPAESGGGRPPAPVAPPPSQHTPLGPFFGLEALGKVYLEGFFEVASDQLHGALLYLLLHALLLTVTEKELNKSVVRKDVGKRLQQKRLAAGELPVKPRKKAFGALNLVRASKDAVALFVKEVPFPQYKQYRFVAKRRLLPGKRKLAQKQKVHDNLVFPAELKKELGLLKPEYGSAPAYHALALPAKLKYAEPALESPKSP…
Node480	LRGAPLPGAVRSPQAPAGGLRASRALRSLRRRRREGSRRRRGAAQAALEGLSKCSSDSSVTEDVKTLVLEGGPALRVCFAALSLGPLLQSLSLLPRVSAAWSRSKVGNVLVSSHFFFYRRRPTDKRTLNPALQLLGLALLLQEPANNERCTSPAYPKAHFEGTPPKTRARVFTTRVFKGLLMDSECSSDSSRAALADVKTPAESGGGRPPAPVAPPPSQHTPLGPFFGLEALGKVYLEGFFEVASDQLHGALLYLLLHALLLTVTEKELNKSVVRKDVGKRLQQKRLAAGELPVKPRKKAFGALNLVRASKDAVALFVKEVPFPQYKQYRFVAKRRLLPGKRKLAQKQKVHDNLVFPAELKKELGLLKPEYGSAPAYHALALPAKLKYAEPALESPKSP…
Node481	LRGAPLPGAVRSPQAPAGGLRASRALRSLRRRRREGSRRRRGAAQAALEGLSKCSSDSSVTEDVKTLVLEGGPALRVCFAALSLGPLLQSLSLLPRVSAAWSRSKVGNVLVSSHFFFYRRRPTDKRTLNPALQLLGLALLLQEPANNERCTSPAYPKAHFEGTPPKTRARVFTTRVFKGLLMDSECSSDSSRAALADVKTPAESGGGRPPAPVAPPPSQHTPLGPFFGLEALGKVYLEGFFEVASDQLHGALLYLLLHALLLTVTEKELNKSVVRKDVGKRLQQKRLAAGELPVKPRKKAFGALNLVRASKDAVALFVKEVPFPQYKQYRFVAKRRLLPGKRKLAQKQKVHDNLVFPAELKKELGLLKPEYGSAPAYHALALPAKLKYAEPALESPKSP…
Node482	LRGAPLPGAVRSPQAPAGGLRASRALRSLRRRRREGSRRRRGAAQAALEGLSKCSSDSSVTEDVKTLVLEGGPALRVCFAALSLGPLLQSLSLLPRVSAAWSRSKVGNVLVSSHFFFYRRRPTDKRTLNPALQLLGLALLLQEPANNERCTSPAYPKAHFEGTPPKTRARVFTTRVFKGLLMDSECSSDSSRAALADVKTPAESGGGRPPAPVAPPPSQHTPLGPFFGLEALGKVYLEGFFEVASDQLHGALLYLLLHALLLTVTEKELNKSVVRKDVGKRLQQKRLAAGELPVKPRKKAFGALNLVRASKDAVALFVKEVPFPQYKQYRFVAKRRLLPGKRKLAQKQKVHDNLVFPAELKKELGLLKPEYGSAPAYHALALPAKLKYAEPALESPKSP…
Node483	LRGAPLPGAVRSPQAPAGGLRASRALRSLRRRRREGSRRRRGAAQAALEGLSKCSSDSSVTEDVKTLVLEGGPALRVCFAALSLGPLLQSLSLLPRVSAAWSRSKVGNVLVSSHFFFYRRRPTDKRTLNPALQLLGLALLLQEPANNERCTSPAYPKAHFEGTPPKTRARVFTTRVFKGLLMDSECSSDSSRAALADVKTPAESGGGRPPAPVAPPPSQHTPLGPFFGLEALGKVYLEGFFEVASDQLHGALLYLLLHALLLTVTEKELNKSVVRKDVGKRLQQKRLAAGELPVKPRKKAFGALNLVRASKDAVALFVKEVPFPQYKQYRFVAKRRLLPGKRKLAQKQKVHDNLVFPAELKKELGLLKPEYGSAPAYHALALPAKLKYAEPALESPKSP…
Node484	LRGAPLPGAVRSPQAPAGGLRASRALRSLRRRRREGSRRRRGAAQAALEGLSKCSSDSSVTEDVKTLVLEGGPALRVCFAALSLGPLLQSLSLLPRISAAWSRSKVGNILVSSHFFFYRRRPTDKRTLNPALQLLGLALLLQEPANNERCTSPAYPKAHFEGTPPKTRARVFTTRVFKGLLMDSECSSDSSRAALADVKTPAESGGGRPPAPVAPPPSQHTPLGPFFGLEALGKVYLEGFFEVASDQLHGALLYLLLHALLLTVTEKELNKSIVRKDVGKRLQQKRLAAGELPVKPRKKAFGALNLVRASKDAVALFVKEVPFPQYKQYRFVAKRRVLPGKRKVAQKQKVHDNVVFPAELKKELGLLKPDYGSAPAYHALALPAKLKYAEPALESPKSP…
Node485	LRGAPLPGAVRSPQAPAGGLRASRALRSLRRRRREGSRRRRGAAQAALEGLSKCSSDSSVTEDVKTLVLEGGPALRVCFAALSLGPLLQSLSLLPRVSAAWSRSKVGNVLVSSHFFFYRRRPTDKRTLNPALQLLGLALLLQEPANNERCTSPAYPKAHFEGTPPKTRARVFTTRVFKGLLLDSECSSDSSRAALADVKTPAESGGGRPPAPVAPPPSQHTPLGPFFGLEALGKVYLEGFFEVASDQLHGALLYLLLHALLLTVTEKELNKSVVRKDVGKRLQQKRLAAGELPVKPRKKAFGALNLVRASKDAVALFVKEVPFPQYKQYRFVAKRRLLPGKRKLAQKQKVHDNLVFPAELKKELGLLKPEYGSAPAYHALALPAKLKYAEPALESPKSP…
Node486	LRGAPLPGAVRSPQAPAGGLRASRALRSLRRRRREGSRRRRGAAQAALEGLSKCSSDSSVTEDVKTLVLEGGPALRVCFAALSLGPLLQSLSLLPRVSAAWSRSKVGNVLVSSHFFFYRRRPTDKRTLNPALQLLGLALLLQEPANNERCTSPAYPKAHFEGTPPKTRARVFTTRVFKGLLLDSECSSDSSRAALADVKTPAESGGGRPPAPVAPPPSQHTPLGPFFGLEALGKVYLEGFFEVASDQLHGALLYLLLHALLLTVTEKELNKSVVRKDVGKRLQQKRLAAGELPVKPRKKAFGALNLVRASKDAVALFVKEVPFPQYKQYRFVAKRRLLPGKRKLAQKQKVHDNLVFPAELKKELGLLKPEYGSAPAYHALALPAKLKYAEPALESPKSP…
Node487	LRGAPLPGAVRSPQAPAGGLRASRALRSLRRRRREGSRRRRGAAQAALEGLSKCSSDSSVTEDVKTLVLEGGPALRVCFAALSLGPLLQSLSLLPRVSAAWSRSKVGNVLVSSHFFFYRRRPTDKRTLNPALQLLGLALLLQEPANNERCTSPAYPKAHFEGTPPKTRARVFTTRVFKGLLMDSECSSDSSRAALADVKTPAESGGGRPPAPVAPPPSQHTPLGPFFGLEALGKVYLEGFFEVASDQLHGALLYLLLHALLLTVTEKELNKSVVRKDVGKRLQQKRLAAGELPVKPRKKAFGALNLVRASKDAVALFVKEVPFPQYKQYRFVAKRRLLPGKRKLAQKQKVHDNLVFPAELKKELGLLKPEYGSAPAYHALALPAKLKYAEPALESPKSP…
Node488	LRGAPLPGAVRSPQAPAGGLRASRALRSLRRRRREGSRRRRGAAQAALEGLSKCSSDSSVTEDVKTLVLEGGPALRVCFAALSLGPLLQSLSLLPRVSAAWSRSKVGNVLVSSHFFFYRRRPTDKRTLNPALQLLGLALLLQEPANNERCTSPAYPKAHFEGTPPKTRARVFTTRVFKGLLMDSECSSDSSRAALADVKTPAESGGGRPPAPVAPPPSQHTPLGPFFGLEALGKVYLEGFFEVASDQLHGALLYLLLHALLLTVTEKELNKSVVRKDVGKRLQQKRLAAGELPVKPRKKAFGALNLVRASKDAVALFVKEVPFPQYKQYRFVAKRRLLPGKRKLAQKQKVHDNLVFPAELKKELGLLKPEYGSAPAYHALALPAKLKYAEPALESPKSP…
Node489	LRGAPLPGAVRSPQAPAGGLRASRALRSLRRRRREGSRRRRGAAQAALEGLSKCSSDSSVTEDVKTLVLEGGPALRVCFAALSLGPLLQSLSLLPRVSAAWSRSKVGNVLVSSHFFFYRRRPTDKRTLNPALQLLGLALLLQEPANNERCTSPAYPKAHFEGTPPKTRARVFTTRVFKGLLMDSECSSDSSRAALADVKTPAESGGGRPPAPVAPPPSQHTPLGPFFGLEALGKVYLEGFFEVASDQLHGALLYLLLHALLLTVTEKELNKSVVRKDVGKRLQQKRLAAGELPVKPRKKAFGALNLVRASKDAVALFVKEVPFPQYKQYRFVAKRRLLPGKRKLAQKQKVHDNLVFPAELKKELGLLKPEYGSAPAYHALALPAKLKYAEPALESPKSP…
Node490	LRGAPLPGAVRSPQAPAGGLRASRALRSLRRRRREGSRRRRGAAQAALEGLSKCSSDSSVTEDVKTLVLEGGPALRVCFAALSLGPLLQSLSLLPRVSAAWSRSKVGNVLVSSHFFFYRRRPTDKRTLNPALQLLGLALLLQEPANNERCTSPAYPKAHFEGTPPKTRARVFTTRVFKGLLMDSECSSDSSRAALADVKTPAESGGGRPPAPVAPPPSQHTPLGPFFGLEALGKVYLEGFFEVASDQLHGALLYLLLHALLLTVTEKELNKSVVRKDVGKRLQQKRLAAGELPVKPRKKAFGALNLVRASKDAVALFVKEVPFPQYKQYRFVAKRRVLPGKRKVAQKQKVHDNVVFPAELKKELGLLKPEYGSAPAYHALALPAKLKYAEPALESPKSP…
Node491	LRGAPLPGAVRSPQAPAGGLRASRALRSLRRRRREGSRRRRGAAQAALEGLSKCSSDSSVTEDVKTLVLEGGPALRVCFAALSLGPLLQSLSLLPRVSAAWSRSKVGNVLVSSHFFFYRRRPTDKRTLNPALQLLGLALLLQEPANNERCTSPAYPKAHFEGTPPKTRARVFTTRVFKGLLMDSECSSDSSRAALADVKTPAESGGGRPPAPVAPPPSQHTPLGPFFGLEALGKVYLEGFFEVASDQLHGALLYLLLHALLLTVTEKELNKSVVRKDVGKRLQQKRLAAGELPVKPRKKAFGALNLVRASKDAVALFVKEVPFPQYKQYRFVAKRRLLPGKRKLAQKQKVHDNLVFPAELKKELGLLKPEYGSAPAYHALALPAKLKYAEPALESPKSP…
Node492	LRGAPLPGAVRSPQAPAGGLRASRALRSLRRRRREGSRRRRGAAQAALEGLSKCSSDSSVTEDVKTLVLEGGPALRVCFAALSLGPLLQSLSLLPRISAAWSRSKVGNILVSSHFFFYRRRPTDKRTLNPALQLLGLALLLQEPANNERCTSPAYPKAHFEGTPPKTRARVFTTRVFKGLLMDSECSSDSSRAALADVKTPAESGGGRPPAPVAPPPSQHTPLGPFFGLEALGKVYLEGFFEVASDQLHGALLYLLLHALLLTVTEKELNKSIVRKDVGKRLQQKRLAAGELPVKPRKKAFGALNLVRASKDAVALFVKEVPFPQYKQYRFVAKRRVLPGKRKVAQKQKVHDNVVFPAELKKELGLLKPDYGSAPAYHALALPAKLKYAEPALESPKSP…
Node493	LRGAPLPGAVRSPQAPAGGLRASRALRSLRRRRREGSRRRRGAAQAALEGLSKCSSDSSVTEDVKTLVLEGGPALRVCFAALSLGPLLQSLSLLPRISAAWSRSKVGNILVSSHFFFYRRRPTDKRTLNPALQLLGLALLLQEPANNERCTSPAYPKAHFEGTPPKTRARVFTTRVFKGLLMDSECSSDSSRAALADVKTPAESGGGRPPAPVAPPPSQHTPLGPFFGLEALGKVYLEGFFEVASDQLHGALLYLLLHALLLTVTEKELNKSIVRKDVGKRLQQKRLAAGELPVKPRKKAFGALNLVRASKDAVALFVKEVPFPQYKQYRFVAKRRVLPGKRKVAQKQKVHDNVVFPAELKKELGLLKPDYGSAPAYHALALPRKLKYAEPALENPKSP…
Node494	LRGAPLPGAVRSPQAPAGGLRASRALRSLRRRRREGSRRRRGAAQAALEGLSKCSSDSSITEDIKTLVLEGGPALRVCFAALSLGPLLQSLSLLPRISAAWSRSKVGNILVSSHFFFYRRRPTDKRTLNPALQLLGLALLLQEPANNERCTSPAYPKAHFEGTPPKTRARVFTTRVFKGLLMDSECSSDSSRAALADIKTPAESGGGRPPAPVAPPPSQHTPMGPFFGLEALGKVYLEGFFEVASDQLHGALLYLLLHALLLTVTEKELNKSIVRKDVGKRLQQKRLAAGELPVKPRKKAFGALNLVRASKDAVALFVKEVPFPQYKQYRFVAKRRVLPGKRKVAQKQKVHDNVVFPAELKKELGVLKPDYGSAPAYHALALPRKLKYAEPALENPKSP…
Node495	LRGAPLPGAVRSPQAPAGGLRASRALRSLRRRRREGSRRRRGAAQAALEGLSKCSSDSSITEDIKTLVLEGGPALRVCFAALSLGPLLQSLSLLPRISAAWSRSKVGNILISSHFFFYRRRPTDKRTLNPALQLLGLALLLQEPANNERCTSPAYPKAHFEGTPPKTRARVFTTRVFKGLLMDSECSSDSSRAALADIKTPAESGGGRPPAPVAPPPSQHTPMGPFFGLEALGKVYLEGFFEVASDQLHGALLYLLLHALLLTVTEKELNKSIVRKDVGKRLQQKRLAAGELPVKPRKKAFGALNLVRASKDAVALFVKEVPFPQYKQYRFVAKRRVLPGKRKVAQKQKVHDNVVFPAELKKELGVLKPDYGSAPAYHALALPRKLKYAEPALENPKSP…
Node496	LRGAPLPGAVRSPQAPAGGLRASRALRSLRRRRREGSRRRRGAAQAALEGLSKCSSDSSITEDIKTLVLEGGPALRVCFATLSLGPLLQSLSLLPRISAAWSRSKVGNILISSHFFFYRRRPTDKRTLNPALQLLGLALLLQEPANNERCTSPAYPKAHFEGTPPKTRARVFTTRVFKGLLMDSECSSDSSRAALADIKTPAESGGGRPPAPVAPPPSQHTPMGPFFGLEALGKVYLEGFFEVASDQLHGALLYLLLHALLLTVTEKELNKSIVRKDVGKRLQQKRLASGELPVKPRKKAFGALNLVRASKDAVALFVKEVPFPQYKQYRFVAKRRVLPGKRKVAQKQKVHDNVVFPAELKKELGVLKPDYGSAPAYHALALPRKLKYAEPALENPKSP…
Node497	LRGAPLPGAVRSPQAPAGGLRASRALRSLRRRRREGSRRRRGAAQAALEGLSKCSSDSSITEDIKTLVLEGGPALRVCFATLSLGPLLQSLSLLPRISAAWSRSKVGNILISSHFFFYRRRPTDKRTLNPALQLLGLALLLQEPANNERCTSPAYPKAHFEGTPPKTRARVFTTRVFKGLMMDSECSSDSSRAALADIKTPAESGGGRPPAPVAPPPSQHTPMGPFFGLEALGKVYLEGFFEVASDQLHGALLYLLLHALLLTVTEKELNKSIVRKDVGKRLQQKRLATGELPVKPRKKAFGALNLVRASKDAVALFVKEVPFPQYKQYRFVAKRRVLPGKRKVAQKQKVHDNVVFPAELKKELGVLKPDYGSAPAYHALALPRKLKYAEPALENPKSP…
Node498	LRGAPLPGAVRSPQAPAGGLRASRALRSLRRRRREGSRRRRGAAQAALEGLSKCSSDSSVTEDVKTLVLEGGPALRVCFAALSLGPLLQSLSLLPRISAAWSRSKVGNILVSSHFFFYRRRPTDKRTLNPALQLLGLALLLQEPANNERCTSPAYPKAHFEGTPPKTRARVFTTRVFKGLLMDSECSSDSSRAALADVKTPAESGGGRPPAPVAPPPSQHTPLGPFFGLEALGKVYLEGFFEVASDQLHGALLYLLLHALLLTVTEKELNKSVVRKDVGKRLQQKRLAAGELPVKPRKKAFGALNLVRASKDAVALFVKEVPFPQYKQYRFVAKRRVLPGKRKVAQKQKVHDNVVFPAELKKELGLLKPDYGSAPAYHALALPAKLKYAEPALESPKSP…
Node499	LRGAPLPGAVRSPQAPAGGLRASRALRSLRRRRREGSRRRRGAAQAALEGLSKCSSDSSITEDIKTLVLEGGPALRVCFATLSLGPLLQSLSLLPRISAAWSRSKVGNILISSHFFFYRRRPTDKRTLNPALQLLGLALLLQEPANNERCTSPAYPKAHFEGTPPKTRARVFTTRVFKGLMMDSECSSDSSRAALADIKTPAESGGGRPPAPVAPPPSQHTPMGPFFGLEALGKVYLEGFFEVASDQLHGALLYLLLHALLLTVTEKELNKSIVRKDVGKRLQQKRLATGELPVKPRKKAFGALNLVRASKDAVALFVKEVPFPQYKQYRFVAKRRVLPGKRKVAQKQKVHDNVVFPAELKKELGVLKPDYGSAPAYHALALPRKLKYAEPALENPKSP…
Node500	LRGAPLPGAVRSPQAPAGGLRASRALRSLRRRRREGSRRRRGAAQAALEGLSKCSSDSSITEDIKTLVLEGGPALRICFATLSLGPLLQSLSLLPRISAAWSRSKVGNILISSHFFFYRRRPTDKRTLNPALQLLGLALLLQEPANNERCTSPAYPKAHFEGTPPKTRARVFTTRVFKGLMMDSECSSDSSRAALADIKTPAESGGGRPPAPVAPPPSQHTPMGPFFGLEALGKVYLEGFFEVTSDQLHGTLLYLLLHALLLTVTEKELNKSIVRKDVGKRLQQKRLATGELPVKPRKKAFGTLNLVRASKDTVTLFVKEVPFPQYKQYRFVAKRRVLPGKRKVTQKQKVHDNVVFPAELKKELGVLKPDYGSAPAYHALALPRKLKYAEPALENPKSP…
Node501	LRGAPLPGAVRSPQAPAGGLRASRALRSLRRRRREGSRRRRGAAQAALEGLSKCSSDSSVTEDVKTLVLEGGPALRVCFAALSLGPLLQSLSLLPRVSAAWSRSKVGNVLVSSHFFFYRRRPTDKRTLNPALQLLGLALLLQEPANNERCTSPAYPKAHFEGTPPKTRARVFTTRVFKGLLMDSECSSDSSRAALADVKTPAESGGGRPPAPVAPPPSQHTPLGPFFGLEALGKVYLEGFFEVASDQLHGALLYLLLHALLLTVTEKELNKSVVRKDVGKRLQQKRLAAGELPVKPRKKAFGALNLVRASKDAVALFVKEVPFPQYKQYRFVAKRRVLPGKRKVAQKQKVHDNVVFPAELKKELGLLKPEYGSAPAYHALALPAKLKYAEPALESPKSP…
Node502	LRGAPLPGAVRSPQAPAGGLRASRALRSLRRRRREGSRRRRGAAQAALEGLSKCSSDSSITEDIKTLVLEGGPALRVCFAALSLGPLLQSLSLLPRISAAWSRSKVGNILISSHFFFYRRRPTDKRTLNPALQLLGLALLLQEPANNERCTSPAYPKAHFEGTPPKTRARVFTTRVFKGLLMDSECSSDSSRAALADIKTPAESGGGRPPAPVAPPPSQHTPMGPFFGLEALGKVYLEGFFEVASDQLHGALLYLLLHALLLTVTEKELNKSIVRKDVGKRLQQKRLAAGELPVKPRKKAFGALNLVRASKDAVALFVKEVPFPQYKQYRFVAKRRVLPGKRKVAQKQKVHDNVVFPAELKKELGVLKPDYGSAPAYHALALPRKLKYAEPALENPKSP…
Node503	LRGAPLPGAVRSPQAPAGGLRASRALRSLRRRRREGSRRRRGAAQAALEGLSKCSSDSSITEDIKTLVLEGGPALRVCFATLSLGPLLQSLSLLPRISAAWSRSKVGNILISSHFFFYRRRPTDKRTLNPALQLLGLALLLQEPANNERCTSPAYPKAHFEGTPPKTRARVFTTRVFKGLMMDSECSSDSSRAALADIKTPAESGGGRPPAPVAPPPSQHTPMGPFFGLEALGKVYLEGFFEVTSDQLHGTLLYLLLHALLLTVTEKELNKSIVRKDVGKRLQQKRLATGELPVKPRKKAFGTLNLVRASKDTVTLFVKEVPFPQYKQYRFVAKRRVLPGKRKVTQKQKVHDNVVFPAELKKELGVLKPDYGSAPAYHALALPRKLKYAEPALENPKSP…
Node504	LRGAPLPGAVRSPQAPAGGLRASRALRSLRRRRREGSRRRRGAAQAALEGLSKCSSDSSITEDIKTLVLEGGPALRICFATLSLGPLLQSLSLLPRISAAWSRSKVGNILISSHFFFYRRRPTDKRTLNPALQLLGLALLLQEPANNERCTSPAYPKAHFEGTPPKTRARVFTTRVFKGLMMDSECSSDSSRAALADIKTPAESGGGRPPAPVAPPPSQHTPMGPFFGLEALGKVYLEGFFEVTSDQLHGTLLYLLLHALLLTVTEKELNKSIVRKDVGKRLQQKRLATGELPVKPRKKAFGTLNLVRASKDTVTLFVKEVPFPQYKQYRFVAKRRVLPGKRKVTQKQKVHDNVVFPAELKKELGVLKPDYGSAPAYHALALPRKLKYAEPALENPKSP…
Node505	LRGAPLPGAVRSPQAPAGGLRASRALRSLRRRRREGSRRRRGAAQAALEGLSKCSSDSSITEDIKTLVLEGGPALRICFATLSLGPLLQSLSLTPRISAAWSRSKVGNILISSHFFFYRRRPTDKRTLNPALQLLGLALLLQEPANNERCTSPAYPKAHFEGTPPKTRARVFTTRVFKGLMMDSECSSDSSRAALADIKTPAESGGGRPPAPVAPPPSQHTPMGPFFGLEALGKIYLEGFFEVTSDQLHGTLLYLLLHALLLTVTEKELNKSIVRKDVGKRLQQKRLATGELPVKPRKKAFGTLNLVRASKDTVTLFVKEVPFPQYKQYRFVAKRRVLPGKRKVTQKQKVHDNVVFPAELKKELGVLKPDYGSAPAYHALALPRKLKYAEPALENPKSP…
Node506	LRGAPLPGAVRSPQAPAGGLRASRALRSLRRRRREGSRRRRGAAQAALEGLSKCSSDSSVTEDVKTLVLEGGPALRVCFAALSLGPLLQSLSLLPRVSAAWSRSKVGNVLVSSHFFFYRRRPTDKRTLNPALQLLGLALLLQEPANNERCTSPAYPKAHFEGTPPKTRARVFTTRVFKGLLLDSECSSDSSRAALADVKSPAESGGGRPPAPVAPPPSQHTPLGPFFGLEALGKVYLEGFFEVASDQLHGALLYLLLHALLLTVTEKELNKSVVRKDVGKRLQQKRLAAGELPVKPLKKAFGALSLVRASKDAVALFVKEVPFPQYKQYRFVAKRRLLPGKRKLAQKQKVHDSLVFPAELKKELGLLKPEYGSAPAYHALALPAKLKYAEPALESPKSP…
Node507	LRGAPLPGAVRSPQAPAGGLKASRALRSLRRRRREGSRRRRGAAQAALEGLSKCSSDSSVAEDVKALVLEGGPALRLCFAALSLGPLLQSLSLLPRVSAAWSRSKVGNVLVSSHFFFYRRRPADKRALNPALQLLGLALLLQEPANNERCASPAYPKAHFEGAPPKARARVFAARVFKGLLLDSECSSDSSRAALADVKSPAESGGGRPPAPVAPPPSQHTPLGPFFGLEALGKLYLEGFFEVASEQLHGALLYLLLHALLLAVAEKELNKSVVRKDVGKRLQQKRLAAGELPVKPLKKAFGALSLVRASKEAVALFVKEVPFPQYKQYRFVAKRRLLPGKRKLAQKQKVHESLVFPAELKKELGLLKPEYGAAPAFRALALPAKLKYAEPALESPKAP…
Node508	LRGAPLPGAVRSPQAPAGGLRASRALRSLRRRRREGSRRRRGAAQAALEGLSKCSSDSSVTEDVKTLVLEGGPALRVCFAALSLGPLLQSLSLLPRVSAAWSRSKVGNVLVSSHFFFYRRRPADKRALNPALQLLGLALLLQEPANNERCTSPAYPKAHFEGTPPKTRARVFTTRVFKGLLLDSECSSDSSRAALADVKSPAESGGGRPPAPVAPPPSQHTPLGPFFGLEALGKLYLEGFFEVASDQLHGALLYLLLHALLLTVTEKELNKSVVRKDVGKRLQQKRLAAGELPVKPLKKAFGALSLVRASKDAVALFVKEVPFPQYKQYRFVAKRRLLPGKRKLAQKQKVHDSLVFPAELKKELGLLKPEYGAAPAYHALALPAKLKYAEPALESPKSP…
Node509	LRGAPLPGAVRSPQAPAGGLRASRALRSLRRRRREGSRRRRGAAQAALEGLSKCSSDSSVTEDVKTLVLEGGPALRVCFAALSLGPLLQSLSLLPRVSAAWSRSKVGNVLVSSHFFFYRRRPTDKRTLNPALQLLGLALLLQEPANNERCTSPAYPKAHFEGTPPKTRARVFTTRVFKGLLMDSECSSDSSRAALADVKTPAESGGGRPPAPVAPPPSQHTPLGPFFGLEALGKVYLEGFFEVASDQLHGALLYLLLHALLLTVTEKELNKSVVRKDVGKRLQQKRLAAGELPVKPRKKAFGALNLVRASKDAVALFVKEVPFPQYKQYRFVAKRRLLPGKRKLAQKQKVHDNLVFPAELKKELGLLKPEYGSAPAYHALALPAKLKYAEPALESPKSP…
Node510	LRGAPLPGAVRSPQAPAGGLRASRALRSLRRRRREGSRRRRGAAQAALEGLSKCSSDSSVTEDVKTLVLEGGPALRVCFAALSLGPLLQSLSLLPRVSAAWSRSKVGNVLVSSHFFFYRRRPTDKRTLNPALQLLGLALLLQEPANNERCTSPAYPKAHFEGTPPKTRARVFTTRVFKGLLMDSECSSDSSRAALADVKTPAESGGGRPPAPVAPPPSQHTPLGPFFGLEALGKVYLEGFFEVASDQLHGALLYLLLHALLLTVTEKELNKSVVRKDVGKRLQQKRLAAGELPVKPRKKAFGALNLVRASKDAVALFVKEVPFPQYKQYRFVAKRRVLPGKRKVAQKQKVHDNVVFPAELKKELGLLKPDYGSAPAYHALALPAKLKYAEPALESPKSP…
Node511	LRGAPLPGAVRSPQAPAGGLRASRALRSLRRRRREGSRRRRGAAQAALEGLSKCSSDSSITEDIKTLVLEGGPALRVCFAALSLGPLLQSLSLLPRISAAWSRSKVGNILVSSHFFFYRRRPTDKRTLNPALQLLGLALLLQEPANNERCTSPAYPKAHFEGTPPKTRARVFTTRVFKGLLMDSECSSDSSRAALADVKTPAESGGGRPPAPVAPPPSQHTPLGPFFGLEALGKVYLEGFFEVASDQLHGALLYLLLHALLLTVTEKELNKSIVRKDVGKRLQQKRLAAGELPVKPRKKAFGALNLVRASKDAVALFVKEVPFPQYKQYRFVAKRRVLPGKRKVAQKQKVHDNVVFPAELKKELGVLKPDYGSAPAYHALALPRKLKYAEPALENPKSP…
Node512	LRGAPLPGAVRSPQAPAGGLRASRALRSLRRRRREGSRRRRGAAQAALEGLSKCSSDSSITEDIKTLVLEGGPALRVCFATLSLGPLLQSLSLLPRISAAWSRSKVGNILISSHFFFYRRRPTDKRTLNPALQLLGLALLLQEPANNERCTSPAYPKAHFEGTPPKTRARVFTTRVFKGLLMDSECSSDSSRAALADIKTPAESGGGRPPAPVAPPPSQHTPMGPFFGLEALGKVYLEGFFEVASDQLHGALLYLLLHALLLTVTEKELNKSIVRKDVGKRLQQKRLAAGELPVKPRKKAFGALNLVRASKDAVALFVKEVPFPQYKQYRFVAKRRVLPGKRKVAQKQKVHDNVVFPAELKKELGVLKPDYGSAPAYHALALPRKLKYAEPALENPKSP…
Node513	LRGAPLPGAVRSPQAPAGGLKASRALRSLRRRRREGSRRRRGAAQAALEGLSKCSSDSSLAEDLKALVLEGGPALKLCFAALSLGPLLQSLSLLPRLSAAWSRSKVGNLLLSSHFFFYRRRPADKRALNPALQLLGLALLLQEPANNERCASPAYPKAHFEGAPPKARARVFAARVFKGLLLDSECSSDSSRAALADLKSPAESGGGRPPAPVAPPPSQHAPLGPFFGLEALGKLYLEGFFELAAEQLRGALLYLLLHALLLAVAEKELNKSLVRKDVGKRLQQKRLAAGELPLKPLKKAFGALSLLRAAKEALALFLKELPFPQYKQYRFLAKRRLLPGKRKLAQKQKLRESLLFPAELKKELGLLKPEYGAAKAFKALALPAKLKYAEPALESPKAP…
Node514	LRGAPLPGAVRSPQAPAGGLKASRALRSLRRRRREGSRRRRGAAQAALEGLSKCSSDSSLAEDLKALVLEGGPALKLCFAALSLGPLLQSLSLLPRLSAAWSRSKVGNLLLSSHFFFYRRRPADKRALNPALQLLGLALLLQEPANNERCASPAYPKAHFEGAPPKARARVFAARVFKGLLLDSECSSDSSRAALADLKSPAESGGGRPPAPVAPPPSQHAPLGPFFGLEALGKLYLEGFFELAAEQLRGALLYLLLHALLLAVAEKELNKSLVRKDVGKRLQQKRLAAGELPLKPLKKAFGALSLLRAAKEALALFLKELPFPQYKQYRFLAKRRLLPGKRKLAQKQKLRESLLFPAELKKELGLLKPEYGAAKAFKALALPAKLKYAEPALESPKAP…
Node515	LRGAPLPGAVRSPQAPAGGLKASRALRSLRRRRREGSRRRRGAAQAALEGLSKCSSDSSLAEDLKALVLEGGPALRLCFAALSLGPLLQSLSLLPRVSAAWSRSKVGNVLLSSHFFFYRRRPADKRALNPALQLLGLALLLQEPANNERCASPAYPKAHFEGAPPKARARVFAARVFKGLLLDSECSSDSSRAALADLKSPAESGGGRPPAPVAPPPSQHAPLGPFFGLEALGKLYLEGFFELAAEQLRGALLYLLLHALLLAVAEKELNKSVVRKDVGKRLQQKRLAAGELPLKPLKKAFGALSLLRAAKEALALFLKELPFPQYKQYRFLAKRRLLPGKRKLAQKQKLRESLLFPAELKKELGLLKPEYGAAKAFRALALPAKLKYAEPALESPKAP…
Node516	LRGAPLPGAVRSPQAPAGGLKASRALRSLRRRRREGSRRRRGAAQAALEGLSKCSSDSSLAEDLKALVLEGGPALRLCFAALSLGPLLQSLSLLPRVSAAWSRSKVGNVLLSSHFFFYRRRPADKRALNPALQLLGLALLLQEPANNERCASPAYPKAHFEGAPPKARARVFAARVFKGLLLDSECSSDSSRAALADLKSPAESGGGRPPAPVAPPPSQHAPLGPFFGLEALGKLYLEGFFEVAAEQLRGALLYLLLHALLLAVAEKELNKSVVRKDVGKRLQQKRLAAGELPLKPLKKAFGALSLLRAAKEALALFLKELPFPQYKQYRFLAKRRLLPGKRKLAQKQKLRESLLFPAELKKELGLLKPEYGAAKAFRALALPAKLKYAEPALESPKAP…
Node517	LRGAPLPGAVRSPQAPAGGLKASRALRSLRRRRREGSRRRRGAAQAALEGLSKCSSDSSVAEDVKALVLEGGPALRLCFAALSLGPLLQSLSLLPRVSAAWSRSKVGNVLLSSHFFFYRRRPADKRALNPALQLLGLALLLQEPANNERCASPAYPKAHFEGAPPKARARVFAARVFKGLLLDSECSSDSSRAALADVKSPAESGGGRPPAPVAPPPSQHAPLGPFFGLEALGKLYLEGFFEVAAEQLRGALLYLLLHALLLAVAEKELNKSVVRKDVGKRLQQKRLAAGELPLKPLKKAFGALSLVRAAKEAVALFVKEVPFPQYKQYRFVAKRRLLPGKRKLAQKQKVRESLVFPAELKKELGLLKPEYGAAPAFRALALPAKLKYAEPALESPKAP…
Node518	LRGAPLPGAVRSPQAPAGGLKASRALRSLRRRRREGSRRRRGAAQAALEGLSKCSSDSSVAEDVKALVLEGGPALRLCFAALSLGPLLQSLSLLPRVSAAWSRSKVGNVLVSSHFFFYRRRPADKRALNPALQLLGLALLLQEPANNERCASPAYPKAHFEGAPPKARARVFAARVFKGLLLDSECSSDSSRAALADVKSPAESGGGRPPAPVAPPPSQHAPLGPFFGLEALGKLYLEGFFEVAAEQLHGALLYLLLHALLLAVAEKELNKSVVRKDVGKRLQQKRLAAGELPVKPLKKAFGALSLVRAAKEAVALFVKEVPFPQYKQYRFVAKRRLLPGKRKLAQKQKVRESLVFPAELKKELGLLKPEYGAAPAFRALALPAKLKYAEPALESPKAP…
Node519	LRGAPLPGAVRSPQAPAGGLKASRALRSLRRRRREGSRRRRGAAQAALEGLSKCSSDSSVAEDVKALVLEGGPALRLCFAALSLGPLLQSLSLLPRVSAAWSRSKVGNVLVSSHFFFYRRRPADKRALNPALQLLGLALLLQEPANNERCASPAYPKAHFEGAPPKARARVFAARVFKGLLLDSECSSDSSRAALADVKSPAESGGGRPPAPVAPPPSQHTPLGPFFGLEALGKLYLEGFFEVASEQLHGALLYLLLHALLLAVAEKELNKSVVRKDVGKRLQQKRLAAGELPVKPLKKAFGALSLVRASKEAVALFVKEVPFPQYKQYRFVAKRRLLPGKRKLAQKQKVHESLVFPAELKKELGLLKPEYGAAPAFRALALPAKLKYAEPALESPKAP…
Node520	LRGAPLPGAVRSPQAPAGGLKASRALRSLRRRRREGSRRRRGAAQAALEGLSKCSSDSSVAEDVKALVLEGGPALRLCFAALSLGPLLQSLSLLPRVSAAWSRSKVGNVLLSSHFFFYRRRPADKRALNPALQLLGLALLLQEPANNERCASPAYPKAHFEGAPPKARARVFAARVFKGLLLDSECSSDSSRAALADLKSPAESGGGRPPAPVAPPPSQHAPLGPFFGLEALGKLYLEGFFEVAAEQLRGALLYLLLHALLLAVAEKELNKSVVRKDVGKRLQQKRLAAGELPLKPLKKAFGALSLVRAAKEAVALFVKEVPFPQYKQYRFVAKRRLLPGKRKLAQKQKVRESLVFPAELKKELGLLKPEYGAAKAFRALALPAKLKYAEPALESPKAP…
Node521	LRGAPLPGAVRSPQAPAGGLKASRALRSLRRRRREGSRRRRGAAQAALEGLSKCSSDSSVAEDVKALVLEGGPALRLCFAALSLGPLLQSLSLLPRVSAAWSRSKVGNVLLSSHFFFYRRRPADKRALNPALQLLGLALLLQEPANNERCASPAYPKAHFEGAPPKARARVFAARVFKGLLLDSECSSDSSRAALADVKSPAESGGGRPPAPVAPPPSQHAPLGPFFGLEALGKLYLEGFFEVAAEQLRGALLYLLLHALLLAVAEKELNKSVVRKDVGKRLQQKRLAAGELPLKPLKKAFGALSLVRAAKEAVALFVKEVPFPQYKQYRFVAKRRLLPGKRKLAQKQKVRESLVFPAELKKELGLLKPEYGAAPAFRALALPAKLKYAEPALESPKAP…
Node522	LRGAPLPGAVRSPQAPAGGLKASRALRSLRRRRREGSRRRRGAAQAALEGLSKCSSDSSVAEDVKALVLEGGPALRLCFAALSLGPLLQSLSLLPRVSAAWSRSKVGNVLLSSHFFFYRRRPADKRALNPALQLLGLALLLQEPANNERCASPAYPKAHFEGAPPKARARVFAARVFKGLLLDSECSSDSSRAALADVKSPAESGGGRPPAPVAPPPSQHAPLGPFFGLEALGKLYLEGFFEVAAEQLRGALLYLLLHALLLAVAEKELNKSVVRKDVGKRLQQKRLAAGELPLKPLKKAFGALSLVRAAKEAVALFVKEVPFPQYKQYRFVAKRRLLPGKRKLAQKQKVRESLVFPAELKKELGLLKPEYGAAPAFRALALPAKLKYAEPALESPKAP…
Node523	LRGAPLPGAVRSPQAPAGGLKASRALRSLRRRRREGSRRRRGAAQAALEGLSKCSSDSSLAEDLKALVLEGGPALRLCFAALSLGPLLQSLSLLPRVSAAWSRSKVGNVLLSSHFFFYRRRPADKRALNPALQLLGLALLLQEPANNERCASPAYPKAHFEGAPPKARARVFAARVFKGLLLDSECSSDSSRAALADLKSPAESGGGRPPAPVAPPPSQHAPLGPFFGLEALGKLYLEGFFELAAEQLRGALLYLLLHALLLAVAEKELNKSVVRKDVGKRLQQKRLAAGELPLKPLKKAFGALSLLRAAKEALALFLKELPFPQYKQYRFLAKRRLLPGKRKLAQKQKLRESLLFPAELKKELGLLKPEYGAAKAFRALALPAKLKYAEPALESPKAP…
Node524	LRGAPLPGAVRSPQAPAGGLKASRALRSLRRRRREGSRRRRGAAQAALEGLSKCSSDSSLAEDLKALVLEGGPALRLCFAALSLGPLLQSLSLLPRVSAAWSRSKVGNVLLSSHFFFYRRRPADKRALNPALQLLGLALLLQEPANNERCASPAYPKAHFEGAPPKARARVFAARVFKGLLLDSECSSDSSRAALADLKSPAESGGGRPPAPVAPPPSQHAPLGPFFGLEALGKLYLEGFFELAAEQLRGALLYLLLHALLLAVAEKELNKSVVRKDVGKRLQQKRLAAGELPLKPLKKAFGALSLLRAAKEALALFLKELPFPQYKQYRFLAKRRLLPGKRKLAQKQKLRESLLFPAELKKELGLLKPEYGAAKAFRALALPAKLKYAEPALESPKAP…
Node525	LRGAPLPGAVRSPQAPAGGLKASRALRSLRRRRREGSRRRRGAAQAALEGLSKCSSDSSLAEDLKALVLEGGPALRLCFAALSLGPLLQSLSLLPRVSAAWSRSKVGNVLLSSHFFFYRRRPADKRALNPALQLLGLALLLQEPANNERCASPAYPKAHFEGAPPKARARVFAARVFKGLLLDSECSSDSSRAALADLKSPAESGGGRPPAPVAPPPSQHAPLGPFFGLEALGKLYLEGFFELAAEQLRGALLYLLLHALLLAVAEKELNKSVVRKDVGKRLQQKRLAAGELPLKPLKKAFGALSLLRAAKEALALFLKELPFPQYKQYRFLAKRRLLPGKRKLAQKQKLRESLLFPAELKKELGLLKPEYGAAKAFRALALPAKLKYAEPALESPKAP…
Node526	LRGAPLPGAVRSPQAPAGGLKASRALRSLRRRRREGSRRRRGAAQAALEGLSKCSSDSSVAEDVKALVLEGGPALRLCFAALSLGPLLQSLSLLPRVSAAWSRSKVGNVLLSSHFFFYRRRPADKRALNPALQLLGLALLLQEPANNERCASPAYPKAHFEGAPPKARARVFAARVFKGLLLDSECSSDSSRAALADLKSPAESGGGRPPAPVAPPPSQHAPLGPFFGLEALGKLYLEGFFEVAAEQLRGALLYLLLHALLLAVAEKELNKSVVRKDVGKRLQQKRLAAGELPLKPLKKAFGALSLVRAAKEAVALFVKEVPFPQYKQYRFVAKRRLLPGKRKLAQKQKVRESLVFPAELKKELGLLKPEYGAAKAFRALALPAKLKYAEPALESPKAP…
Node527	LRGAPLPGAVRSPQAPAGGLKASRALRSLRRRRREGSRRRRGAAQAALEGLSKCSSDSSVAEDVKALVLEGGPALRLCFAALSLGPLLQSLSLLPRVSAAWSRSKVGNVLLSSHFFFYRRRPADKRALNPALQLLGLALLLQEPANNERCASPAYPKAHFEGAPPKARARVFAARVFKGLLLDSECSSDSSRAALADVKSPAESGGGRPPAPVAPPPSQHAPLGPFFGLEALGKLYLEGFFEVAAEQLRGALLYLLLHALLLAVAEKELNKSVVRKDVGKRLQQKRLAAGELPLKPLKKAFGALSLVRAAKEAVALFVKEVPFPQYKQYRFVAKRRLLPGKRKLAQKQKVRESLVFPAELKKELGLLKPEYGAAPAFRALALPAKLKYAEPALESPKAP…
Node528	LRGAPLPGAVRSPQAPAGGLKASRALRSLRRRRREGSRRRRGAAQAALEGLSKCSSDSSVAEDVKALVLEGGPALRLCFAALSLGPLLQSLSLLPRVSAAWSRSKVGNVLLSSHFFFYRRRPADKRALNPALQLLGLALLLQEPANNERCASPAYPKAHFEGAPPKARARVFAARVFKGLLLDSECSSDSSRAALADVKSPAESGGGRPPAPVAPPPSQHAPLGPFFGLEALGKLYLEGFFEVAAEQLRGALLYLLLHALLLAVAEKELNKSVVRKDVGKRLQQKRLAAGELPVKPLKKAFGALSLVRAAKEAVALFVKEVPFPQYKQYRFVAKRRLLPGKRKLAQKQKVRESLVFPAELKKELGLLKPEYGAAPAFRALALPAKLKYAEPALESPKAP…
Node529	LRGAPLPGAVRSPQAPAGGLKASRALRSLRRRRREGSRRRRGAAQAALEGLSKCSSDSSVAEDVKALVLEGGPALRLCFAALSLGPLLQSLSLLPRVSAAWSRSKVGNVLLSSHFFFYRRRPADKRALNPALQLLGLALLLQEPANNERCASPAYPKAHFEGAPPKARARVFAARVFKGLLLDSECSSDSSRAALADVKSPAESGGGRPPAPVAPPPSQHAPLGPFFGLEALGKLYLEGFFEVAAEQLRGALLYLLLHALLLAVAEKELNKSVVRKDVGKRLQQKRLAAGELPVKPLKKAFGALSLVRAAKEAVALFVKEVPFPQYKQYRFVAKRRLLPGKRKLAQKQKVRESLVFPAELKKELGLLKPEYGAAPAFRALALPAKLKYAEPALESPKAP…
Node530	LRGAPLPGAVRSPQAPAGGLKASRALRSLRRRRREGSRRRRGAAQAALEGLSKCSSDSSVAEDVKALVLEGGPALRLCFAALSLGPLLQSLSLLPRVSAAWSRSKVGNVLVSSHFFFYRRRPADKRALNPALQLLGLALLLQEPANNERCASPAYPKAHFEGAPPKARARVFAARVFKGLLLDSECSSDSSRAALADVKSPAESGGGRPPAPVAPPPSQHAPLGPFFGLEALGKLYLEGFFEVAAEQLRGALLYLLLHALLLAVAEKELNKSVVRKDVGKRLQQKRLAAGELPVKPLKKAFGALSLVRAAKEAVALFVKEVPFPQYKQYRFVAKRRLLPGKRKLAQKQKVRESLVFPAELKKELGLLKPEYGAAPAFRALALPAKLKYAEPALESPKAP…
Node531	LRGAPLPGAVRSPQAPAGGLKASRALRSLRRRRREGSRRRRGAAQAALEGLSKCSSDSSVAEDVKALVLEGGPALRLCFAALSLGPLLQSLSLLPRVSAAWSRSKVGNVLLSSHFFFYRRRPADKRALNPALQLLGLALLLQEPANNERCASPAYPKAHFEGAPPKARARVFAARVFKGLLLDSECSSDSSRAALADLKSPAESGGGRPPAPVAPPPSQHAPLGPFFGLEALGKLYLEGFFEVAAEQLRGALLYLLLHALLLAVAEKELNKSVVRKDVGKRLQQKRLAAGELPLKPLKKAFGALSLVRAAKEAVALFVKEVPFPQYKQYRFVAKRRLLPGKRKLAQKQKVRESLVFPAELKKELGLLKPEYGAAKAFRALALPAKLKYAEPALESPKAP…
Node532	LRGAPLPGAVRSPQAPAGGLKASRALRSLRRRRREGSRRRRGAAQAALEGLSKCSSDSSVAEDVKALVLEGGPALRLCFAALSLGPLLQSLSLLPRVSAAWSRSKVGNVLVSSHFFFYRRRPADKRALNPALQLLGLALLLQEPANNERCASPAYPKAHFEGAPPKARARVFAARVFKGLLLDSECSSDSSRAALADVKSPAESGGGRPPAPVAPPPSQHAPLGPFFGLEALGKLYLEGFFEVAAEQLHGALLYLLLHALLLAVAEKELNKSVVRKDVGKRLQQKRLAAGELPVKPLKKAFGALSLVRAAKEAVALFVKEVPFPQYKQYRFVAKRRLLPGKRKLAQKQKVHESLVFPAELKKELGLLKPEYGAAPAFRALALPAKLKYAEPALESPKAP…
Node533	LRGAPLPGAVRSPQAPAGGLKASRALRSLRRRRREGSRRRRGAAQAALEGLSKCSSDSSVAEDVKALVLEGGPALRLCFAALSLGPLLQSLSLLPRVSAAWSRSKVGNVLLSSHFFFYRRRPADKRALNPALQLLGLALLLQEPANNERCASPAYPKAHFEGAPPKARARVFAARVFKGLLLDSECSSDSSRAALADLKSPAESGGGRPPAPVAPPPSQHAPLGPFFGLEALGKLYLEGFFEVAAEQLRGALLYLLLHALLLAVAEKELNKSVVRKDVGKRLQQKRLAAGELPLKPLKKAFGALSLVRAAKEAVALFVKEVPFPQYKQYRFVAKRRLLPGKRKLAQKQKVRESLVFPAELKKELGLLKPEYGAAKAFRALALPAKLKYAEPALESPKAP…
Node534	LRGAPLPGAVRSPQAPAGGLKASRALRSLRRRRREGSRRRRGAAQAALEGLSKCSSDSSVAEDVKALVLEGGPALRLCFAALSLGPLLQSLSLLPRVSAAWSRSKVGNVLVSSHFFFYRRRPADKRALNPALQLLGLALLLQEPANNERCASPAYPKAHFEGAPPKARARVFAARVFKGLLLDSECSSDSSRAALADVKSPAESGGGRPPAPVAPPPSQHTPLGPFFGLEALGKLYLEGFFEVASEQLHGALLYLLLHALLLAVAEKELNKSVVRKDVGKRLQQKRLAAGELPVKPLKKAFGALSLVRASKEAVALFVKEVPFPQYKQYRFVAKRRLLPGKRKLAQKQKVHESLVFPAELKKELGLLKPEYGAAPAFRALALPAKLKYAEPALESPKAP…
Node535	LRGAPLPGAVRSPQAPAGGLKASRALRSLRRRRREGSRRRRGAAQAALEGLSKCSSDSSVAEDVKALVLEGGPALRLCFAALSLGPLLQSLSLLPRVSAAWSRSKVGNVLLSSHFFFYRRRPADKRALNPALQLLGLALLLQEPANNERCASPAYPKAHFEGAPPKARARVFAARVFKGLLLDSECSSDSSRAALADVKSPAESGGGRPPAPVAPPPSQHAPLGPFFGLEALGKLYLEGFFEVAAEQLRGALLYLLLHALLLAVAEKELNKSVVRKDVGKRLQQKRLAAGELPLKPLKKAFGALSLVRAAKEAVALFVKEVPFPQYKQYRFVAKRRLLPGKRKLAQKQKVRESLVFPAELKKELGLLKPEYGAAPAFRALALPAKLKYAEPALESPKAP…
Node536	LRGAPLPGAVRSPQAPAGGLKASRALRSLRRRRREGSRRRRGAAQAALEGLSKCSSDSSVAEDVKALVLEGGPALRLCFAALSLGPLLQSLSLLPRVSAAWSRSKVGNVLLSSHFFFYRRRPADKRALNPALQLLGLALLLQEPANNERCASPAYPKAHFEGAPPKARARVFAARVFKGLLLDSECSSDSSRAALADVKSPAESGGGRPPAPVAPPPSQHAPLGPFFGLEALGKLYLEGFFEVAAEQLRGALLYLLLHALLLAVAEKELNKSVVRKDVGKRLQQKRLAAGELPLKPLKKAFGALSLVRAAKEAVALFVKEVPFPQYKQYRFVAKRRLLPGKRKLAQKQKVRESLVFPAELKKELGLLKPEYGAAPAFRALALPAKLKYAEPALESPKAP…
Node537	LRGAPLPGAVRSPQAPAGGLKASRALRSLRRRRREGSRRRRGAAQAALEGLSKCSSDSSVAEDVKALVLEGGPALRLCFAALSLGPLLQSLSLLPRVSAAWSRSKVGNVLVSSHFFFYRRRPADKRALNPALQLLGLALLLQEPANNERCASPAYPKAHFEGAPPKARARVFAARVFKGLLLDSECSSDSSRAALADVKSPAESGGGRPPAPVAPPPSQHAPLGPFFGLEALGKLYLEGFFEVAAEQLHGALLYLLLHALLLAVAEKELNKSVVRKDVGKRLQQKRLAAGELPVKPLKKAFGALSLVRAAKEAVALFVKEVPFPQYKQYRFVAKRRLLPGKRKLAQKQKVHESLVFPAELKKELGLLKPEYGAAPAFRALALPAKLKYAEPALESPKAP…
Node538	LRGAPLPGAVRSPQAPAGGLKASRALRSLRRRRREGSRRRRGAAQAALEGLSKCSSDSSVAEDVKALVLEGGPALRLCFAALSLGPLLQSLSLLPRVSAAWSRSKVGNVLVSSHFFFYRRRPADKRALNPALQLLGLALLLQEPANNERCASPAYPKAHFEGAPPKARARVFAARVFKGLLLDSECSSDSSRAALADVKSPAESGGGRPPAPVAPPPSQHAPLGPFFGLEALGKLYLEGFFEVAAEQLHGALLYLLLHALLLAVAEKELNKSVVRKDVGKRLQQKRLAAGELPVKPLKKAFGALSLVRAAKEAVALFVKEVPFPQYKQYRFVAKRRLLPGKRKLAQKQKVHESLVFPAELKKELGLLKPEYGAAPAFRALALPAKLKYAEPALESPKAP…
Node539	LRGAPLPGAVRSPQAPAGGLKASRALRSLRRRRREGSRRRRGAAQAALEGLSKCSSDSSVAEDVKALVLEGGPALRVCFAALSLGPLLQSLSLLPRVSAAWSRSKVGNVLVSSHFFFYRRRPADKRALNPALQLLGLALLLQEPANNERCASPAYPKAHFEGAPPKARARVFAARVFKGLLLDSECSSDSSRAALADVKSPAESGGGRPPAPVAPPPSQHTPLGPFFGLEALGKLYLEGFFEVASEQLHGALLYLLLHALLLAVAEKELNKSVVRKDVGKRLQQKRLAAGELPVKPLKKAFGALSLVRASKEAVALFVKEVPFPQYKQYRFVAKRRLLPGKRKLAQKQKVHESLVFPAELKKELGLLKPEYGAAPAFRALALPAKLKYAEPALESPKAP…
Node540	LRGAPLPGAVRSPQAPAGGLRASRALRSLRRRRREGSRRRRGAAQAALEGLSKCSSDSSVAEDVKALVLEGGPALRVCFAALSLGPLLQSLSLLPRVSAAWSRSKVGNVLVSSHFFFYRRRPADKRALNPALQLLGLALLLQEPANNERCASPAYPKAHFEGAPPKARARVFAARVFKGLLLDSECSSDSSRAALADVKSPAESGGGRPPAPVAPPPSQHTPLGPFFGLEALGKLYLEGFFEVASEQLHGALLYLLLHALLLTVTEKELNKSVVRKDVGKRLQQKRLAAGELPVKPLKKAFGALSLVRASKEAVALFVKEVPFPQYKQYRFVAKRRLLPGKRKLAQKQKVHESLVFPAELKKELGLLKPEYGAAPAYHALALPAKLKYAEPALESPKAP…
Node541	LRGAPLPGAVRSPQAPAGGLRASRALRSLRRRRREGSRRRRGAAQAALEGLSKCSSDSSVTEDVKTLVLEGGPALRVCFAALSLGPLLQSLSLLPRVSAAWSRSKVGNVLVSSHFFFYRRRPADKRALNPALQLLGLALLLQEPANNERCTSPAYPKAHFEGTPPKTRARVFTTRVFKGLLLDSECSSDSSRAALADVKSPAESGGGRPPAPVAPPPSQHTPLGPFFGLEALGKLYLEGFFEVASDQLHGALLYLLLHALLLTVTEKELNKSVVRKDVGKRLQQKRLAAGELPVKPLKKAFGALSLVRASKDAVALFVKEVPFPQYKQYRFVAKRRLLPGKRKLAQKQKVHDSLVFPAELKKELGLLKPEYGAAPAYHALALPAKLKYAEPALESPKSP…
Node542	LRGAPLPGAVRSPQAPAGGLKASRALRSLRRRRREGSRRRRGAAQAALEGLSKCSSDSSVAEDVKALVLEGGPALRLCFAALSLGPLLQSLSLLPRVSAAWSRSKVGNVLVSSHFFFYRRRPADKRALNPALQLLGLALLLQEPANNERCASPAYPKAHFEGAPPKARARVFAARVFKGLLLDSECSSDSSRAALADVKSPAESGGGRPPAPVAPPPSQHTPLGPFFGLEALGKLYLEGFFEVASEQLHGALLYLLLHALLLAVAEKELNKSVVRKDVGKRLQQKRLAAGELPVKPLKKAFGALSLVRAAKEAVALFVKEVPFPQYKQYRFVAKRRLLPGKRKLAQKQKVHESLVFPAELKKELGLLKPEYGAAPAFRALALPAKLKYAEPALESPKAP…
Node543	LRGAPLPGAVRSPQAPAGGLKASRALRSLRRRRREGSRRRRGAAQAALEGLSKCSSDSSVAEDVKALVLEGGPALRLCFAALSLGPLLQSLSLLPRVSAAWSRSKVGNVLVSSHFFFYRRRPADKRALNPALQLLGLALLLQEPANNERCASPAYPKAHFEGAPPKARARVFAARVFKGLLLDSECSSDSSRAALADVKSPAESGGGRPPAPVAPPPSQHTPLGPFFGLEALGKLYLEGFFEVASEQLHGALLYLLLHALLLAVAEKELNKSVVRKDVGKRLQQKRLAAGELPVKPLKKAFGALSLVRASKEAVALFVKEVPFPQYKQYRFVAKRRLLPGKRKLAQKQKVHESLVFPAELKKELGLLKPEYGAAPAFRALALPAKLKYAEPALESPKAP…
Node544	LRGAPLPGAVRSPQAPAGGLKASRALRSLRRRRREGSRRRRGAAQAALEGLSKCSSDSSVAEDVKALVLEGGPALRVCFAALSLGPLLQSLSLLPRVSAAWSRSKVGNVLVSSHFFFYRRRPADKRALNPALQLLGLALLLQEPANNERCASPAYPKAHFEGAPPKARARVFAARVFKGLLLDSECSSDSSRAALADVKSPAESGGGRPPAPVAPPPSQHTPLGPFFGLEALGKLYLEGFFEVASEQLHGALLYLLLHALLLAVAEKELNKSVVRKDVGKRLQQKRLAAGELPVKPLKKAFGALSLVRASKEAVALFVKEVPFPQYKQYRFVAKRRLLPGKRKLAQKQKVHESLVFPAELKKELGLLKPEYGAAPAFRALALPAKLKYAEPALESPKAP…
Node545	LRGAPLPGAVRSPQAPAGGLRASRALRSLRRRRREGSRRRRGAAQAALEGLSKCSSDSSVTEDVKTLVLEGGPALRVCFAALSLGPLLQSLSLLPRVSAAWSRSKVGNVLVSSHFFFYRRRPADKRALNPALQLLGLALLLQEPANNERCTSPAYPKAHFEGTPPKTRARVFTTRVFKGLLLDSECSSDSSRAALADVKSPAESGGGRPPAPVAPPPSQHTPLGPFFGLEALGKLYLEGFFEVASDQLHGALLYLLLHALLLTVTEKELNKSVVRKDVGKRLQQKRLAAGELPVKPLKKAFGALSLVRASKDAVALFVKEVPFPQYKQYRFVAKRRLLPGKRKLAQKQKVHDSLVFPAELKKELGLLKPEYGAAPAYHALALPAKLKYAEPALESPKSP…
Node546	LRGAPLPGAVRSPQAPAGGLRASRALRSLRRRRREGSRRRRGAAQAALEGLSKCSSDSSVTEDVKTLVLEGGPALRVCFAALSLGPLLQSLSLLPRVSAAWSRSKVGNVLVSSHFFFYRRRPADKRALNPALQLLGLALLLQEPANNERCTSPAYPKAHFEGTPPKTRARVFTTRVFKGLLLDSECSSDSSRAALADVKSPAESGGGRPPAPVAPPPSQHTPLGPFFGLEALGKLYLEGFFEVASDQLHGALLYLLLHALLLTVTEKELNKSVVRKDVGKRLQQKRLAAGELPVKPLKKAFGALSLVRASKDAVALFVKEVPFPQYKQYRFVAKRRLLPGKRKLAQKQKVHDSLVFPAELKKELGLLKPEYGSAPAYHALALPAKLKYAEPALESPKSP…
Node547	LRGAPLPGAVRSPQAPAGGLRASRALRSLRRRRREGSRRRRGAAQAALEGLSKCSSDSSVTEDVKTLVLEGGPALRVCFAALSLGPLLQSLSLLPRVSAAWSRSKVGNVLVSSHFFFYRRRPADKRALNPALQLLGLALLLQEPANNERCTSPAYPKAHFEGTPPKTRARVFTTRVFKGLLLDSECSSDSSRAALADVKSPAESGGGRPPAPVAPPPSQHTPLGPFFGLEALGKLYLEGFFEVASDQLHGALLYLLLHALLLTVTEKELNKSVVRKDVGKRLQQKRLAAGELPVKPLKKAFGALSLVRASKDAVALFVKEVPFPQYKQYRFVAKRRLLPGKRKLAQKQKVHDSLVFPAELKKELGLLKPEYGSAPAYHALALPAKLKYAEPALESPKSP…
Node548	LRGAPLPGAVRSPQAPAGGLRASRALRSLRRRRREGSRRRRGAAQAALEGLSKCSSDSSVTEDVKTLVLEGGPALRVCFAALSLGPLLQSLSLLPRVSAAWSRSKVGNVLVSSHFFFYRRRPTDKRTLNPALQLLGLALLLQEPANNERCTSPAYPKAHFEGTPPKTRARVFTTRVFKGLLMDSECSSDSSRAALADVKTPAESGGGRPPAPVAPPPSQHTPLGPFFGLEALGKVYLEGFFEVASDQLHGALLYLLLHALLLTVTEKELNKSVVRKDVGKRLQQKRLAAGELPVKPRKKAFGALNLVRASKDAVALFVKEVPFPQYKQYRFVAKRRLLPGKRKLAQKQKVHDNLVFPAELKKELGLLKPEYGSAPAYHALALPAKLKYAEPALESPKSP…
Node549	LRGAPLPGAVRSPQAPAGGLRASRALRSLRRRRREGSRRRRGAAQAALEGLSKCSSDSSITEDIKTLVLEGGPALRVCFAALSLGPLLQSLSLLPRISAAWSRSKVGNILVSSHFFFYRRRPTDKRTLNPALQLLGLALLLQEPANNERCTSPAYPKAHFEGTPPKTRARVFTTRVFKGLLMDSECSSDSSRAALADIKTPAESGGGRPPAPVAPPPSQHTPLGPFFGLEALGKVYLEGFFEVASDQLHGALLYLLLHALLLTVTEKELNKSIVRKDVGKRLQQKRLAAGELPVKPRKKAFGALNLVRASKDAVALFVKEVPFPQYKQYRFVAKRRVLPGKRKVAQKQKVHDNVVFPAELKKELGVLKPDYGSAPAYHALALPRKLKYAEPALENPKSP…
Node550	LRGAPLPGAVRSPQAPAGGLRASRALRSLRRRRREGSRRRRGAAQAALEGLSKCSSDSSITEDIKTLVLEGGPALRVCFATLSLGPLLQSLSLLPRISAAWSRSKVGNILISSHFFFYRRRPTDKRTLNPALQLLGLALLLQEPANNERCTSPAYPKAHFEGTPPKTRARVFTTRVFKGLLMDSECSSDSSRAALADIKTPAESGGGRPPAPVAPPPSQHTPMGPFFGLEALGKVYLEGFFEVASDQLHGALLYLLLHALLLTVTEKELNKSIVRKDVGKRLQQKRLAAGELPVKPRKKAFGALNLVRASKDAVALFVKEVPFPQYKQYRFVAKRRVLPGKRKVAQKQKVHDNVVFPAELKKELGVLKPDYGSAPAYHALALPRKLKYAEPALENPKSP…
Node551	LRGAPLPGAVRSPQAPAGGLRASRALRSLRRRRREGSRRRRGAAQAALEGLSKCSSDSSITEDIKTLVLEGGPALRVCFATLSLGPLLQSLSLLPRISAAWSRSKVGNILISSHFFFYRRRPTDKRTLNPALQLLGLALLLQEPANNERCTSPAYPKAHFEGTPPKTRARVFTTRVFKGLLMDSECSSDSSRAALADIKTPAESGGGRPPAPVAPPPSQHTPMGPFFGLEALGKVYLEGFFEVASDQLHGALLYLLLHALLLTVTEKELNKSIVRKDVGKRLQQKRLAAGELPVKPRKKAFGALNLVRASKDAVALFVKEVPFPQYKQYRFVAKRRVLPGKRKVAQKQKVHDNVVFPAELKKELGVLKPDYGSAPAYHALALPRKLKYAEPALENPKSP…
Node552	LRGAPLPGAVRSPQAPAGGLRASRALRSLRRRRREGSRRRRGAAQAALEGLSKCSSDSSITEDIKTLVLEGGPALRICFATLSLGPLLQSLSLLPRISAAWSRSKVGNILISSHFFFYRRRPTDKRTLNPALQLLGLALLLQEPANNERCTSPAYPKAHFEGTPPKTRARVFTTRVFKGLMMDSECSSDSSRAALADIKTPAESGGGRPPAPVAPPPSQHTPMGPFFGLEALGKIYLEGFFEVTSDQLHGTLLYLLLHALLLTVTEKELNKSIVRKDVGKRLQQKRLATGELPVKPRKKAFGTLNLVRASKDTVTLFVKEVPFPQYKQYRFVAKRRVLPGKRKVTQKQKVHDNVVFPAELKKELGVLKPDYGSAPAYHALALPRKLKYAEPALENPKSP…
Node553	LRGAPLPGAVRSPQAPAGGLRASRALRSLRRRRREGSRRRRGAAQAALEGLSKCSSDSSITEDIKTLVLEGGPALRICFATLSLGPLLQSLSLTPRISAAWSRSKVGNILISSHFFFYRRRPTDKRTLNPALQLLGLALLLQEPANNERCTSPAYPKAHFEGTPPKTRARVFTTRVFKGLMMDSECSSDSSRAALADIKTPAESGGGRPPAPVAPPPSQHTPMGPFFGLEALGKIYLEGFFEVTSDQLHGTLLYLLLHALLLTVTEKELNKSIVRKDVGKRLQQKRLATGELPVKPRKKAFGTLNLVRASKDTVTLFVKEVPFPQYKQYRFVAKRRILPGKRKITQKQKVHDNIVFPAELKKELGVLKPDYGSAPAYHALALPRKLKYAEPALENPKSP…
Node554	LRGAPLPGAVRSPQAPAGGLRASRALRSLRRRRREGSRRRRGAAQAALEGLSKCSSDSSITEDIKTLVLEGGPALRVCFAALSLGPLLQSLSLLPRISAAWSRSKVGNILVSSHFFFYRRRPTDKRTLNPALQLLGLALLLQEPANNERCTSPAYPKAHFEGTPPKTRARVFTTRVFKGLLMDSECSSDSSRAALADIKTPAESGGGRPPAPVAPPPSQHTPLGPFFGLEALGKVYLEGFFEVASDQLHGALLYLLLHALLLTVTEKELNKSIVRKDVGKRLQQKRLAAGELPVKPRKKAFGALNLVRASKDAVALFVKEVPFPQYKQYRFVAKRRVLPGKRKVAQKQKVHDNVVFPAELKKELGVLKPDYGSAPAYHALALPRKLKYAEPALENPKSP…
Node555	LRGAPLPGAVRSPQAPAGGLRASRALRSLRRRRREGSRRRRGAAQAALEGLSKCSSDSSITEDIKTLVLEGGPALRVCFATLSLGPLLQSLSLLPRISAAWSRSKVGNILISSHFFFYRRRPTDKRTLNPALQLLGLALLLQEPANNERCTSPAYPKAHFEGTPPKTRARVFTTRVFKGLLMDSECSSDSSRAALADIKTPAESGGGRPPAPVAPPPSQHTPMGPFFGLEALGKVYLEGFFEVASDQLHGALLYLLLHALLLTVTEKELNKSIVRKDVGKRLQQKRLASGELPVKPRKKAFGALNLVRASKDAVALFVKEVPFPQYKQYRFVAKRRVLPGKRKVAQKQKVHDNVVFPAELKKELGVLKPDYGSAPAYHALALPRKLKYAEPALENPKSP…
Node556	LRGAPLPGAVRSPQAPAGGLRASRALRSLRRRRREGSRRRRGAAQAALEGLSKCSSDSSVTEDVKTLVLEGGPALRVCFAALSLGPLLQSLSLLPRVSAAWSRSKVGNVLVSSHFFFYRRRPADKRALNPALQLLGLALLLQEPANNERCTSPAYPKAHFEGTPPKTRARVFTTRVFKGLLLDSECSSDSSRAALADVKSPAESGGGRPPAPVAPPPSQHTPLGPFFGLEALGKLYLEGFFEVASDQLHGALLYLLLHALLLTVTEKELNKSVVRKDVGKRLQQKRLAAGELPVKPLKKAFGALSLVRASKDAVALFVKEVPFPQYKQYRFVAKRRLLPGKRKLAQKQKVHDSLVFPAELKKELGLLKPEYGSAPAYHALALPAKLKYAEPALESPKSP…
Node557	LRGAPLPGAVRSPQAPAGGLRASRALRSLRRRRREGSRRRRGAAQAALEGLSKCSSDSSITEDIKTLVLEGGPALRICFATLSLGPLLQSLSLLPRISAAWSRSKVGNILISSHFFFYRRRPTDKRTLNPALQLLGLALLLQEPANNERCTSPAYPKAHFEGTPPKTRARVFTTRVFKGLMMDSECSSDSSRAALADIKTPAESGGGRPPAPVAPPPSQHTPMGPFFGLEALGKVYLEGFFEVTSDQLHGTLLYLLLHALLLTVTEKELNKSIVRKDVGKRLQQKRLATGELPVKPRKKAFGTLNLVRASKDTVTLFVKEVPFPQYKQYRFVAKRRVLPGKRKVTQKQKVHDNVVFPAELKKELGVLKPDYGSAPAYHALALPRKLKYAEPALENPKSP…
Node558	LRGAPLPGAVRSPQAPAGGLRASRALRSLRRRRREGSRRRRGAAQAALEGLSKCSSDSSITEDIKTLVLEGGPALRICFATLSLGPLLQSLSLTPRISAAWSRSKVGNILISSHFFFYRRRPTDKRTMNPALQLLGLALLLQEPANNERCTSPAYPKAHFEGTPPKTRARVFTTRVFKGLMMDSECSSDSSRAALADIKTPAESGGGRPPAPVAPPPSQHTPMGPFFGLEALGKIYLEGFFEVTSDQLHGTLLYLLLHALLLTVTEKELNKSIVRKDVGKRLQQKRMATGELPVKPRKKAFGTLNLVRASKDTVTLFVKEVPFPQYKQYRFVAKRRILPGKRKITQKQKVHDNIVFPAELKKELGVLKPDYGSAPAYHALALPRKLKYAEPALENPKSP…
Node559	MRGAPLPGAVRSPQAPAGGLRASRALRSLRRRRREGSRRRRGAAQAALEGMSKCSSDSSITEDIKTMVLEGGPALRICFATLSMGPLLQSLSMTPRISAAWSRSKVGNIMISSHFFFYRRRPTDKRTMNPALQLLGMAMLMQEPANNERCTSPAYPKAHFEGTPPKTRARVFTTRVFKGLMMDSECSSDSSRAALADIKTPAESGGGRPPAPVAPPPSQHTPMGPFFGLEALGKIYLEGFFEVTSDQLHGTLLYMMLHALLMTVTEKELNKSIVRKDVGKRLQQKRMATGELPVKPRKKAFGTLNLVRASKDTVTLFVKEVPFPQYKQYRFVAKRRILPGKRKITQKQKVHDNIVFPAELKKELGILKPDYGSAPAYHALALPRKLKYAEPALENPKSP…
Node560	MRGAPLPGAVRSPQAPAGGLRASRALRSLRRRRREGSRRRRGAAQAALEGMSKCSSDSSITEDIKTMVLEGGPALRICFATLSMGPLLQSLSMTPRISAAWSRSKVGNIMISSHFFFYRRRPTDKRTMNPALQLLGMAMLMQEPANNERCTSPAYPKAHFEGTPPKTRARVFTTRVFKGLMMDSECSSDSSRAALADIKTPAESGGGRPPAPVAPPPSQHTPMGPFFGLEALGKIYLEGFFEVTSDQLHGTLLYMMLHALLMTVTEKELNKSIVRKDVGKRLQQKRMATGELPVKPRKKAFGTLNLVRASKDTVTLFVKEVPFPQYKQYRFVAKRRILPGKRKITQKQKVHDNIVFPAELKKELGILKPDYGSAPAYHALALPRKLKYAEPALENPKSP…
Node561	MRGAPLPGAVRSPQAPAGGLRASRALRSLRRRRREGSRRRRGAAQAALEGMSKCSSDSSITEDIKTMVLEGGPALRICFATLSMGPLLQSLSMTPRISAAWSRSKVGNIMISSHFFFYRRRPTDKRTMNPALQLLGMAMLMQEPANNERCTSPAYPKAHFEGTPPKTRARVFTTRVFKGLMMDSECSSDSSRAALADIKTPAESGGGRPPAPVAPPPSQHTPMGPFFGLEALGKIYLEGFFEVTSDQLHGTLLYMMLHALLMTVTEKELNKSIVRKDVGKRLQQKRMATGELPVKPRKKAFGTLNLVRASKDTVTLFVKEVPFPQYKQYRFVAKRRILPGKRKITQKQKVHDNIVFPAELKKELGILKPDYGSAPAYHALALPRKLKYAEPALENPKSP…
Node562	MRGAPLPGAVRSPQAPAGGLRASRALRSLRRRRREGSRRRRGAAQAALEGMSKCSSDSSITEDIKTMVLEGGPALRICFATLSMGPLLQSLSMTPRISAAWSRSKVGNIMISSHFFFYRRRPTDKRTMNPALQLLGMAMLMQEPANNERCTSPAYPKAHFEGTPPKTRARVFTTRVFKGLMMDSECSSDSSRAALADIKTPAESGGGRPPAPVAPPPSQHTPMGPFFGLEALGKIYLEGFFEVTSDQLHGTLLYMMLHALLMTVTEKELNKSIVRKDVGKRLQQKRMATGELPVKPRKKAFGTLNLVRASKDTVTLFVKEVPFPQYKQYRFVAKRRILPGKRKITQKQKVHDNIVFPAELKKELGILKPDYGSAPAYHALALPRKFKYAEPALENPKSP…
Node563	LRGAPLPGAVRSPQAPAGGLRASRALRSLRRRRREGSRRRRGAAQAALEGLSKCSSDSSITEDIKTLVLEGGPALRVCFATLSLGPLLQSLSLLPRISAAWSRSKVGNILISSHFFFYRRRPTDKRTLNPALQLLGLALLLQEPANNERCTSPAYPKAHFEGTPPKTRARVFTTRVFKGLMMDSECSSDSSRAALADIKTPAESGGGRPPAPVAPPPSQHTPMGPFFGLEALGKVYLEGFFEVTSDQLHGTLLYLLLHALLLTVTEKELNKSIVRKDVGKRLQQKRLATGELPVKPRKKAFGTLNLVRASKDTVTLFVKEVPFPQYKQYRFVAKRRVLPGKRKVTQKQKVHDNVVFPAELKKELGVLKPDYGSAPAYHALALPRKLKYAEPALENPKSP…
Node564	LRGAPLPGAVRSPQAPAGGLRASRALRSLRRRRREGSRRRRGAAQAALEGLSKCSSDSSITEDIKTLVLEGGPALRVCFATLSLGPLLQSLSLLPRISAAWSRSKVGNILISSHFFFYRRRPTDKRTLNPALQLLGLALLLQEPANNERCTSPAYPKAHFEGTPPKTRARVFTTRVFKGLMMDSECSSDSSRAALADIKTPAESGGGRPPAPVAPPPSQHTPMGPFFGLEALGKVYLEGFFEVTSDQLHGTLLYLLLHALLLTVTEKELNKSIVRKDVGKRLQQKRLATGELPVKPRKKAFGTLNLVRASKDTVTLFVKEVPFPQYKQYRFVAKRRVLPGKRKVTQKQKVHDNVVFPAELKKELGVLKPDYGSAPAYHALALPRKLKYAEPALENPKSP…
Node565	LRGAPLPGAVRSPQAPAGGLRASRALRSLRRRRREGSRRRRGAAQAALEGLSKCSSDSSITEDIKTLVLEGGPALRICFATLSLGPLLQSLSLLPRISAAWSRSKVGNILISSHFFFYRRRPTDKRTLNPALQLLGLALLLQEPANNERCTSPAYPKAHFEGTPPKTRARVFTTRVFKGLMMDSECSSDSSRAALADIKTPAESGGGRPPAPVAPPPSQHTPMGPFFGLEALGKIYLEGFFEVTSDQLHGTLLYLLLHALLLTVTEKELNKSIVRKDVGKRLQQKRLATGELPVKPRKKAFGTLNLVRASKDTVTLFVKEVPFPQYKQYRFVAKRRVLPGKRKVTQKQKVHDNVVFPAELKKELGVLKPDYGSAPAYHALALPRKLKYAEPALENPKSP…
Node566	MRGAPLPGAVRSPQAPAGGLRASRALRSLRRRRREGSRRRRGAAQAALEGMSKCSSDSSITEDIKTMVLEGGPALRICFATLSMGPLLQSLSMTPRISAAWSRSKVGNIMISSHFFFYRRRPTDKRTMNPALQLLGMAMLMQEPANNERCTSPAYPKAHFEGTPPKTRARVFTTRVFKGLMMDSECSSDSSRAALADIKTPAESGGGRPPAPVAPPPSQHTPMGPFFGLEAMGKIYLEGFFEVTSDQLHGTLLYMMLHALLMTVTEKELNKSIVRKDVGKRLQQKRMATGELPVKPRKKAFGTLNLVRASKDTVTLFVKEVPFPQYKQYRFVAKRRILPGKRKITQKQKVHDNIVFPAELKKELGILKPDYGSAPAYHALALPRKFKYAEPALENPKSP…
Node567	MRGAPLPGAVRSPQAPAGGLRASRALRSLRRRRREGSRRRRGAAQAALEGMSKCSSDSSITEDIKTMVLEGGPALRICFATLSMGPLLQSLSMTPRISAAWSRSKVGNIMISSHFFFYRRRPTDKRTMNPALQLLGMAMLMQEPANNERCTSPAYPKAHFEGTPPKTRARVFTTRVFKGLMMDSECSSDSSRAALADIKTPAESGGGRPPAPVAPPPSQHTPMGPFFGLEALGKIYLEGFFEVTSDQLHGTLLYMMLHALLMTVTEKELNKSIVRKDVGKRLQQKRMATGELPVKPRKKAFGTLNLVRASKDTVTLFVKEVPFPQYKQYRFVAKRRILPGKRKITQKQKVHDNIVFPAELKKELGILKPDYGSAPAYHALALPRKLKYAEPALENPKSP…
Node568	MRGAPLPGAVRSPQAPAGGLRASRALRSLRRRRREGSRRRRGAAQAALEGMSKCSSDSSITEDIKTMVLEGGPALRICFATLSMGPLLQSLSMTPRISAAWSRSKVGNIMISSHFFFYRRRPTDKRTMNPALQLLGMAMLMQEPANNERCTSPAYPKAHFEGTPPKTRARVFTTRVFKGLMMDSECSSDSSRAALADIKTPAESGGGRPPAPVAPPPSQHTPMGPFFGLEAMGKIYMEGFFEVTSDQLHGTLLYMMLHALLMTVTEKELNKSIVRKDVGKRLQQKRMATGELPVKPRKKAFGTLNLVRASKDTVTLFVKEVPFPQYKQYRFVAKRRILPGKRKITQKQKVHDNIVFPAELKKELGILKPDYGSAPAYHALALPRKFKYAEPALENPKSP…
Node569	LRGAPLPGAVRSPQAPAGGLRASRALRSLRRRRREGSRRRRGAAQAALEGLSKCSSDSSVTEDVKTLVLEGGPALRVCFAALSLGPLLQSLSLLPRVSAAWSRSKVGNVLVSSHFFFYRRRPTDKRTLNPALQLLGLALLLQEPANNERCTSPAYPKAHFEGTPPKTRARVFTTRVFKGLLMDSECSSDSSRAALADVKTPAESGGGRPPAPVAPPPSQHTPLGPFFGLEALGKIYLEGFFEVTSDQLHGTLLYLLLHALLLTVTEKELNKSVVRKDVGKRLQQKRLAAGELPVKPRKKAFGALNLVRASKDAVALFVKEVPFPQYKQYRFVAKRRLLPGKRKLAQKQKVHDNLVFPAELKKELGLLKPEYGSAPAYHALALPAKLKYAEPALESPKSP…
Node570	LRGAPLPGAVRSPQAPAGGLRASRALRSLRRRRREGSRRRRGAAQAALEGLSKCSSDSSVTEDVKTLVLEGGPALRVCFAALSLGPLLQSLSLLPRISAAWSRSKVGNILVSSHFFFYRRRPTDKRTLNPALQLLGLALLLQEPANNERCTSPAYPKAHFEGTPPKTRARVFTTRVFKGLLMDSECSSDSSRAALADVKTPAESGGGRPPAPVAPPPSQHTPLGPFFGLEALGKIYLEGFFEVTSDQLHGTLLYLLLHALLLTVTEKELNKSIVRKDVGKRLQQKRLAAGELPVKPRKKAFGALNLVRASKDAVALFVKEVPFPQYKQYRFVAKRRVLPGKRKVAQKQKVHDNVVFPAELKKELGLLKPDYGSAPAYHALALPAKLKYAEPALESPKSP…
Node571	MRGAPLPGAVRSPQAPAGGLRASRALRSLRRRRREGSRRRRGAAQAALEGMSKCSSDSSITEDIKTMVLEGGPALRICFATLSMGPLLQSLSMTPRISAAWSRSKVGNIMISSHFFFYRRRPTDKRTMNPALQLLGMAMLMQEPANNERCTSPAYPKAHFEGTPPKTRARVFTTRVFKGLMMDSECSSDSSRAALADIKTPAESGGGRPPAPVAPPPSQHTPMGPFFGLEAMGKIYMEGFFEVTSDQLHGTLLYMMLHALLMTVTEKELNKSIVRKDVGKRLQQKRMATGELPVKPRKKAFGTLNLVRASKDTVTLFVKEVPFPQYKQYRFVAKRRILPGKRKITQKQKVHDNIVFPAELKKELGILKPDYGSAPAYHALALPRKFKYAEPALENPKSP…
Node572	LRGAPLPGAVRSPQAPAGGLRASRALRSLRRRRREGSRRRRGAAQAALEGLSKCSSDSSVTEDVKTLVLEGGPALRVCFAALSLGPLLQSLSLLPRVSAAWSRSKVGNVLVSSHFFFYRRRPADKRALNPALQLLGLALLLQEPANNERCTSPAYPKAHFEGTPPKTRARVFTTRVFKGLLLDSECSSDSSRAALADVKSPAESGGGRPPAPVAPPPSQHTPLGPFFGLEAMGKIYLEGFFEVASDQLHGALLYLLLHALLLTVTEKELNKSVVRKDVGKRLQQKRLAAGELPVKPLKKAFGALSLVRASKDAVALFVKEVPFPQYKQYRFVAKRRLLPGKRKLAQKQKVHDSLVFPAELKKELGLLKPEYGAAPAYHALALPAKLKYAEPALESPKSP…
Node573	LRGAPLPGAVRSPQAPAGGLRASRALRSLRRRRREGSRRRRGAAQAALEGLSKCSSDSSVTEDVKTLVLEGGPALRVCFAALSLGPLLQSLSLLPRISAAWSRSKVGNILVSSHFFFYRRRPTDKRTLNPALQLLGLALLLQEPANNERCTSPAYPKAHFEGTPPKTRARVFTTRVFKGLLMDSECSSDSSRAALADVKTPAESGGGRPPAPVAPPPSQHTPLGPFFGLEAMGKIYLEGFFEVTSDQLHGTLLYLLLHALLLTVTEKELNKSIVRKDVGKRLQQKRLAAGELPVKPRKKAFGALNLVRASKDAVALFVKEVPFPQYKQYRFVAKRRVLPGKRKVAQKQKVHDNVVFPAELKKELGLLKPDYGSAPAYHALALPAKLKYAEPALENPKSP…
Node574	MRGAPLPGAVRSPQAPAGGLRASRALRSLRRRRREGSRRRRGAAQAALEGMSKCSSDSSITEDIKTMVLEGGPALRICFATLSMGPLLQSLSMTPRISAAWSRSKVGNIMISSHFFFYRRRPTDKRTMNPALQLLGMAMLMQEPANNERCTSPAYPKAHFEGTPPKTRARVFTTRVFKGLMMDSECSSDSSRAALADIKTPAESGGGRPPAPVAPPPSQHTPMGPFFGLEAMGKIYMEGFFEVTSDQLHGTLLYMMLHALLMTVTEKELNKSIVRKDVGKRLQQKRMATGELPVKPRKKAFGTLNLVRASKDTVTLFVKEVPFPQYKQYRFVAKRRILPGKRKITQKQKVHDNIVFPAELKKELGILKPDYGSAPAYHALALPRKFKYAEPALENPKSP…
Node575	LRGAPLPGAVRSPQAPAGGLKASRALRSLRRRRREGSRRRRGAAQAALEGLSKCSSDSSLAEDLKALVLEGGPALKLCFAALSLGPLLQSLSLLPRLSAAWSRSKVGNLLLSSHFFFYRRRPADKRALNPALQLLGLALLLQEPANNERCASPAYPKAHFEGAPPKARARVFAARVFKGLLLDSECSSDSSRAALADLKSPAESGGGRPPAPVAPPPSQHAPLGPFFGLEALGKLYMEGFFEVTSDQLHGTLLYMLLHALLLAVAEKELNKSLVRKDVGKRLQQKRLAAGELPLKPLKKAFGALSLLRAAKEALALFLKELPFPQYKQYRFLAKRRLLPGKRKLAQKQKLRESLLFPAELKKELGLLKPEYGAAKAFKALALPAKLKYAEPALESPKAP…
Node576	LRGAPLPGAVRSPQAPAGGLKASRALRSLRRRRREGSRRRRGAAQAALEGLSKCSSDSSLAEDLKALVLEGGPALRLCFAALSLGPLLQSLSLLPRVSAAWSRSKVGNVLLSSHFFFYRRRPADKRALNPALQLLGLALLLQEPANNERCASPAYPKAHFEGAPPKARARVFAARVFKGLLLDSECSSDSSRAALADLKSPAESGGGRPPAPVAPPPSQHAPLGPFFGLEALGKLYMEGFFEVTSDQLHGTLLYMLLHALLLAVAEKELNKSVVRKDVGKRLQQKRLAAGELPLKPLKKAFGALSLLRAAKEALALFLKELPFPQYKQYRFLAKRRLLPGKRKLAQKQKLRESLLFPAELKKELGLLKPEYGAAKAFRALALPAKLKYAEPALESPKAP…
Node577	LRGAPLPGAVRSPQAPAGGLKASRALRSLRRRRREGSRRRRGAAQAALEGLSKCSSDSSVAEDVKALVLEGGPALRLCFAALSLGPLLQSLSLLPRVSAAWSRSKVGNVLLSSHFFFYRRRPADKRALNPALQLLGLALLLQEPANNERCASPAYPKAHFEGAPPKARARVFAARVFKGLLLDSECSSDSSRAALADVKSPAESGGGRPPAPVAPPPSQHAPLGPFFGLEALGKVYMEGFFEVTSDQLHGTLLYMLLHALLLAVAEKELNKSVVRKDVGKRLQQKRLAAGELPLKPLKKAFGALSLVRAAKEAVALFVKEVPFPQYKQYRFVAKRRLLPGKRKLAQKQKVRESLVFPAELKKELGLLKPEYGAAPAFRALALPAKLKYAEPALESPKAP…
Node578	LRGAPLPGAVRSPQAPAGGLRASRALRSLRRRRREGSRRRRGAAQAALEGLSKCSSDSSVAEDVKALVLEGGPALRVCFAALSLGPLLQSLSLLPRVSAAWSRSKVGNVLVSSHFFFYRRRPADKRALNPALQLLGLALLLQEPANNERCASPAYPKAHFEGAPPKARARVFAARVFKGLLLDSECSSDSSRAALADVKSPAESGGGRPPAPVAPPPSQHTPLGPFFGLEALGKVYMEGFFEVTSDQLHGTLLYMLLHALLLAVAEKELNKSVVRKDVGKRLQQKRLAAGELPVKPLKKAFGALSLVRASKEAVALFVKEVPFPQYKQYRFVAKRRLLPGKRKLAQKQKVHESLVFPAELKKELGLLKPEYGAAPAYHALALPAKLKYAEPALESPKAP…
Node579	LRGAPLPGAVRSPQAPAGGLRASRALRSLRRRRREGSRRRRGAAQAALEGLSKCSSDSSVTEDVKTLVLEGGPALRVCFAALSLGPLLQSLSLLPRVSAAWSRSKVGNVLVSSHFFFYRRRPTDKRTLNPALQLLGLALLLQEPANNERCTSPAYPKAHFEGTPPKTRARVFTTRVFKGLLLDSECSSDSSRAALADVKSPAESGGGRPPAPVAPPPSQHTPLGPFFGLEALGKVYMEGFFEVTSDQLHGTLLYMLLHALLLTVTEKELNKSVVRKDVGKRLQQKRLAAGELPVKPLKKAFGALSLVRASKDAVALFVKEVPFPQYKQYRFVAKRRLLPGKRKLAQKQKVHDSLVFPAELKKELGLLKPEYGSAPAYHALALPAKLKYAEPALESPKSP…
Node580	LRGAPLPGAVRSPQAPAGGLRASRALRSLRRRRREGSRRRRGAAQAALEGLSKCSSDSSVAEDVKALVLEGGPALRVCFAALSLGPLLQSLSLLPRVSAAWSRSKVGNVLVSSHFFFYRRRPADKRALNPALQLLGLALLLQEPANNERCASPAYPKAHFEGAPPKARARVFAARVFKGLLLDSECSSDSSRAALADVKSPAESGGGRPPAPVAPPPSQHTPLGPFFGLEALGKVYMEGFFEVTSDQLHGTLLYMLLHALLLAVAEKELNKSVVRKDVGKRLQQKRLAAGELPVKPLKKAFGALSLVRASKEAVALFVKEVPFPQYKQYRFVAKRRLLPGKRKLAQKQKVHESLVFPAELKKELGLLKPEYGAAPAYHALALPAKLKYAEPALESPKAP…
Node581	LRGAPLPGAVRSPQAPAGGLRASRALRSLRRRRREGSRRRRGAAQAALEGLSKCSSDSSVAEDVKALVLEGGPALRVCFAALSLGPLLQSLSLLPRVSAAWSRSKVGNVLVSSHFFFYRRRPADKRALNPALQLLGLALLLQEPANNERCASPAYPKAHFEGAPPKARARVFAARVFKGLLLDSECSSDSSRAALADVKSPAESGGGRPPAPVAPPPSQHTPLGPFFGLEALGKVYMEGFFEVTSDQLHGTLLYMLLHALLLAVAEKELNKSVVRKDVGKRLQQKRLAAGELPVKPLKKAFGALSLVRASKEAVALFVKEVPFPQYKQYRFVAKRRLLPGKRKLAQKQKVHESLVFPAELKKELGLLKPEYGAAPAYHALALPAKLKYAEPALESPKAP…
Node582	LRGAPLPGAVRSPQAPAGGLRASRALRSLRRRRREGSRRRRGAAQAALEGLSKCSSDSSVTEDVKTLVLEGGPALRVCFAALSLGPLLQSLSLLPRVSAAWSRSKVGNVLVSSHFFFYRRRPTDKRTLNPALQLLGLALLLQEPANNERCTSPAYPKAHFEGTPPKTRARVFTTRVFKGLLMDSECSSDSSRAALADVKTPAESGGGRPPAPVAPPPSQHTPLGPFFGLEALGKVYMEGFFEVTSDQLHGTLLYMLLHALLLTVTEKELNKSVVRKDVGKRLQQKRLAAGELPVKPRKKAFGALNLVRASKDAVALFVKEVPFPQYKQYRFVAKRRLLPGKRKLAQKQKVHDNLVFPAELKKELGLLKPEYGSAPAYHALALPAKLKYAEPALESPKSP…
Node583	LRGAPLPGAVRSPQAPAGGLRASRALRSLRRRRREGSRRRRGAAQAALEGLSKCSSDSSVTEDVKTLVLEGGPALRVCFAALSLGPLLQSLSLLPRISAAWSRSKVGNILVSSHFFFYRRRPTDKRTLNPALQLLGLALLLQEPANNERCTSPAYPKAHFEGTPPKTRARVFTTRVFKGLLMDSECSSDSSRAALADVKTPAESGGGRPPAPVAPPPSQHTPLGPFFGLEALGKIYMEGFFEVTSDQLHGTLLYMLLHALLLTVTEKELNKSIVRKDVGKRLQQKRLAAGELPVKPRKKAFGALNLVRASKDAVALFVKEVPFPQYKQYRFVAKRRVLPGKRKVAQKQKVHDNVVFPAELKKELGLLKPDYGSAPAYHALALPRKLKYAEPALENPKSP…
Node584	LRGAPLPGAVRSPQAPAGGLKASRALRSLRRRRREGSRRRRGAAQAALEGLSKCSSDSSVAEDVKALVLEGGPALRLCFAALSLGPLLQSLSLLPRVSAAWSRSKVGNVLVSSHFFFYRRRPADKRALNPALQLLGLALLLQEPANNERCASPAYPKAHFEGAPPKARARVFAARVFKGLLLDSECSSDSSRAALADVKSPAESGGGRPPAPVAPPPSQHTPLGPFFGLEALGKVYMEGFFEVTSDQLHGTLLYMLLHALLLAVAEKELNKSVVRKDVGKRLQQKRLAAGELPVKPLKKAFGALSLVRASKEAVALFVKEVPFPQYKQYRFVAKRRLLPGKRKLAQKQKVHESLVFPAELKKELGLLKPEYGAAPAFRALALPAKLKYAEPALESPKAP…
Node585	LRGAPLPGAVRSPQAPAGGLRASRALRSLRRRRREGSRRRRGAAQAALEGLSKCSSDSSVAEDVKALVLEGGPALRVCFAALSLGPLLQSLSLLPRVSAAWSRSKVGNVLVSSHFFFYRRRPADKRALNPALQLLGLALLLQEPANNERCASPAYPKAHFEGAPPKARARVFAARVFKGLLLDSECSSDSSRAALADVKSPAESGGGRPPAPVAPPPSQHTPLGPFFGLEALGKVYMEGFFEVTSDQLHGTLLYMLLHALLLAVAEKELNKSVVRKDVGKRLQQKRLAAGELPVKPLKKAFGALSLVRASKEAVALFVKEVPFPQYKQYRFVAKRRLLPGKRKLAQKQKVHESLVFPAELKKELGLLKPEYGAAPAYHALALPAKLKYAEPALESPKAP…
Node586	LRGAPLPGAVRSPQAPAGGLRASRALRSLRRRRREGSRRRRGAAQAALEGLSKCSSDSSVAEDVKALVLEGGPALRVCFAALSLGPLLQSLSLLPRVSAAWSRSKVGNVLVSSHFFFYRRRPADKRALNPALQLLGLALLLQEPANNERCASPAYPKAHFEGAPPKARARVFAARVFKGLLLDSECSSDSSRAALADVKSPAESGGGRPPAPVAPPPSQHTPLGPFFGLEALGKVYMEGFFEVTSDQLHGTLLYMLLHALLLTVTEKELNKSVVRKDVGKRLQQKRLAAGELPVKPLKKAFGALSLVRASKDAVALFVKEVPFPQYKQYRFVAKRRLLPGKRKLAQKQKVHDSLVFPAELKKELGLLKPEYGAAPAYHALALPAKLKYAEPALESPKSP…
Node587	LRGAPLPGAVRSPQAPAGGLRASRALRSLRRRRREGSRRRRGAAQAALEGLSKCSSDSSITEDIKTLVLEGGPALRVCFATLSLGPLLQSLSLLPRISAAWSRSKVGNILISSHFFFYRRRPTDKRTLNPALQLLGLALLLQEPANNERCTSPAYPKAHFEGTPPKTRARVFTTRVFKGLLMDSECSSDSSRAALADIKTPAESGGGRPPAPVAPPPSQHTPMGPFFGLEALGKIYMEGFFEVTSDQLHGTLLYMLLHALLLTVTEKELNKSIVRKDVGKRLQQKRLASGELPVKPRKKAFGALNLVRASKDAVALFVKEVPFPQYKQYRFVAKRRVLPGKRKVAQKQKVHDNVVFPAELKKELGVLKPDYGSAPAYHALALPRKLKYAEPALENPKSP…
Node588	LRGAPLPGAVRSPQAPAGGLRASRALRSLRRRRREGSRRRRGAAQAALEGLSKCSSDSSITEDIKTLVLEGGPALRICFATLSLGPLLQSLSLLPRISAAWSRSKVGNILISSHFFFYRRRPTDKRTLNPALQLLGLALLLQEPANNERCTSPAYPKAHFEGTPPKTRARVFTTRVFKGLMMDSECSSDSSRAALADIKTPAESGGGRPPAPVAPPPSQHTPMGPFFGLEALGKIYMEGFFEVTSDQLHGTLLYMLLHALLLTVTEKELNKSIVRKDVGKRLQQKRLATGELPVKPRKKAFGTLNLVRASKDTVTLFVKEVPFPQYKQYRFVAKRRVLPGKRKVTQKQKVHDNVVFPAELKKELGVLKPDYGSAPAYHALALPRKLKYAEPALENPKSP…
Node589	MRGAPLPGAVRSPQAPAGGLRASRALRSLRRRRREGSRRRRGAAQAALEGMSKCSSDSSITEDIKTMVLEGGPALRICFATLSMGPLLQSLSMTPRISAAWSRSKVGNIMISSHFFFYRRRPTDKRTMNPALQLLGMAMLMQEPANNERCTSPAYPKAHFEGTPPKTRARVFTTRVFKGLMMDSECSSDSSRAALADIKTPAESGGGRPPAPVAPPPSQHTPMGPFFGLEAMGKIYMEGFFEVTSDQLHGTLLYMMLHALLMTVTEKELNKSIVRKDVGKRLQQKRMATGELPVKPRKKAFGTLNLVRASKDTVTLFVKEVPFPQYKQYRFVAKRRILPGKRKITQKQKVHDNIVFPAELKKELGILKPDYGSAPAYHALALPRKLKYAEPALENPKSP…
Node590	LRGAPLPGAVRSPQAPAGGLRASRALRSLRRRRREGSRRRRGAAQAALEGLSKCSSDSSVAEDVKALVLEGGPALRVCFAALSLGPLLQSLSLLPRVSAAWSRSKVGNVLVSSHFFFYRRRPADKRALNPALQLLGLALLLQEPANNERCASPAYPKAHFEGAPPKARARVFAARVFKGLLLDSECSSDSSRAALADVKSPAESGGGRPPAPVAPPPSQHTPLGPFFGLEALGKVYLEGFFEVTSDQLHGTLLYLLLHALLLAVAEKELNKSVVRKDVGKRLQQKRLAAGELPVKPLKKAFGALSLVRASKEAVALFVKEVPFPQYKQYRFVAKRRLLPGKRKLAQKQKVHESLVFPAELKKELGLLKPEYGAAPAYHALALPAKLKYAEPALESPKAP…
Node591	LRGAPLPGAVRSPQAPAGGLKASRALRSLRRRRREGSRRRRGAAQAALEGLSKCSSDSSVAEDVKALVLEGGPALRLCFAALSLGPLLQSLSLLPRVSAAWSRSKVGNVLVSSHFFFYRRRPADKRALNPALQLLGLALLLQEPANNERCASPAYPKAHFEGAPPKARARVFAARVFKGLLLDSECSSDSSRAALADVKSPAESGGGRPPAPVAPPPSQHTPLGPFFGLEALGKVYLEGFFEVASDQLHGALLYLLLHALLLAVAEKELNKSVVRKDVGKRLQQKRLAAGELPVKPLKKAFGALSLVRASKEAVALFVKEVPFPQYKQYRFVAKRRLLPGKRKLAQKQKVHESLVFPAELKKELGLLKPEYGAAPAFRALALPAKLKYAEPALESPKAP…
Node592	LRGAPLPGAVRSPQAPAGGLRASRALRSLRRRRREGSRRRRGAAQAALEGLSKCSSDSSITEDIKTLVLEGGPALRVCFATLSLGPLLQSLSLLPRISAAWSRSKVGNILISSHFFFYRRRPTDKRTLNPALQLLGLALLLQEPANNERCTSPAYPKAHFEGTPPKTRARVFTTRVFKGLLMDSECSSDSSRAALADIKTPAESGGGRPPAPVAPPPSQHTPMGPFFGLEALGKIYLEGFFEVTSDQLHGTLLYMLLHALLLTVTEKELNKSIVRKDVGKRLQQKRLASGELPVKPRKKAFGALNLVRASKDAVALFVKEVPFPQYKQYRFVAKRRVLPGKRKVAQKQKVHDNVVFPAELKKELGVLKPDYGSAPAYHALALPRKLKYAEPALENPKSP…
Node593	MRGAPLPGAVRSPQAPAGGLRASRALRSLRRRRREGSRRRRGAAQAALEGMSKCSSDSSITEDIKTMVLEGGPALRICFATLSMGPLLQSLSMTPRISAAWSRSKVGNIMISSHFFFYRRRPTDKRTMNPALQLLGMAMLMQEPANNERCTSPAYPKAHFEGTPPKTRARVFTTRVFKGLMMDSECSSDSSRAALADIKTPAESGGGRPPAPVAPPPSQHTPMGPFFGLEAMGKIYMEGFFEVTSDQLHGTLLYMMLHALLMTVTEKELNKSIVRKDVGKRLQQKRMATGELPVKPRKKAFGTLNLVRASKDTVTLFVKEVPFPQYKQYRFVAKRRILPGKRKITQKQKVHDNIVFPAELKKELGILKPDYGSAPAYHALALPRKFKYAEPALENPKSP…
Node594	MRGAPLPGAVRSPQAPAGGLRASRALRSLRRRRREGSRRRRGAAQAALEGMSKCSSDSSITEDIKTMVLEGGPALRICFATLSMGPLLQSLSMTPRISAAWSRSKVGNIMISSHFFFYRRRPTDKRTMNPALQLLGMAMLMQEPANNERCTSPAYPKAHFEGTPPKTRARVFTTRVFKGLMMDSECSSDSSRAALADIKTPAESGGGRPPAPVAPPPSQHTPMGPFFGLEAMGKIYMEGFFEVTSDQLHGTLLYMMLHALLMTVTEKELNKSIVRKDVGKRLQQKRMATGELPVKPRKKAFGTLNLVRASKDTVTLFVKEVPFPQYKQYRFVAKRRILPGKRKITQKQKVHDNIVFPAELKKELGILKPDYGSAPAYHALALPRKFKYAEPALENPKSP…
Node595	MRGAPLPGAVRSPQAPAGGLRASRALRSLRRRRREGSRRRRGAAQAALEGMSKCSSDSSITEDIKTMVLEGGPALQICFATLSMGPLLQSLSMTPRISAAWSRSKVGNIMISSHFFFYRRRPTDKRTMNPALQLLGMAMLMQEPANNERCTSPAYPKAHFEGTPPKTRARVFTTRVFKGLMMDSECSSDSSRAALADIKTPAESGGGRPPAPVAPPPSQHTPMGPFFGLEAMGKIYMEGFFEVTSDQLHGTLLYMMLHALLMTVTEKELNKSIVRKDVGKRLQQKRMATGELPVKPRKKAFGTLNLVRASKDTVTLFVKEVPFPQYKQYRFVAKRRILPGKRKITQKQKVHDNIVFPAELKKEMGIMKPDYGSAPAYHALALPRKFKYAEPALENPKSP…
Node596	MRGAPLPRAVRSPQAPAGGLRASRALRSLRRRRREGSRRRRGAAQAALEGMSKCSSDSSITEDIKTMVLEGGPALQICFATLSMGPLLQSLSMTPRISAAWSRSKVGNIMISSHFFFYRRRPTDKRTMNPALQLLGMAMLMQEPANNERCTSPAYPKAHFEGTPPKTRARVFTTRVFKGLMMDSECSSDSSRAALADIKTPAESGGGRPPAPVAPPPSQHTPMGPFFGLEAMGKIYLEGFFEVTSDQLHGTLLYMMLHALLMTVTEKELNKSIVRKDVGKRLQQKRMATGELPVKPRKKAFGTLNLVRASKDTVTLFVKEVPFPQYKQYRFVAKRRILPGKRKITQKQKVHDNIVFPAELKKEMGIMKPDYGSAPAYHALALPRKFKYAEPALENPKSP…
Node597	MRGAPLPRAVRSPQAPAGGLRASRALRSLRRRRREGSRRRRGAAQAALEGMSKCSSDSSITEDIKTMVLEGGPALQICFATLSMGPLLQSLSMTPRISAAWSRSKVGNIMISSHFFFYRRRPTDKRTMNPALQLLGMAMLMQEPANNERCTSPAYPKAHFEGTPPKTRARVFTTRVFKGLMMDSECSSDSSRAALADIKTPAESGGGRPPAPVAPPPSQHTPMGPFFGLEALGKIYLEGFFEVTSDQLHGTLLYMMLHALLMTVTEKELNKSIVRKDVGKRLQQKRMATGELPVKPRKKAFGTLNLVRASKDTVTLFVKEVPFPQYKQYRFVAKRRILPGKRKITQKQKVHDNIVFPAELKKEMGIMKPDYGSAPAYHALALPRKFKYAEPALENPKSP…
Node598	MRGAPLPGAVRSPQAPAGGLRASRALRSLRRRRREGSRRRRGAAQAALEGMSKCSSDSSITEDIKTMVLEGGPALRICFATLSMGPLLQSLSMTPRISAAWSRSKVGNIMISSHFFFYRRRPTDKRTMNPALQLLGMAMLMQEPANNERCTSPAYPKAHFEGTPPKTRARVFTTRVFKGLMMDSECSSDSSRAALADIKTPAESGGGRPPAPVAPPPSQHTPMGPFFGLEALGKIYLEGFFEVTSDQLHGTLLYLMLHALLMTVTEKELNKSIVRKDVGKRLQQKRMATGELPVKPRKKAFGTLNLVRASKDTVTLFVKEVPFPQYKQYRFVAKRRILPGKRKITQKQKVHDNIVFPAELKKEMGILKPDYGSAPAYHALALPRKFKYAEPALENPKSP…
Node599	MRGAPLPGAVRSPQAPAGGLRASRALRSLRRRRREGSRRRRGAAQAALEGMSKCSSDSSITEDIKTMVLEGGPALRICFATLSMGPLLQSLSMTPRISAAWSRSKVGNIMISSHFFFYRRRPTDKRTMNPALQLLGMAMLMQEPANNERCTSPAYPKAHFEGTPPKTRARVFTTRVFKGLMMDSECSSDSSRAALADIKTPAESGGGRPPAPVAPPPSQHTPMGPFFGLEALGKIYLEGFFEVTSDQLHGTLLYLMLHALLMTVTEKELNKSIVRKDVGKRLQQKRMATGELPVKPRKKAFGTLNLVRASKDTVTLFVKEVPFPQYKQYRFVAKRRILPGKRKITQKQKVHDNIVFPAELKKEMGIMKPDYGSAPAYHALALPRKFKYAEPALENPKSP…
Node600	LRGAPLPGAVRSPQAPAGGLRASRALRSLRRRRREGSRRRRGAAQAALEGLSKCSSDSSITEDIKTLVLEGGPALRICFATLSLGPLLQSLSLTPRISAAWSRSKVGNILISSHFFFYRRRPTDKRTMNPALQLLGLALLLQEPANNERCTSPAYPKAHFEGTPPKTRARVFTTRVFKGLMMDSECSSDSSRAALADIKTPAESGGGRPPAPVAPPPSQHTPMGPFFGLEALGKVYLEGFFEVASDQLHGALLYLMLHALLMTVTEKELNKSIVRKDVGKRLQQKRMATGELPVKPRKKAFGTLNLVRASKDTVTLFVKEVPFPQYKQYRFVAKRRILPGKRKITQKQKVHDNIVFPAELKKELGILKPDYGSAPAYHALALPRKFKYAEPALENPKSP…
Node601	MRGAPLPGAVRSPQAPAGGLRASRALRSLRRRRREGSRRRRGAAQAALEGMSKCSSDSSITEDIKTMVLEGGPALRICFATLSMGPLLQSLSMTPRISAAWSRSKVGNIMISSHFFFYRRRPTDKRTMNPALQLLGMAMLMQEPANNERCTSPAYPKAHFEGTPPKTRARVFTTRVFKGLMMDSECSSDSSRAALADIKTPAESGGGRPPAPVAPPPSQHTPMGPFFGLEALGKIYLEGFFEVTSDQLHGTLLYLMLHALLMTVTEKELNKSIVRKDVGKRLQQKRMATGELPVKPRKKAFGTLNLVRASKDTVTLFVKEVPFPQYKQYRFVAKRRILPGKRKITQKQKVHDNIVFPAELKKEMGIMKPDYGSAPAYHALALPRKFKYAEPALENPKSP…
Node602	MRGAPLPGAVRSPQAPAGGLRASRALRSLRRRRREGSRRRRGAAQAALEGMSKCSSDSSITEDIKTMVLEGGPALQICFATLSMGPLLQSLSMTPRISAAWSRSKVGNIMISSHFFFYRRRPTDKRTMNPALQLLGMAMLMQEPANNERCTSPAYPKAHFEGTPPKTRARVFTTRVFKGLMMDSECSSDSSRAALADIKTPAESGGGRPPAPVAPPPSQHTPMGPFFGLEALGKIYLEGFFEVTSDQLHGTLLYMMLHALLMTVTEKELNKSIVRKDVGKRLQQKRMATGELPVKPRKKAFGTLNLVRASKDTVTLFVKEVPFPQYKQYRFVAKRRILPGKRKITQKQKVHDNIVFPAELKKEMGIMKPDYGSAPAYHALALPRKFKYAEPALENPKSP…
Node603	MRGAPLPRAVRSPQAPAGGLRASRALRSLRRRRREGSRRRRGAAQAALEGMSKCSSDSSITEDIKTMVLEGGPALQICFATLSMGPLLQSLSMTPRISAAWSRSKVGNIMISSHFFFYRRRPTDKRTMNPALQLLGMAMLMQEPANNERCTSPAYPKAHFEGTPPKTRARVFTTRVFKGLMMDSECSSDSSRAALADIKTPAESGGGRPPAPVAPPPSQHTPMGPFFGLEALGKIYLEGFFEVTSDQLHGTLLYMMLHALLMTVTEKELNKSIVRKDVGKRLQQKRMATGELPVKPRKKAFGTLNLVRASKDTVTLFVKEVPFPQYKQYRFVAKRRILPGKRKITQKQKVHDNIVFPAELKKEMGIMKPDYGSAPAYHALALPRKFKYAEPALENPKSP…
Node604	LRGAPLPGAVRSPQAPAGGLRASRALRSLRRRRREGSRRRRGAAQAALEGLSKCSSDSSITEDIKTLVLEGGPALRVCFATLSLGPLLQSLSLLPRISAAWSRSKVGNILISSHFFFYRRRPTDKRTLNPALQLLGLALLLQEPANNERCTSPAYPKAHFEGTPPKTRARVFTTRVFKGLMMDSECSSDSSRAALADIKTPAESGGGRPPAPVAPPPSQHTPMGPFFGLEALGKLYLEGFFEVASEQLHGALLYLLLHALLLTVTEKELNKSIVRKDVGKRLQQKRMATGELPVKPRKKAFGTLNLVRASKDTVTLFVKEVPFPQYKQYRFVAKRRILPGKRKITQKQKVHDNIVFPAELKKEMGIMKPDYGSAPAYHALALPRKLKYAEPALENPKSP…
Node605	LRGAPLPGAVRSPQAPAGGLRASRALRSLRRRRREGSRRRRGAAQAALEGLSKCSSDSSITEDIKTLVLEGGPALRVCFAALSLGPLLQSLSLLPRISAAWSRSKVGNILVSSHFFFYRRRPTDKRTLNPALQLLGLALLLQEPANNERCTSPAYPKAHFEGTPPKTRARVFTTRVFKGLLMDSECSSDSSRAALADIKTPAESGGGRPPAPVAPPPSQHTPMGPFFGLEALGKLYLEGFFEVAAEQLRGALLYLLLHALLLTVTEKELNKSIVRKDVGKRLQQKRMATGELPVKPRKKAFGTLNLVRASKDTVTLFVKEVPFPQYKQYRFVAKRRILPGKRKITQKQKVHDNIVFPAELKKEMGIMKPDYGSAPAYHALALPRKLKYAEPALENPKSP…
Node606	LRGAPLPGAVRSPQAPAGGLRASRALRSLRRRRREGSRRRRGAAQAALEGLSKCSSDSSITEDIKTLVLEGGPALRVCFAALSLGPLLQSLSLLPRISAAWSRSKVGNILVSSHFFFYRRRPTDKRTLNPALQLLGLALLLQEPANNERCTSPAYPKAHFEGTPPKTRARVFTTRVFKGLLMDSECSSDSSRAALADIKTPAESGGGRPPAPVAPPPSQHTPLGPFFGLEALGKLYLEGFFEVAAEQLRGALLYLLLHALLLTVTEKELNKSIVRKDVGKRLQQKRMATGELPVKPRKKAFGTLNLVRASKDTVTLFVKEVPFPQYKQYRFVAKRRILPGKRKITQKQKVHDNIVFPAELKKEMGIMKPDYGSAPAYHALALPRKLKYAEPALENPKSP…
Node607	LRGAPLPGAVRSPQAPAGGLRASRALRSLRRRRREGSRRRRGAAQAALEGLSKCSSDSSITEDIKTLVLEGGPALRVCFAALSLGPLLQSLSLLPRISAAWSRSKVGNILVSSHFFFYRRRPTDKRTLNPALQLLGLALLLQEPANNERCTSPAYPKAHFEGTPPKTRARVFTTRVFKGLLMDSECSSDSSRAALADIKTPAESGGGRPPAPVAPPPSQHTPLGPFFGLEALGKLYLEGFFEVAAEQLRGALLYLLLHALLLTVTEKELNKSIVRKDVGKRLQQKRMATGELPVKPRKKAFGTLNLVRASKDTVTLFVKEVPFPQYKQYRFVAKRRILPGKRKITQKQKVHDNIVFPAELKKEMGIMKPDYGSAPAYHALALPRKLKYAEPALENPKSP…
Node608	LRGAPLPGAVRSPQAPAGGLRASRALRSLRRRRREGSRRRRGAAQAALEGLSKCSSDSSITEDIKTLVLEGGPALRVCFAALSLGPLLQSLSLLPRISAAWSRSKVGNILVSSHFFFYRRRPTDKRTLNPALQLLGLALLLQEPANNERCTSPAYPKAHFEGTPPKTRARVFTTRVFKGLLMDSECSSDSSRAALADIKTPAESGGGRPPAPVAPPPSQHTPMGPFFGLEALGKLYLEGFFEVAAEQLRGALLYLLLHALLLTVTEKELNKSIVRKDVGKRLQQKRMATGELPVKPRKKAFGTLNLVRASKDTVTLFVKEVPFPQYKQYRFVAKRRILPGKRKITQKQKVHDNIVFPAELKKEMGIMKPDYGSAPAYHALALPRKLKYAEPALENPKSP…
Node609	LRGAPLPGAVRSPQAPAGGLRASRALRSLRRRRREGSRRRRGAAQAALEGLSKCSSDSSITEDIKTLVLEGGPALRVCFAALSLGPLLQSLSLLPRISAAWSRSKVGNILISSHFFFYRRRPTDKRTLNPALQLLGLALLLQEPANNERCTSPAYPKAHFEGTPPKTRARVFTTRVFKGLLMDSECSSDSSRAALADIKTPAESGGGRPPAPVAPPPSQHTPMGPFFGLEALGKLYLEGFFEVAAEQLRGALLYLLLHALLLTVTEKELNKSIVRKDVGKRLQQKRMATGELPVKPRKKAFGTLNLVRASKDTVTLFVKEVPFPQYKQYRFVAKRRILPGKRKITQKQKVHDNIVFPAELKKEMGIMKPDYGSAPAYHALALPRKLKYAEPALENPKSP…
Node610	LRGAPLPGAVRSPQAPAGGLRASRALRSLRRRRREGSRRRRGAAQAALEGLSKCSSDSSITEDIKTLVLEGGPALRVCFATLSLGPLLQSLSLLPRISAAWSRSKVGNILISSHFFFYRRRPTDKRTLNPALQLLGLALLLQEPANNERCTSPAYPKAHFEGTPPKTRARVFTTRVFKGLMMDSECSSDSSRAALADIKTPAESGGGRPPAPVAPPPSQHTPMGPFFGLEALGKLYLEGFFEVASEQLHGALLYLLLHALLLTVTEKELNKSIVRKDVGKRLQQKRMATGELPVKPRKKAFGTLNLVRASKDTVTLFVKEVPFPQYKQYRFVAKRRILPGKRKITQKQKVHDNIVFPAELKKEMGIMKPDYGSAPAYHALALPRKLKYAEPALENPKSP…
Node611	LRGAPLPGAVRSPQAPAGGLRASRALRSLRRRRREGSRRRRGAAQAALEGLSKCSSDSSITEDIKTLVLEGGPALRICFATLSLGPLLQSLSLLPRISAAWSRSKVGNILISSHFFFYRRRPTDKRTLNPALQLLGLALLLQEPANNERCTSPAYPKAHFEGTPPKTRARVFTTRVFKGLMMDSECSSDSSRAALADIKTPAESGGGRPPAPVAPPPSQHTPMGPFFGLEALGKLYLEGFFEVASDQLHGALLYLLLHALLLTVTEKELNKSIVRKDVGKRLQQKRMATGELPVKPRKKAFGTLNLVRASKDTVTLFVKEVPFPQYKQYRFVAKRRILPGKRKITQKQKVHDNIVFPAELKKEMGIMKPDYGSAPAYHALALPRKLKYAEPALENPKSP…
Node612	LRGAPLPGAVRSPQAPAGGLRASRALRSLRRRRREGSRRRRGAAQAALEGLSKCSSDSSITEDIKTLVLEGGPALRICFATLSLGPLLQSLSLTPRISAAWSRSKVGNILISSHFFFYRRRPTDKRTMNPALQLLGLALLLQEPANNERCTSPAYPKAHFEGTPPKTRARVFTTRVFKGLMMDSECSSDSSRAALADIKTPAESGGGRPPAPVAPPPSQHTPMGPFFGLEALGKVYLEGFFEVASDQLHGALLYLMLHALLMTVTEKELNKSIVRKDVGKRLQQKRMATGELPVKPRKKAFGTLNLVRASKDTVTLFVKEVPFPQYKQYRFVAKRRILPGKRKITQKQKVHDNIVFPAELKKEMGIMKPDYGSAPAYHALALPRKFKYAEPALENPKSP…
Node613	LRGAPLPGAVRSPQAPAGGLRASRALRSLRRRRREGSRRRRGAAQAALEGLSKCSSDSSVTEDVKTLVLEGGPALRVCFAALSLGPLLQSLSLLPRISAAWSRSKVGNILVSSHFFFYRRRPTDKRTLNPALQLLGLALLLQEPANNERCTSPAYPKAHFEGTPPKTRARVFTTRVFKGLLMDSECSSDSSRAALADVKTPAESGGGRPPAPVAPPPSQHTPLGPFFGLEALGKLYLEGFFELAAEQLRGALLYLLLHALLLTVTEKELNKSIVRKDVGKRLQQKRMATGELPVKPRKKAFGTLNLVRASKDTVTLFVKEVPFPQYKQYRFVAKRRILPGKRKITQKQKVHDNIVFPAELKKEMGIMKPDYGSAPAYHALALPRKLKYAEPALENPKSP…
Node614	LRGAPLPGAVRSPQAPAGGLRASRALRSLRRRRREGSRRRRGAAQAALEGLSKCSSDSSITEDIKTLVLEGGPALRVCFAALSLGPLLQSLSLLPRISAAWSRSKVGNILVSSHFFFYRRRPTDKRTLNPALQLLGLALLLQEPANNERCTSPAYPKAHFEGTPPKTRARVFTTRVFKGLLMDSECSSDSSRAALADIKTPAESGGGRPPAPVAPPPSQHTPMGPFFGLEALGKLYLEGFFEVAAEQLRGALLYLLLHALLLTVTEKELNKSIVRKDVGKRLQQKRMATGELPVKPRKKAFGTLNLVRASKDTVTLFVKEVPFPQYKQYRFVAKRRILPGKRKITQKQKVHDNIVFPAELKKEMGIMKPDYGSAPAYHALALPRKLKYAEPALENPKSP…
Node615	LRGAPLPGAVRSPQAPAGGLRASRALRSLRRRRREGSRRRRGAAQAALEGLSKCSSDSSITEDIKTLVLEGGPALRVCFATLSLGPLLQSLSLLPRISAAWSRSKVGNILISSHFFFYRRRPTDKRTLNPALQLLGLALLLQEPANNERCTSPAYPKAHFEGTPPKTRARVFTTRVFKGLLMDSECSSDSSRAALADIKTPAESGGGRPPAPVAPPPSQHTPMGPFFGLEALGKLYLEGFFEVASEQLHGALLYLLLHALLLTVTEKELNKSIVRKDVGKRLQQKRMATGELPVKPRKKAFGTLNLVRASKDTVTLFVKEVPFPQYKQYRFVAKRRILPGKRKITQKQKVHDNIVFPAELKKEMGIMKPDYGSAPAYHALALPRKLKYAEPALENPKSP…
Node616	LRGAPLPGAVRSPQAPAGGLRASRALRSLRRRRREGSRRRRGAAQAALEGLSKCSSDSSITEDIKTLVLEGGPALRICFATLSLGPLLQSLSLTPRISAAWSRSKVGNILISSHFFFYRRRPTDKRTMNPALQLLGLALLLQEPANNERCTSPAYPKAHFEGTPPKTRARVFTTRVFKGLMMDSECSSDSSRAALADIKTPAESGGGRPPAPVAPPPSQHTPMGPFFGLEALGKVYLEGFFEVASDQLHGALLYLMLHALLMTVTEKELNKSIVRKDVGKRLQQKRMATGELPVKPRKKAFGTLNLVRASKDTVTLFVKEVPFPQYKQYRFVAKRRILPGKRKITQKQKVHDNIVFPAELKKEMGIMKPDYGSAPAYHALALPRKFKYAEPALENPKSP…
Node617	LRGAPLPGAVRSPQAPAGGLRASRALRSLRRRRREGSRRRRGAAQAALEGLSKCSSDSSITEDIKTLVLEGGPALRICFATLSLGPLLQSLSLTPRISAAWSRSKVGNILISSHFFFYRRRPTDKRTMNPALQLLGLALLLQEPANNERCTSPAYPKAHFEGTPPKTRARVFTTRVFKGLMMDSECSSDSSRAALADIKTPAESGGGRPPAPVAPPPSQHTPMGPFFGLEALGKVYLEGFFEVASDQLHGALLYLMLHALLMTVTEKELNKSIVRKDVGKRLQQKRMATGELPVKPRKKAFGTLNLVRASKDTVTLFVKEVPFPQYKQYRFVAKRRILPGKRKITQKQKVHDNIVFPAELKKEMGIMKPDYGSAPAYHALALPRKFKYAEPALENPKSP…
Node618	MRGAPLPGAVRSPQAPAGGLRASRALRSLRRRRREGSRRRRGAAQAALEGMSKCSSDSSITEDIKTMVLEGGPALRICFATLSMGPLLQSLSMTPRISAAWSRSKVGNILISSHFFFYRRRPTDKRTMNPALQLLGMAMLMQEPANNERCTSPAYPKAHFEGTPPKTRARVFTTRVFKGLMMDSECSSDSSRAALADIKTPAESGGGRPPAPVAPPPSQHTPMGPFFGLEALGKVYLEGFFEVTSDQLHGTLLYLMLHALLMTVTEKELNKSIVRKDVGKRLQQKRMATGELPVKPRKKAFGTLNLVRASKDTVTLFVKEVPFPQYKQYRFVAKRRILPGKRKITQKQKVHDNIVFPAELKKEMGIMKPDYGSAPAYHALALPRKFKYAEPALENPKSP…
Node619	MRGAPLPGAVRSPQAPAGGLRASRALRSLRRRRREGSRRRRGAAQAALEGMSKCSSDSSITEDIKTMVLEGGPALRICFATLSMGPLLQSLSMTPRISAAWSRSKVGNIMISSHFFFYRRRPTDKRTMNPALQLLGMAMLMQEPANNERCTSPAYPKAHFEGTPPKTRARVFTTRVFKGLMMDSECSSDSSRAALADIKTPAESGGGRPPAPVAPPPSQHTPMGPFFGLEALGKIYLEGFFEVTSDQLHGTLLYLMLHALLMTVTEKELNKSIVRKDVGKRLQQKRMATGELPVKPRKKAFGTLNLVRASKDTVTLFVKEVPFPQYKQYRFVAKRRILPGKRKITQKQKVHDNIVFPAELKKEMGIMKPDYGSAPAYHALALPRKFKYAEPALENPKSP…
Node620	LRGAPLPGAVRSPQAPAGGLRASRALRSLRRRRREGSRRRRGAAQAALEGLSKCSSDSSVAEDVKALVLEGGPALRVCFAALSLGPLLQSLSLLPRVSAAWSRSKVGNVLVSSHFFFYRRRPADKRALNPALQLLGLALLLQEPANNERCASPAYPKAHFEGAPPKARARVFAARVFKGLLLDSECSSDSSRAALADVKSPAESGGGRPPAPVAPPPSQHTPLGPFFGLEALGKLYLEGFFELAAEKLKGALLYLLLHALLLTVTEKELNKSVVRKDVGKRLQQKRLATGELPVKPRKKAFGTLNLVRASKDTVTLFVKEVPFPQYKQYRFVAKRRILPGKRKITQKQKVHDNIVFPAELKKELGILKPDYGSAPAYHALALPRKLKYAEPALENPKSP…
Node621	LRGAPLPGAVRSPQAPAGGLRASRALRSLRRRRREGSRRRRGAAQAALEGLSKCSSDSSVAEDVKALVLEGGPALRVCFAALSLGPLLQSLSLLPRVSAAWSRSKVGNVLVSSHFFFYRRRPADKRALNPALQLLGLALLLQEPANNERCASPAYPKAHFEGAPPKARARVFAARVFKGLLLDSECSSDSSRAALADVKSPAESGGGRPPAPVAPPPSQHTPLGPFFGLEALGKLYLEGFFELAAEKLKGALLYLLLHALLLTVTEKELNKSVVRKDVGKRLQQKRLATGELPVKPRKKAFGTLNLVRASKDTVTLFVKEVPFPQYKQYRFVAKRRILPGKRKITQKQKVHDNIVFPAELKKELGILKPDYGSAPAYHALALPRKLKYAEPALENPKSP…
Node622	LRGAPLPGAVRSPQAPAGGLRASRALRSLRRRRREGSRRRRGAAQAALEGLSKCSSDSSVAEDVKALVLEGGPALRVCFAALSLGPLLQSLSLLPRVSAAWSRSKVGNVLVSSHFFFYRRRPADKRALNPALQLLGLALLLQEPANNERCASPAYPKAHFEGAPPKARARVFAARVFKGLLLDSECSSDSSRAALADVKSPAESGGGRPPAPVAPPPSQHTPLGPFFGLEALGKLYLEGFFELAAEKLKGALLYLLLHALLLTVTEKELNKSVVRKDVGKRLQQKRLATGELPVKPRKKAFGTLNLVRASKDTVTLFVKEVPFPQYKQYRFVAKRRILPGKRKITQKQKVHDNIVFPAELKKELGILKPDYGSAPAYHALALPRKLKYAEPALENPKSP…
Node623	LRGAPLPGAVRSPQAPAGGLRASRALRSLRRRRREGSRRRRGAAQAALEGLSKCSSDSSVAEDVKALVLEGGPALRVCFAALSLGPLLQSLSLLPRVSAAWSRSKVGNVLVSSHFFFYRRRPADKRALNPALQLLGLALLLQEPANNERCASPAYPKAHFEGAPPKARARVFAARVFKGLLLDSECSSDSSRAALADVKSPAESGGGRPPAPVAPPPSQHTPLGPFFGLEALGKLYLEGFFELAAEKLKGALLYLLLHALLLTVTEKELNKSVVRKDVGKRLQQKRLATGELPVKPRKKAFGTLNLVRASKDTVTLFVKEVPFPQYKQYRFVAKRRILPGKRKITQKQKVHDNIVFPAELKKELGILKPDYGSAPAYHALALPRKLKYAEPALENPKSP…
Node624	LRGAPLPGAVRSPQAPAGGLRASRALRSLRRRRREGSRRRRGAAQAALEGLSKCSSDSSVAEDVKALVLEGGPALRVCFAALSLGPLLQSLSLLPRVSAAWSRSKVGNVLVSSHFFFYRRRPADKRALNPALQLLGLALLLQEPANNERCASPAYPKAHFEGAPPKARARVFAARVFKGLLLDSECSSDSSRAALADVKSPAESGGGRPPAPVAPPPSQHTPLGPFFGLEALGKLYLEGFFELAAEKLKGALLYLLLHALLLTVTEKELNKSVVRKDVGKRLQQKRLATGELPVKPRKKAFGTLNLVRASKDTVTLFVKEVPFPQYKQYRFVAKRRILPGKRKITQKQKVHDNIVFPAELKKELGILKPDYGSAPAYHALALPRKLKYAEPALENPKSP…
Node625	LRGAPLPGAVRSPQAPAGGLRASRALRSLRRRRREGSRRRRGAAQAALEGLSKCSSDSSVTEDVKTLVLEGGPALRVCFAALSLGPLLQSLSLLPRVSAAWSRSKVGNVLVSSHFFFYRRRPADKRALNPALQLLGLALLLQEPANNERCTSPAYPKAHFEGTPPKTRARVFTTRVFKGLLLDSECSSDSSRAALADVKSPAESGGGRPPAPVAPPPSQHTPLGPFFGLEALGKLYLEGFFELAAEKLKGALLYLLLHALLLTVTEKELNKSIVRKDVGKRLQQKRLATGELPVKPRKKAFGTLNLVRASKDTVTLFVKEVPFPQYKQYRFVAKRRILPGKRKITQKQKVHDNIVFPAELKKELGILKPDYGSAPAYHALALPRKLKYAEPALENPKSP…
Node626	LRGAPLPGAVRSPQAPAGGLRASRALRSLRRRRREGSRRRRGAAQAALEGLSKCSSDSSVTEDVKTLVLEGGPALRVCFAALSLGPLLQSLSLLPRVSAAWSRSKVGNVLVSSHFFFYRRRPADKRALNPALQLLGLALLLQEPANNERCTSPAYPKAHFEGTPPKTRARVFTTRVFKGLLLDSECSSDSSRAALADVKSPAESGGGRPPAPVAPPPSQHTPLGPFFGLEALGKLYLEGFFELAAEKLKGALLYLLLHALLLTVTEKELNKSIVRKDVGKRLQQKRLATGELPVKPRKKAFGTLNLVRASKDTVTLFVKEVPFPQYKQYRFVAKRRILPGKRKITQKQKVHDNIVFPAELKKELGILKPDYGSAPAYHALALPRKLKYAEPALENPKSP…
Node627	LRGAPLPGAVRSPQAPAGGLRASRALRSLRRRRREGSRRRRGAAQAALEGLSKCSSDSSVTEDVKTLVLEGGPALRVCFAALSLGPLLQSLSLLPRVSAAWSRSKVGNVLVSSHFFFYRRRPADKRALNPALQLLGLALLLQEPANNERCTSPAYPKAHFEGTPPKTRARVFTTRVFKGLLLDSECSSDSSRAALADVKSPAESGGGRPPAPVAPPPSQHTPLGPFFGLEALGKLYLEGFFELAAEKLKGALLYLLLHALLLTVTEKELNKSIVRKDVGKRLQQKRLATGELPVKPRKKAFGTLNLVRASKDTVTLFVKEVPFPQYKQYRFVAKRRILPGKRKITQKQKVHDNIVFPAELKKELGILKPDYGSAPAYHALALPRKLKYAEPALENPKSP…
Node628	LRGAPLPGAVRSPQAPAGGLRASRALRSLRRRRREGSRRRRGAAQAALEGLSKCSSDSSVTEDVKTLVLEGGPALRVCFAALSLGPLLQSLSLLPRVSAAWSRSKVGNVLVSSHFFFYRRRPADKRALNPALQLLGLALLLQEPANNERCTSPAYPKAHFEGTPPKTRARVFTTRVFKGLLLDSECSSDSSRAALADVKSPAESGGGRPPAPVAPPPSQHTPLGPFFGLEALGKLYLEGFFELAAEKLKGALLYLLLHALLLTVTEKELNKSVVRKDVGKRLQQKRLATGELPVKPRKKAFGTLNLVRASKDTVTLFVKEVPFPQYKQYRFVAKRRILPGKRKITQKQKVHDNIVFPAELKKELGILKPDYGSAPAYHALALPRKLKYAEPALENPKSP…
Node629	LRGAPLPGAVRSPQAPAGGLRASRALRSLRRRRREGSRRRRGAAQAALEGLSKCSSDSSVTEDVKTLVLEGGPALRVCFAALSLGPLLQSLSLLPRVSAAWSRSKVGNVLVSSHFFFYRRRPADKRALNPALQLLGLALLLQEPANNERCTSPAYPKAHFEGTPPKTRARVFTTRVFKGLLLDSECSSDSSRAALADVKSPAESGGGRPPAPVAPPPSQHTPLGPFFGLEALGKLYLEGFFELAAEKLKGALLYLLLHALLLTVTEKELNKSIVRKDVGKRLQQKRLATGELPVKPRKKAFGTLNLVRASKDTVTLFVKEVPFPQYKQYRFVAKRRILPGKRKITQKQKVHDNIVFPAELKKELGILKPDYGSAPAYHALALPRKLKYAEPALENPKSP…
Node630	LRGAPLPGAVRSPQAPAGGLRASRALRSLRRRRREGSRRRRGAAQAALEGLSKCSSDSSVTEDVKTLVLEGGPALRVCFAALSLGPLLQSLSLLPRVSAAWSRSKVGNVLVSSHFFFYRRRPTDKRTLNPALQLLGLALLLQEPANNERCTSPAYPKAHFEGTPPKTRARVFTTRVFKGLLLDSECSSDSSRAALADVKSPAESGGGRPPAPVAPPPSQHTPLGPFFGLEALGKLYLEGFFELAAEQLRGALLYLLLHALLLTVTEKELNKSIVRKDVGKRLQQKRLATGELPVKPRKKAFGTLNLVRASKDTVTLFVKEVPFPQYKQYRFVAKRRILPGKRKITQKQKVHDNIVFPAELKKELGILKPDYGSAPAYHALALPRKLKYAEPALENPKSP…
Node631	MRGAPLPGAVRSPQAPAGGLRASRALRSLRRRRREGSRRRRGAAQAALEGMSKCSSDSSITEDIKTMVLEGGPALRICFATLSMGPLLQSLSMTPRISAAWSRSKVGNIMISSHFFFYRRRPTDKRTMNPALQLLGMAMLMQEPANNERCTSPAYPKAHFEGTPPKTRARVFTTRVFKGLMMDSECSSDSSRAALADIKTPAESGGGRPPAPVAPPPSQHTPMGPFFGLEALGKVYLEGFFEVTSDQLHGTLLYLMLHALLMTVTEKELNKSIVRKDVGKRLQQKRMATGELPVKPRKKAFGTLNLVRASKDTVTLFVKEVPFPQYKQYRFVAKRRILPGKRKITQKQKVHDNIVFPAELKKEMGIMKPDYGSAPAYHALALPRKFKYAEPALENPKSP…
Node632	LRGAPLPGAVRSPQAPAGGLRASRALRSLRRRRREGSRRRRGAAQAALEGLSKCSSDSSITEDIKTLVLEGGPALRVCFAALSLGPLLQSLSLLPRISAAWSRSKVGNILVSSHFFFYRRRPTDKRTLNPALQLLGLALLLQEPANNERCTSPAYPKAHFEGTPPKTRARVFTTRVFKGLLMDSECSSDSSRAALADIKTPAESGGGRPPAPVAPPPSQHTPMGPFFGLEALGKLYLEGFFEVAAEQLRGALLYLLLHALLLTVTEKELNKSIVRKDVGKRLQQKRMATGELPVKPRKKAFGTLNLVRASKDSVTLFVKEVPFPQYKQYRFVAKRRILPGKRKITQKQKVHDNIVFPAELKKELGILKPDYGSAPAYHALALPRKLKYAEPALENPKSP…
Node633	LRGAPLPGAVRSPQAPAGGLRASRALRSLRRRRREGSRRRRGAAQAALEGLSKCSSDSSITEDIKTLVLEGGPALRVCFAALSLGPLLQSLSLLPRISAAWSRSKVGNILVSSHFFFYRRRPTDKRTLNPALQLLGLALLLQEPANNERCTSPAYPKAHFEGTPPKTRARVFTTRVFKGLLMDSECSSDSSRAALADIKTPAESGGGRPPAPVAPPPSQHTPMGPFFGLEALGKLYLEGFFEVAAEQLRGALLYLLLHALLLTVTEKELNKSIVRKDVGKRLQQKRMATGELPVKPRKKAFGTLNLVRASKDSVTLFVKEVPFPQYKQYRFVAKRRILPGKRKITQKQKVHDNIVFPAELKKELGILKPDYGSAPAYHALALPRKLKYAEPALENPKSP…
Node634	LRGAPLPGAVRSPQAPAGGLRASRALRSLRRRRREGSRRRRGAAQAALEGLSKCSSDSSITEDIKTLVLEGGPALRVCFATLSLGPLLQSLSLLPRISAAWSRSKVGNILISSHFFFYRRRPTDKRTLNPALQLLGLALLLQEPANNERCTSPAYPKAHFEGTPPKTRARVFTTRVFKGLMMDSECSSDSSRAALADIKTPAESGGGRPPAPVAPPPSQHTPMGPFFGLEALGKLYLEGFFEVASEQLHGALLYLLLHALLLTVTEKELNKSIVRKDVGKRLQQKRMATGELPVKPRKKAFGTLNLVRASKDTVTLFVKEVPFPQYKQYRFVAKRRILPGKRKITQKQKVHDNIVFPAELKKELGILKPDYGSAPAYHALALPRKLKYAEPALENPKSP…
Node635	LRGAPLPGAVRSPQAPAGGLRASRALRSLRRRRREGSRRRRGAAQAALEGLSKCSSDSSITEDIKTLVLEGGPALRVCFATLSLGPLLQSLSLLPRISAAWSRSKVGNILISSHFFFYRRRPTDKRTLNPALQLLGLALLLQEPANNERCTSPAYPKAHFEGTPPKTRARVFTTRVFKGLMMDSECSSDSSRAALADIKTPAESGGGRPPAPVAPPPSQHTPMGPFFGLEALGKLYLEGFFEVASEQLHGALLYLLLHALLLTVTEKELNKSIVRKDVGKRLQQKRMATGELPVKPRKKAFGTLNLVRASKDTVTLFVKEVPFPQYKQYRFVAKRRILPGKRKITQKQKVHDNIVFPAELKKELGILKPDYGSAPAYHALALPRKLKYAEPALENPKSP…
Node636	MRGAPLPGAVRSPQAPAGGLRASRALRSLRRRRREGSRRRRGAAQAALEGMSKCSSDSSITEDIKTMVLEGGPALRICFATLSMGPLLQSLSMTPRISAAWSRSKVGNIMISSHFFFYRRRPTDKRTMNPALQLLGMAMLMQEPANNERCTSPAYPKAHFEGTPPKTRARVFTTRVFKGLMMDSECSSDSSRAALADIKTPAESGGGRPPAPVAPPPSQHTPMGPFFGLEALGKVYLEGFFEVTSDQLHGTLLYLMLHALLMTVTEKELNKSIVRKDVGKRLQQKRMATGELPVKPRKKAFGTLNLVRASKDTVTLFVKEVPFPQYKQYRFVAKRRILPGKRKITQKQKVHDNIVFPAELKKEMGIMKPDYGSAPAYHALALPRKFKYAEPALENPKSP…
Node637	MRGAPLPGAVRSPQAPAGGLRASRALRSLRRRRREGSRRRRGAAQAALEGMSKCSSDSSITEDIKTMVLEGGPALRICFATLSMGPLLQSLSMTPRISAAWSRSKVGNIMISSHFFFYRRRPTDKRTMNPALQLLGMAMLMQEPANNERCTSPAYPKAHFEGTPPKTRARVFTTRVFKGLMMDSECSSDSSRAALADIKTPAESGGGRPPAPVAPPPSQHTPMGPFFGLEALGKIYLEGFFEVTSDQLHGTLLYLMLHALLMTVTEKELNKSIVRKDVGKRLQQKRMATGELPVKPRKKAFGTLNLVRASKDTVTLFVKEVPFPQYKQYRFVAKRRILPGKRKITQKQKVHDNIVFPAELKKEMGIMKPDYGSAPAYHALALPRKFKYAEPALENPKSP…
Node638	MRGAPLPGAVRSPQAPAGGLRASRALRSLRRRRREGSRRRRGAAQAALEGMSKCSSDSSITEDIKTMVLEGGPALRICFATLSMGPLLQSLSMTPRISAAWSRSKVGNIMISSHFFFYRRRPTDKRTMNPALQLLGMAMLMQEPANNERCTSPAYPKAHFEGTPPKTRARVFTTRVFKGLMMDSECSSDSSRAALADIKTPAESGGGRPPAPVAPPPSQHTPMGPFFGLEALGKIYLEGFFEVTSDQLHGTLLYLMLHALLMTVTEKELNKSIVRKDVGKRLQQKRMATGELPVKPRKKAFGTLNLVRASKDTVTLFVKEVPFPQYKQYRFVAKRRILPGKRKITQKQKVHDNIVFPAELKKEMGIMKPDYGSAPAYHALALPRKFKYAEPALENPKSP…
Node639	MRGAPLPGAVRSPQAPAGGLRASRALRSLRRRRREGSRRRRGAAQAALEGMSKCSSDSSITEDIKTMVLEGGPALQICFATLSMGPLLQSLSMTPRISAAWSRSKVGNIMISSHFFFYRRRPTDKRTMNPALQLLGMAMLMQEPANNERCTSPAYPKAHFEGTPPKTRARVFTTRVFKGLMMDSECSSDSSRAALADIKTPAESGGGRPPAPVAPPPSQHTPMGPFFGLEALGKIYLEGFFEVTSDQLHGTLLYMMLHALLMTVTEKELNKSIVRKDVGKRLQQKRMATGELPVKPRKKAFGTLNLVRASKDTVTLFVKEVPFPQYKQYRFVAKRRILPGKRKITQKQKVHDNIVFPAELKKEMGIMKPDYGSAPAYHALALPRKFKYAEPALENPKSP…
Node640	MRGAPLPGAVRSPQAPAGGLRASRALRSLRRRRREGSRRRRGAAQAALEGMSKCSSDSSITEDIKTMVLEGGPALQICFATLSMGPLLQSLSMTPRISAAWSRSKVGNIMISSHFFFYRRRPTDKRTMNPALQLLGMAMLMQEPANNERCTSPAYPKAHFEGTPPKTRARVFTTRVFKGLMMDSECSSDSSRAALADIKTPAESGGGRPPAPVAPPPSQHTPMGPFFGLEALGKIYLEGFFEVTSDQLHGTLLYMMLHALLMTVTEKELNKSIVRKDVGKRLQQKRMATGELPVKPRKKAFGTLNLVRASKDTVTLFVKEVPFPQYKQYRFVAKRRILPGKRKITQKQKVHDNIVFPAELKKEMGIMKPDYGSAPAYHALALPRKFKYAEPALENPKSP…
Node641	LRGAPLPGAVRSPQAPAGGLRASRALRSLRRRRREGSRRRRGAAQAALEGLSKCSSDSSITEDIKTLVLEGGPALRVCFAALSLGPLLQSLSLLPRISAAWSRSKVGNILISSHFFFYRRRPTDKRTLNPALQLLGLALLLQEPANNERCTSPAYPKAHFEGTPPKTRARVFTTRVFKGLLMDSECSSDSSRAALADIKTPAESGGGRPPAPVAPPPSQHTPMGPFFGLEALGKLYLEGFFEVAAEQLRGALLYLLLHALLLTVTEKELNKSIVRKDVGKRLQQKRMATGELPVKPRKKAFGTLNLVRASKDTVTLFVKEVPFPQYKQYRFVAKRRILPGKRKITQKQKVHDNIVFPAELKKELGILKPDYGSAPAYHALALPRKFKYAEPALENPKSP…
Node642	LRGAPLPGAVRSPQAPAGGLRASRALRSLRRRRREGSRRRRGAAQAALEGLSKCSSDSSITEDIKTLVLEGGPALRICFATLSLGPLLQSLSLTPRISAAWSRSKVGNILISSHFFFYRRRPTDKRTMNPALQLLGLALLLQEPANNERCTSPAYPKAHFEGTPPKTRARVFTTRVFKGLMMDSECSSDSSRAALADIKTPAESGGGRPPAPVAPPPSQHTPMGPFFGLEALGKVYLEGFFEVASDQLHGALLYLMLHALLMTVTEKELNKSIVRKDVGKRLQQKRMATGELPVKPRKKAFGTLNLVRASKDTVTLFVKEVPFPQYKQYRFVAKRRILPGKRKITQKQKVHDNIVFPAELKKELGILKPDYGSAPAYHALALPRKFKYAEPALENPKSP…
Node643	LRGAPLPGAVRSPQAPAGGLRASRALRSLRRRRREGSRRRRGAAQAALEGLSKCSSDSSITEDIKTLVLEGGPALRVCFAALSLGPLLQSLSLLPRISAAWSRSKVGNILISSHFFFYRRRPTDKRTLNPALQLLGLALLLQEPANNERCTSPAYPKAHFEGTPPKTRARVFTTRVFKGLLMDSECSSDSSRAALADIKTPAESGGGRPPAPVAPPPSQHTPMGPFFGLEALGKLYLEGFFEVAAEQLHGALLYLLLHALLLTVTEKELNKSIVRKDVGKRLQQKRMATGELPVKPRKKAFGTLNLVRASKDTVTLFVKEVPFPQYKQYRFVAKRRILPGKRKITQKQKVHDNIVFPAELKKELGILKPDYGSSPSYHALNLPRKFRYSEPALHNPKSP…
Node644	LRGAPLPGAVRSPQAPAGGLRASRALRSLRRRRREGSRRRRGAAQAALEGLSKCSSDSSITEDIKTLVLEGGPALRICFATLSLGPLLQSLSLTPRISAAWSRSKVGNILISSHFFFYRRRPTDKRTMNPALQLLGLALLLQEPANNERCTSPAYPKAHFEGTPPKTRARVFTTRVFKGLMMDSECSSDSSRAALADIKTPAESGGGRPPAPVAPPPSQHTPMGPFFGLEALGKVYLEGFFEVASDQLHGALLYLMLHALLMTVTEKELNKSIVRKDVGKRLQQKRMATGELPVKPRKKAFGTLNLVRASKDTVTLFVKEVPFPQYKQYRFVAKRRILPGKRKITQKQKVHDNIVFPAELKKELGILKPDYGSAPAYHALNLPRKFRYAEPALENPKSP…
Node645	MRGAPLPGAVRSPQAPAGGLRASRALRSLRRRRREGSRRRRGAAQAALEGMSKCSSDSSITEDIKTMVLEGGPALRICFATLSMGPLLQSLSMTPRISAAWSRSKVGNIMISSHFFFYRRRPTDKRTMNPALQLLGMAMLMQEPANNERCTSPAYPKAHFEGTPPKTRARVFTTRVFKGLMMDSECSSDSSRAALADIKTPAESGGGRPPAPVAPPPSQHTPMGPFFGLEALGKIYLEGFFEVTSDQLHGTLLYLMLHALLMTVTEKELNKSIVRKDVGKRLQQKRMATGELPVKPRKKAFGTLNLVRASKDTVTLFVKEVPFPQYKQYRFVAKRRILPGKRKITQKQKVHDNIVFPAELKKEMGIMKPDYGSAPAYHALALPRKFKYAEPALENPKSP…
Node646	LRGAPLPGAVRSPQAPAGGLKASRALRSLRRRRREGSRRRRGAAQAALEGLSKCSSDSSVAEDVKALVLEGGPALRVCFAALSLGPLLQSLSLLPRVSAAWSRSKVGNVLVSSHFFFYRRRPADKRALNPALQLLGLALLLQEPANNERCASPAYPKAHFEGAPPKARARVFAARVFKGLLLDSECSSDSSRAALADVKSPAESGGGRPPAPVAPPPSQHTPLGPFFGLEALGKLYLEGFFELAAEKLKGALLYLLLHALLLTVTEKELNKSVVRKDVGKRLQQKRLATGELPVKPRKKAFGALNLVRASKDAVALFVKEVPFPQYKQYRFVAKRRVLPGKRKVAQKQKVHDNVVFPAELKKELGVLKPDYGSAPAYHALALPRKLKYAEPALENPKSP…
Node647	LRGAPLPGAVRSPQAPAGGLRASRALRSLRRRRREGSRRRRGAAQAALEGLSKCSSDSSVTEDVKTLVLEGGPALRVCFAALSLGPLLQSLSLLPRVSAAWSRSKVGNVLVSSHFFFYRRRPTDKRTLNPALQLLGLALLLQEPANNERCTSPAYPKAHFEGTPPKTRARVFTTRVFKGLLLDSECSSDSSRAALADVKSPAESGGGRPPAPVAPPPSQHTPLGPFFGLEALGKLYLEGFFELAAEQLRGALLYLLLHALLLTVTEKELNKSIVRKDVGKRLQQKRMATGELPVKPRKKAFGTLNLVRASKDTVTLFVKEVPFPQYKQYRFVAKRRVLPGKRKVTQKQKVHDNVVFPAELKKELGVLKPDYGSAPAYHALALPRKFKYAEPALENPKSP…
Node648	LRGAPLPGAVRSPQAPAGGLRASRALRSLRRRRREGSRRRRGAAQAALEGLSKCSSDSSITEDIKTLVLEGGPALRVCFATLSLGPLLQSLSLLPRISAAWSRSKVGNILISSHFFFYRRRPTDKRTLNPALQLLGLALLLQEPANNERCTSPAYPKAHFEGTPPKTRARVFTTRVFKGLMMDSECSSDSSRAALADIKTPAESGGGRPPAPVAPPPSQHTPMGPFFGLEALGKLYLEGFFEVASEQLHGALLYLLLHALLLTVTEKELNKSIVRKDVGKRLQQKRMATGELPVKPRKKAFGTLNLVRASKDTVTLFVKEVPFPQYKQYRFVAKRRILPGKRKITQKQKVHDNIVFPAELKKELGILKPDYGSAPAYHALALPRKFKYAEPALENPKSP…
Node649	LRGAPLPGAVRSPQAPAGGLRASRALRSLRRRRREGSRRRRGAAQAALEGLSKCSSDSSITEDIKTLVLEGGPALRVCFAALSLGPLLQSLSLLPRISAAWSRSKVGNILVSSHFFFYRRRPTDKRTLNPALQLLGLALLLQEPANNERCTSPAYPKAHFEGTPPKTRARVFTTRVFKGLLMDSECSSDSSRAALADVKTPAESGGGRPPAPVAPPPSQHTPLGPFFGLEALGKLYLEGFFEVAAEQLRGALLYLLLHALLLTVTEKELNKSIVRKDVGKRLQQKRMATGELPVKPRKKAFGTLNLVRASKDTVTLFVKEVPFPQYKQYRFVAKRRILPGKRKITQKQKVHDNIVFPAELKKELGVLKPDYGSAPAYHALALPRKFKYAEPALENPKSP…
Node650	LRGAPLPGAVRSPQAPAGGLRASRALRSLRRRRREGSRRRRGAAQAALEGLSKCSSDSSITEDIKTLVLEGGPALRICFATLSLGPLLQSLSLLPRISAAWSRSKVGNILISSHFFFYRRRPTDKRTLNPALQLLGLALLLQEPANNERCTSPAYPKAHFEGTPPKTRARVFTTRVFKGLMMDSECSSDSSRAALADIKTPAESGGGRPPAPVAPPPSQHTPMGPFFGLEALGKLYLEGFFEVASDQLHGALLYLLLHALLLTVTEKELNKSIVRKDVGKRLQQKRMATGELPVKPRKKAFGTLNLVRASKDTVTLFVKEVPFPQYKQYRFVAKRRILPGKRKITQKQKVHDNIVFPAELKKELGILKPDYGSAPAYHALALPRKFKYAEPALENPKSP…
Node651	LRGAPLPGAVRSPQAPAGGLRASRALRSLRRRRREGSRRRRGAAQAALEGLSKCSSDSSITEDIKTLVLEGGPALRICFATLSLGPLLQSLSLTPRISAAWSRSKVGNILISSHFFFYRRRPTDKRTLNPALQLLGLALLLQEPANNERCTSPAYPKAHFEGTPPKTRARVFTTRVFKGLMMDSECSSDSSRAALADIKTPAESGGGRPPAPVAPPPSQHTPMGPFFGLEALGKVYLEGFFEVASDQLHGALLYLLLHALLLTVTEKELNKSIVRKDVGKRLQQKRMATGELPVKPRKKAFGTLNLVRASKDTVTLFVKEVPFPQYKQYRFVAKRRILPGKRKITQKQKVHDNIVFPAELKKELGILKPDYGSAPAYHALALPRKFKYAEPALENPKSP…
Node652	LRGAPLPGAVRSPQAPAGGLRASRALRSLRRRRREGSRRRRGAAQAALEGLSKCSSDSSVTEDVKTLVLEGGPALRVCFAALSLGPLLQSLSLLPRVSAAWSRSKVGNVLVSSHFFFYRRRPADKRALNPALQLLGLALLLQEPANNERCTSPAYPKAHFEGTPPKTRARVFTTRVFKGLLLDSECSSDSSRAALADVKSPAESGGGRPPAPVAPPPSQHTPLGPFFGLEALGKLYLEGFFELAAEKLKGALLYLLLHALLLTVTEKELNKSIVRKDVGKRLQQKRLATGELPVKPRKKAFGTLNLVRASKDTVTLFVKEVPFPQYKQYRFVAKRRVLPGKRKVTQKQKVHDNVVFPAELKKELGVLKPDYGSAPAYHALALPRKLKYAEPALENPKSP…
Node653	LRGAPLPGAVRSPQAPAGGLRASRALRSLRRRRREGSRRRRGAAQAALEGLSKCSSDSSITEDIKTLVLEGGPALRICFATLSLGPLLQSLSLLPRISAAWSRSKVGNILISSHFFFYRRRPTDKRTLNPALQLLGLALLLQEPANNERCTSPAYPKAHFEGTPPKTRARVFTTRVFKGLMMDSECSSDSSRAALADIKTPAESGGGRPPAPVAPPPSQHTPMGPFFGLEALGKLYLEGFFEVASEQLHGALLYLLLHALLLTVTEKELNKSIVRKDVGKRLQQKRMATGELPVKPRKKAFGTLNLVRASKDTVTLFVKEVPFPQYKQYRFVAKRRILPGKRKITQKQKVHDNIVFPAELKKELGILKPDYGSAPAYHALALPRKFKYAEPALENPKSP…
Node654	LRGAPLPGAVRSPQAPAGGLRASRALRSLRRRRREGSRRRRGAAQAALEGLSKCSSDSSVTEDVKTLVLEGGPALRVCFAALSLGPLLQSLSLLPRVSAAWSRSKVGNVLVSSHFFFYRRRPADKRALNPALQLLGLALLLQEPANNERCTSPAYPKAHFEGTPPKTRARVFTTRVFKGLLLDSECSSDSSRAALADVKSPAESGGGRPPAPVAPPPSQHTPLGPFFGLEALGKLYLEGFFELAAEKLKGALLYLLLHALLLTVTEKELNKSVVRKDVGKRLQQKRLATGELPVKPRKKAFGTLNLVRASKDTVTLFVKEVPFPQYKQYRFVAKRRVLPGKRKVTQKQKVHDNVVFPAELKKELGVLKPDYGSAPAYHALALPRKLKYAEPALENPKSP…
Node655	LRGAPLPGAVRSPQAPAGGLRASRALRSLRRRRREGSRRRRGAAQAALEGLSKCSSDSSVTEDVKTLVLEGGPALRVCFAALSLGPLLQSLSLLPRVSAAWSRSKVGNVLVSSHFFFYRRRPADKRALNPALQLLGLALLLQEPANNERCTSPAYPKAHFEGTPPKTRARVFTTRVFKGLLLDSECSSDSSRAALADVKSPAESGGGRPPAPVAPPPSQHTPLGPFFGLEALGKLYLEGFFELAAEKLKGALLYLLLHALLLTVTEKELNKSIVRKDVGKRLQQKRLATGELPVKPRKKAFGTLNLVRASKDTVTLFVKEVPFPQYKQYRFVAKRRVLPGKRKVTQKQKVHDNVVFPAELKKELGVLKPDYGSAPAYHALALPRKLKYAEPALENPKSP…
Node656	LRGAPLPGAVRSPQAPAGGLRASRALRSLRRRRREGSRRRRGAAQAALEGLSKCSSDSSITEDIKTLVLEGGPALRVCFAALSLGPLLQSLSLLPRISAAWSRSKVGNILVSSHFFFYRRRPTDKRTLNPALQLLGLALLLQEPANNERCTSPAYPKAHFEGTPPKTRARVFTTRVFKGLLMDSECSSDSSRAALADVKTPAESGGGRPPAPVAPPPSQHTPLGPFFGLEALGKLYLEGFFEVAAEQLRGALLYLLLHALLLTVTEKELNKSIVRKDVGKRLQQKRMATGELPVKPRKKAFGTLNLVRASKDTVTLFVKEVPFPQYKQYRFVAKRRILPGKRKITQKQKVHDNIVFPAELKKELGVLKPDYGSAPAYHALALPRKFKYAEPALENPKSP…
Node657	LRGAPLPGAVRSPQAPAGGLRASRALRSLRRRRREGSRRRRGAAQAALEGLSKCSSDSSITEDIKTLVLEGGPALRICFATLSLGPLLQSLSLTPRISAAWSRSKVGNILISSHFFFYRRRPTDKRTMNPALQLLGLALLLQEPANNERCTSPAYPKAHFEGTPPKTRARVFTTRVFKGLMMDSECSSDSSRAALADIKTPAESGGGRPPAPVAPPPSQHTPMGPFFGLEALGKVYLEGFFEVASDQLHGALLYLMLHALLMTVTEKELNKSIVRKDVGKRLQQKRMATGELPVKPRKKAFGTLNLVRASKDTVTLFVKEVPFPQYKQYRFVAKRRILPGKRKITQKQKVHDNIVFPAELKKELGILKPDYGSAPAYHALALPRKFKYAEPALENPKSP…
Node658	MRGAPLPGAVRSPQAPAGGLRASRALRSLRRRRREGSRRRRGAAQAALEGMSKCSSDSSITEDIKTMVLEGGPALRICFATLSMGPLLQSLSMTPRISAAWSRSKVGNIMISSHFFFYRRRPTDKRTMNPALQLLGMAMLMQEPANNERCTSPAYPKAHFEGTPPKTRARVFTTRVFKGLMMDSECSSDSSRAALADIKTPAESGGGRPPAPVAPPPSQHTPMGPFFGLEALGKVYLEGFFEVTSDQLHGTLLYLMLHALLMTVTEKELNKSIVRKDVGKRLQQKRMATGELPVKPRKKAFGTLNLVRASKDTVTLFVKEVPFPQYKQYRFVAKRRILPGKRKITQKQKVHDNIVFPAELKKEMGILKPDYGSAPAYHALALPRKFKYAEPALENPKSP…
Node659	MRGAPLPGAVRSPQAPAGGLRASRALRSLRRRRREGSRRRRGAAQAALEGMSKCSSDSSITEDIKTMVLEGGPALRICFATLSMGPLLQSLSMTPRISAAWSRSKVGNIMISSHFFFYRRRPTDKRTMNPALQLLGMAMLMQEPANNERCTSPAYPKAHFEGTPPKTRARVFTTRVFKGLMMDSECSSDSSRAALADIKTPAESGGGRPPAPVAPPPSQHTPMGPFFGLEALGKIYLEGFFEVTSDQLHGTLLYLMLHALLMTVTEKELNKSIVRKDVGKRLQQKRMATGELPVKPRKKAFGTLNLVRASKDTVTLFVKEVPFPQYKQYRFVAKRRILPGKRKITQKQKVHDNIVFPAELKKEMGIMKPDYGSAPAYHALALPRKFKYAEPALENPKSP…
Node660	MRGAPLPGAVRSPQAPAGGLRASRALRSLRRRRREGSRRRRGAAQAALEGMSKCSSDSSITEDIKTMVLEGGPALRICFATLSMGPLLQSLSMTPRISAAWSRSKVGNIMISSHFFFYRRRPTDKRTMNPALQLLGMAMLMQEPANNERCTSPAYPKAHFEGTPPKTRARVFTTRVFKGLMMDSECSSDSSRAALADIKTPAESGGGRPPAPVAPPPSQHTPMGPFFGLEALGKIYLEGFFEVTSDQLHGTLLYLMLHALLMTVTEKELNKSIVRKDVGKRLQQKRMATGELPVKPRKKAFGTLNLVRASKDTVTLFVKEVPFPQYKQYRFVAKRRILPGKRKITQKQKVHDNIVFPAELKKEMGIMKPDYGSAPAYHALALPRKFKYAEPALENPKSP…
Node661	LRGAPLPGAVRSPQAPAGGLRASRALRSLRRRRREGSRRRRGAAQAALEGLSKCSSDSSVAEDVKALVLEGGPALRVCFAALSLGPLLQSLSLLPRVSAAWSRSKVGNVLVSSHFFFYRRRPADKRALNPALQLLGLALLLQEPANNERCASPAYPKAHFEGAPPKARARVFAARVFKGLLLDSECSSDSSRAALADVKSPAESGGGRPPAPVAPPPSQHTPLGPFFGLEALGKLYLEGFFELAAEKLKGALLYLLLHALLLTVTEKELNKSVVRKDVGKRLQQKRLATGELPVKPRKKAFGTLNLVRASKDTVTLFVKEVPFPQYKQYRFVAKRRVLPGKRKVTQKQKVHDNVVFPAELKKELGVLKPDYGSAPAYHALALPRKLKYAEPALENPKSP…
Node662	LRGAGLPGAVKSPQAPAGGLKASRALRSLRRRRREGSRRRRGAAQAALEGLSKCSSDSSLAEDLKALVLEGGPALKLCFAALSLGPLLQSLSLLPRLSAAWSRSKVGSLLLSSHFFFYRRRPAEKRALSPALQLLGLALLLQEPASSERCASPAYPKAHFEGAPPKARARVFAARVFKGLLLESECSSESSRAALAELKAPAESGGGRPPAPVAPPPSQHAPLGPFFGLEALGKLYLEGFFELAAEKLLGALLYLLLHALLLAVAEKELNKSVVRKDVGKRLQQKRLAAGELPVKPRKKAFGALSLVRASKDAVALFVKEVPFPQYKQYRFVAKRRLLPGKRKLAQKQKVHDSLVFPAELKKELGLLKPEYGSAPAYHALALPRKLKYAEPALENPKSP…
Node663	LKGAGLPGALKAPQAPAGGLKAAKALKALKKKKKEGAKKKKGAAQAALEGLAKCAAEAALAEELKALLLEGGPALKLCFAALALGPLLQALALLPKLAAAWARAKLGSLLLAAKFFFYKKKPAEKKALSPALQLLGLALLLQEPASSEKCAAPAYPKARFEGAPPKAKAKLFAAKLFKGLLLEAECAAEAAKAALAELKAPAESGGGRPPAPVAPPPAQRAPLGPFFGLEALGKLYLEGFFELAAEKLLGALLYLLLHALLLAVAEKELSKALVRKEVGKRLQQKRLAAGELPVKPLKKAFGALSLLKAAKEALALFLKELPFPQYKQYKFLAKKKLLPGKKKLAQKQKLRESLLFPAELKKELGLLKPEYGAAPAYHALALPAKLKYAEPALESPKSP…
Node664	LRGAGLPGAVKAPQAPAGGLKAARALRALRRRRREGARRRRGAAQAALEGLAKCAAEAALAEELKALLLEGGPALKLCFAALSLGPLLQALALLPRLAAAWARAKVGSLLLAARFFFYKKKPAEKKALSPALQLLGLALLLQEPASSERCAAPAYPKARFEGAPPKARARLFAARLFKGLLLEAECAAEAARAALAELKAPAESGGGRPPAPVAPPPSQHAPLGPFFGLEALGKLYLEGFFELAAEKLLGALLYLLLHALLLAVAEKELSKSLVRKEVGKRLQQKRLAAGELPVKPLKKAFGALSLVRAAKEAVALFVKEVPFPQYKQYRFVAKRRLLPGKRKLAQKQKVRESLVFPAELKKELGLLKPEYGAAPAYHALALPAKLKYAEPALESPKSP…
Node665	LRGAGLPGAVKAPQAPAGGLKAARALRALRRRRREGARRRRGAAQAALEGLAKCAAEAALAEELKALVLEGGPALKLCFAALSLGPLLQALALLPRLAAAWARAKVGSLLLAARFFFYRRRPAEKRALSPALQLLGLALLLQEPASSERCAAPAYPKARFEGAPPKARARVFAARVFKGLLLEAECAAEAARAALAELKAPAESGGGRPPAPVAPPPSQHAPLGPFFGLEALGKLYLEGFFELAAEKLLGALLYLLLHALLLAVAEKELSKSLVRKDVGKRLQQKRLAAGELPVKPLKKAFGALSLVRAAKEAVALFVKEVPFPQYKQYRFVAKRRLLPGKRKLAQKQKVHESLVFPAELKKELGLLKPEYGAAPAYHALALPRKLKYAEPALENPKSP…
Node666	LRGAGLPGAVKSPQAPAGGLKASRALRSLRRRRREGSRRRRGAAQAALEGLSKCSSESSLAEELKALVLEGGPALKLCFAALSLGPLLQSLSLLPRLSAAWSRSKVGSLLLSSHFFFYRRRPAEKRALSPALQLLGLALLLQEPASSERCASPAYPKAHFEGAPPKARARVFAARVFKGLLLESECSSESSRAALAELKAPAESGGGRPPAPVAPPPSQHAPLGPFFGLEALGKLYLEGFFELAAEKLLGALLYLLLHALLLAVAEKELNKSLVRKDVGKRLQQKRLAAGELPVKPRKKAFGALSLVRASKDAVALFVKEVPFPQYKQYRFVAKRRLLPGKRKLAQKQKVHDSLVFPAELKKELGLLKPEYGAAPAYHALALPRKLKYAEPALENPKSP…
Node667	LRGAGLPGAVKSPQAPAGGLKASRALRSLRRRRREGSRRRRGAAQAALEGLSKCSSDSSLAEDLKALVLEGGPALKLCFAALSLGPLLQSLSLLPRLSAAWSRSKVGSLLLSSHFFFYRRRPAEKRALSPALQLLGLALLLQEPASSERCASPAYPKAHFEGAPPKARARVFAARVFKGLLLESECSSDSSRAALADLKAPAESGGGRPPAPVAPPPSQHAPLGPFFGLEALGKLYLEGFFELAAEKLKGALLYLLLHALLLAVAEKELNKSVVRKDVGKRLQQKRLAAGELPVKPRKKAFGALSLVRASKDAVALFVKEVPFPQYKQYRFVAKRRLLPGKRKLAQKQKVHDSLVFPAELKKELGLLKPEYGSAPAYHALALPRKLKYAEPALENPKSP…
Node668	LRGAPLPGAVRSPQAPAGGLKASRALRSLRRRRREGSRRRRGAAQAALEGLSKCSSDSSLAEDLKALVLEGGPALKLCFAALSLGPLLQSLSLLPRLSAAWSRSKVGNLLLSSHFFFYRRRPADKRALNPALQLLGLALLLQEPANNERCASPAYPKAHFEGAPPKARARVFAARVFKGLLLDSECSSDSSRAALADLKSPAESGGGRPPAPVAPPPSQHAPLGPFFGLEALGKLYLEGFFELAAEKLKGALLYLLLHALLLAVAEKELNKSVVRKDVGKRLQQKRLAAGELPVKPRKKAFGALNLVRASKDAVALFVKEVPFPQYKQYRFVAKRRLLPGKRKLAQKQKVHDNLVFPAELKKELGLLKPEYGSAPAYHALALPRKLKYAEPALENPKSP…
Node669	LRGAGLPGAVKAPQAPAGGLKAARALRALRRRRREGARRRRGAAQAALEGLAKCAAEAALAEELKALLLEGGPALKLCFAALSLGPLLQALALLPRLAAAWARAKVGSLLLAARFFFYKKKPAEKKALSPALQLLGLALLLQEPASSERCAAPAYPKARFEGAPPKARARLFAARLFKGLLLEAECAAEAARAALAELKAPAESGGGRPPAPVAPPPSQHAPLGPFFGLEALGKLYLEGFFELAAEKLLGALLYLLLHALLLAVAEKELSKSLVRKEVGKRLQQKRLAAGELPVKPLKKAFGALSLVRAAKEAVALFVKEVPFPQYKQYRFVAKRRLLPGKRKLAQKQKVRESLVFPAELKKELGLLKPEYGAAPAYHALALPRKLKYAEPALENPKSP…
Node670	LRGAGLPGAVKAPQAPAGGLKAARALRALRRRRREGARRRRGAAQAALEGLAKCAAEAALAEELKALVLEGGPALKLCFAALSLGPLLQALALLPRLSAAWSRSKVGSLLLAARFFFYRRRPAEKRALSPALQLLGLALLLQEPASSERCAAPAYPKARFEGAPPKARARVFAARVFKGLLLEAECAAEAARAALAELKAPAESGGGRPPAPVAPPPSQHAPLGPFFGLEALGKLYLEGFFELAAEKLLGALLYLLLHALLLAVAEKELSKSLVRKDVGKRLQQKRLAAGELPVKPLKKAFGALSLVRASKEAVALFVKEVPFPQYKQYRFVAKRRLLPGKRKLAQKQKVHESLVFPAELKKELGLLKPEYGAAPAYHALALPRKLKYAEPALENPKSP…
Node671	LRGAGLPGAVKSPQAPAGGLKASRALRSLRRRRREGSRRRRGAAQAALEGLSKCSSESSLAEELKALVLEGGPALKLCFAALSLGPLLQSLSLLPRLSAAWSRSKVGSLLLAAHFFFYRRRPAEKRALSPALQLLGLALLLQEPASSERCASPAYPKAHFEGAPPKARARVFAARVFKGLLLESECSSESSRAALAELKAPAESGGGRPPAPVAPPPSQHAPLGPFFGLEALGKLYLEGFFELAAEKLLGALLYLLLHALLLAVAEKELSKSLVRKDVGKRLQQKRLAAGELPVKPLKKAFGALSLVRASKEAVALFVKEVPFPQYKQYRFVAKRRLLPGKRKLAQKQKVHESLVFPAELKKELGLLKPEYGAAPAYHALALPRKLKYAEPALENPKSP…
Node672	LKGAGLPGALKAPQAPAGGLKAAKALKALKKKKKEGAKKKKGAAQAALEGLAKCAAEAALAEELKALLLEGGPALKLCFAALALGPLLQALALLPKLAAAWARAKLGSLLLAAKFFFYKKKPAEKKALSPALQLLGLALLLQEPASSEKCAAPAYPKARFEGAPPKAKAKLFAAKLFKGLLLEAECAAEAAKAALAELKAPAESGGGRPPAPVAPPPAQRAPLGPFFGLEALGKLYLEGFFELAAEKLLGALLYLLLHALLLAVAEKELSKALVRKEVGKRLQQKRLAAGELPVKPLKKAFGALSLLKAAKEALALFLKELPFPQYKQYKFLAKKKLLPGKKKLAQKQKLRESLLFPAELKKELGLLKPEYGAAPAYHALALPAKLKYAEPALESPKSP…
Node673	LRGAGLPGAVKSPQAPAGGLKASRALRSLRRRRREGSRRRRGAAQAALEGLSKCSSESSLAEELKALVLEGGPALKLCFAALSLGPLLQSLSLLPRLSAAWSRSKVGSLLLSSHFFFYRRRPAEKRALSPALQLLGLALLLQEPASSERCASPAYPKAHFEGAPPKARARVFAARVFKGLLLESECSSESSRAALAELKAPAESGGGRPPAPVAPPPSQHAPLGPFFGLEALGKLYLEGFFELAAEKLLGALLYLLLHALLLAVAEKELNKSVVRKDVGKRLQQKRLAAGELPVKPRKKAFGALSLVRASKDAVALFVKEVPFPQYKQYRFVAKRRLLPGKRKLAQKQKVHDSLVFPAELKKELGLLKPEYGAAPAYHALALPRKLKYAEPALENPKSP…
Node674	LKGAGLPGALKAPKAPAGGLKAAKALKALKKKKKEGAKKKKGAAKAALEGLAKCAAEAALAEELKALLLEGGPALKLCFAALALGPLLKALALLPKLAAAWAKAKLGSLLLAAKFFFYKKKPAEKKALSPALKLLGLALLLKEPASSEKCAAPAYPKAKFEGAPPKAKAKLFAAKLFKGLLLEAECAAEAAKAALAELKAPAESGGGRPPAPLAPPPAQRAPLGPFFGLEALGKLYLEGFFELAAEKLLGALLYLLLRALLLAVAEKELSKALVRKEVGKRLQQKRLAAGELPLKPLKKAFGALSLLKAAKEALALFLKELPFPQYKQYKFLAKKKLLPGKKKLAQKQKLKESLLFPAELKKELGLLKPEYGAAPAYHALALPAKLKYAEPALESPKSP…
Node675	LKGAGLPGALKAPKAPAGGLKAAKALKALKKKKKEGAKKKKGAAKAALEGLAKCAAEAALAEELKALLLEGGPALKLCFAALALGPLLKALALLPKLAAAWAKAKLGSLLLAAKFFFYKKKPAEKKALSPALKLLGLALLLKEPASSEKCAAPAYPKAKFEGAPPKAKAKLFAAKLFKGLLLEAECAAEAAKAALAELKAPAESGGGRPPAPLAPPPAQRAPLGPFFGLEALGKLYLEGFFELAAEKLLGALLYLLLRALLLALAEKELSKALLRKELGKRLQQKRLAAGELPLKPLKKAFGALSLLKAAKEALALFLKELPFPKYKKYKFLAKKKLLPGKKKLAKKKKLKESLLFPAELKKELGLLKPEYGAAPAYHALALPAKLKYAEPALESPKSP…
Node676	LKGAGLPGALKAPQAPAGGLKAAKALKALKKKKKEGAKKKKGAAQAALEGLAKCAAEAALAEELKALLLEGGPALKLCFAALALGPLLQALALLPKLAAAWARAKLGSLLLAAKFFFYKKKPAEKKALSPALQLLGLALLLQEPASSEKCAAPAYPKARFEGAPPKAKAKLFAAKLFKGLLLEAECAAEAAKAALAELKAPAESGGGRPPAPVAPPPAQRAPLGPFFGLEALGKLYLEGFFELAAEKLLGALLYLLLHALLLAVAEKELSKALVRKEVGKRLQQKRLAAGELPVKPLKKAFGALSLLRAAKEALALFLKELPFPQYKQYRFLAKRRLLPGKRKLAQKQKLRESLLFPAELKKELGLLKPEYGAAPAYHALALPAKLKYAEPALESPKSP…
Node677	LRGAGLPGAVKAPQAPAGGLKAARALRALRRRRREGARRRRGAAQAALEGLAKCAAEAALAEELKALLLEGGPALKLCFAALSLGPLLQALALLPRLAAAWARAKLGSLLLAARFFFYKKKPAEKKALSPALQLLGLALLLQEPASSERCAAPAYPKARFEGAPPKARARLFAARLFKGLLLEAECAAEAAKAALAELKAPAESGGGRPPAPVAPPPAQHAPLGPFFGLEALGKLYLEGFFELAAEKLLGALLYLLLHALLLAVAEKELSKSLVRKEVGKRLQQKRLAAGELPVKPLKKAFGALSLLRAAKEALALFLKELPFPQYKQYRFLAKRRLLPGKRKLAQKQKLRESLLFPAELKKELGLLKPEYGAAPAYHALALPAKLKYAEPALESPKSP…
Node678	LRGAGLPGAVKAPQAPAGGLKAARALRALRRRRREGARRRRGAAQAALEGLAKCAAEAALAEELKALVLEGGPALKLCFAALSLGPLLQALALLPRLAAAWARAKVGSLLLAARFFFYRRRPAEKRALSPALQLLGLALLLQEPASSERCAAPAYPKARFEGAPPKARARVFAARVFKGLLLEAECAAEAARAALAELKAPAESGGGRPPAPVAPPPSQHAPLGPFFGLEALGKLYLEGFFELAAEKLLGALLYLLLHALLLAVAEKELSKSLVRKEVGKRLQQKRLAAGELPVKPLKKAFGALSLVRAAKEAVALFVKEVPFPQYKQYRFVAKRRLLPGKRKLAQKQKVRESLVFPAELKKELGLLKPEYGAAPAYHALALPRKLKYAEPALENPKSP…
Node679	LRGAGLPGAVKSPQAPAGGLKASRALRSLRRRRREGSRRRRGAAQAALEGLSKCSSESSLAEELKALVLEGGPALKLCFAALSLGPLLQSLSLLPRLSAAWSRSKVGSLLLAAHFFFYRRRPAEKRALSPALQLLGLALLLQEPASSERCASPAYPKAHFEGAPPKARARVFAARVFKGLLLESECSSESSRAALAELKAPAESGGGRPPAPVAPPPSQHAPLGPFFGLEALGKLYLEGFFELAAEKLLGALLYLLLHALLLAVAEKELSKSLVRKDVGKRLQQKRLAAGELPVKPLKKAFGALSLVRASKEAVALFVKEVPFPQYKQYRFVAKRRLLPGKRKLAQKQKVHESLVFPAELKKELGLLKPEYGAAPAYHALALPRKLKYAEPALENPKSP…
Node680	LRGAPLPGAVRSPQAPAGGLKASRALRSLRRRRREGSRRRRGAAQAALEGLSKCSSDSSLAEDLKALVLEGGPALRLCFAALSLGPLLQSLSLLPRVSAAWSRSKVGNVLLSSHFFFYRRRPADKRALNPALQLLGLALLLQEPANNERCASPAYPKAHFEGAPPKARARVFAARVFKGLLLDSECSSDSSRAALADLKSPAESGGGRPPAPVAPPPSQHAPLGPFFGLEALGKLYLEGFFELAAEKLKGALLYLLLHALLLAVAEKELNKSVVRKDVGKRLQQKRLAAGELPVKPRKKAFGALNLVRASKDAVALFVKEVPFPQYKQYRFVAKRRVLPGKRKVAQKQKVHDNVVFPAELKKELGLLKPDYGSAPAYHALALPRKLKYAEPALENPKSP…
Node681	LKGAGLPGALKAPKAPAGGLKAAKALKALKKKKKEGAKKKKGAAKAALEGLAKCAAEAALAEELKALLLEGGPALKLCFAALALGPLLKALALLPKLAAAWAKAKLGSLLLAAKFFFYKKKPAEKKALSPALKLLGLALLLKEPASSEKCAAPAYPKAKFEGAPPKAKAKLFAAKLFKGLLLEAECAAEAAKAALAELKAPAESGGGKPPAPLAPPPAQRAPLGPFFGLEALGKLYLEGLLELAAEKLLGALLYLLLRALLLALAEKELSKALLRKELGKRLQQKRLAAGELPLKPLKKAFGALSLLKAAKEALALFLKELPFPKYKKYKFLAKKKLLPGKKKLAKKKKLKESLLFPAELKKELGLLKPEYGAAPAYHALALPAKLKYAEPALESPKAP…
Node682	LKGAGLPGALKAPQAPAGGLKAAKALKALKKKKKEGAKKKKGAAQAALEGLAKCAAEAALAEELKALLLEGGPALKLCFAALALGPLLQALALLPKLAAAWAKAKLGSLLLAAKFFFYKKKPAEKKALSPALKLLGLALLLKEPASSEKCAAPAYPKAKFEGAPPKAKAKLFAAKLFKGLLLEAECAAEAAKAALAELKAPAESGGGRPPAPLAPPPAQRAPLGPFFGLEALGKLYLEGFFELAAEKLLGALLYLLLRALLLAVAEKELSKALVRKEVGKRLQQKRLAAGELPLKPLKKAFGALSLLKAAKEALALFLKELPFPQYKQYKFLAKKKLLPGKKKLAQKQKLRESLLFPAELKKELGLLKPEYGAAPAYHALALPAKLKYAEPALESPKSP…
Node683	LRGAGLPGAVKAPQAPAGGLKASRALRSLRRRRREGSRRRRGAAQAALEGLAKCAAEAALAEELKALVLEGGPALKLCFAALSLGPLLQSLSLLPRLSAAWSRSKVGSLLLAARFFFYRRRPAEKRALSPALQLLGLALLLQEPASSERCAAPAYPKAHFEGAPPKARARVFAARVFKGLLLEAECAAEAARAALAELKAPAESGGGRPPAPVAPPPSQHAPLGPFFGLEALGKLYLEGFFELAAEKLLGALLYLLLHALLLAVAEKELSKSLVRKDVGKRLQQKRLAAGELPVKPLKKAFGALSLVRASKEAVALFVKEVPFPQYKQYRFVAKRRLLPGKRKLAQKQKVHESLVFPAELKKELGLLKPEYGAAPAYHALALPRKLKYAEPALENPKSP…
Node684	LRGAPLPGAVRSPQAPAGGLKASRALRSLRRRRREGSRRRRGAAQAALEGLSKCSSDSSVAEDVKALVLEGGPALRLCFAALSLGPLLQSLSLLPRVSAAWSRSKVGNVLVSSHFFFYRRRPADKRALNPALQLLGLALLLQEPANNERCASPAYPKAHFEGAPPKARARVFAARVFKGLLLDSECSSDSSRAALADVKSPAESGGGRPPAPVAPPPSQHAPLGPFFGLEALGKLYLEGFFELAAEKLKGALLYLLLHALLLTVTEKELNKSVVRKDVGKRLQQKRLATGELPVKPRKKAFGALNLVRASKDAVALFVKEVPFPQYKQYRFVAKRRVLPGKRKVAQKQKVHDNVVFPAELKKELGVLKPDYGSAPAYHALALPRKLKYAEPALENPKSP…
Node685	LRGAPLPGAVRSPQAPAGGLKASRALRSLRRRRREGSRRRRGAAQAALEGLSKCSSDSSVAEDVKALVLEGGPALRVCFAALSLGPLLQSLSLLPRVSAAWSRSKVGNVLVSSHFFFYRRRPADKRALNPALQLLGLALLLQEPANNERCASPAYPKAHFEGAPPKARARVFAARVFKGLLLDSECSSDSSRAALADVKSPAESGGGRPPAPVAPPPSQHTPLGPFFGLEALGKLYLEGFFELAAEKLKGALLYLLLHALLLTVTEKELNKSVVRKDVGKRLQQKRLATGELPVKPRKKAFGALNLVRASKDAVALFVKEVPFPQYKQYRFVAKRRVLPGKRKVAQKQKVHDNVVFPAELKKELGVLKPDYGSAPAYHALALPRKLKYAEPALENPKSP…
Node686	LKGAGLPGALKAPKAPAGGLKAAKALKALKKKKKEGAKKKKGAAKAALEGLAKCAAEAALAEELKALLLEGGPALKLCFAALALGPLLKALALLPKLAAAWAKAKLGSLLLAAKFFFYKKKPAEKKALSPALKLLGLALLLKEPASSEKCAAPAYPKAKFEGAPPKAKAKLFAAKLFKGLLLEAECAAEAAKAALAELKAPAESGGGKPPAPLAPPPAKKAPLGPFFGLEALGKLYLEGLLELAAEKLLGALLYLLLKALLLALAEKELSKALLKKELGKKLKKKKLAAGELLLKPLKKAFGALSLLKAAKEALALFLKELPFPKYKKYKFLAKKKLLPGKKKLAKKKKLKESLLFPAELKKELGLLKPEYGAAPAFRALALPAKLKYAEPALESPKAP…
Node687	LKGAGLPGALKAPKAPAGGLKAAKALKALKKKKKEGAKKKKGAAKAALEGLAKCAAEAALAEELKALLLEGGPALKLCFAALALGPLLKALALLPKLAAAWAKAKLGSLLLAAKFFFYKKKPAEKKALSPALKLLGLALLLKEPASSEKCAAPAYPKAKFEGAPPKAKAKLFAAKLFKGLLLEAECAAEAAKAALAELKAPAESGGGKPPAPLAPPPAKKAPLGPFFGLEALGKLYLEGLLELAAEKLLGALLYLLLKALLLALAEKELSKALLKKELGKKLKKKKLAAGELLLKPLKKAFGALSLLKAAKEALALFLKELPFPKYKKYKFLAKKKLLPGKKKLAKKKKLKESLLFPAELKKELGLLKPEYGAAPAFRALALPAKLKYAEPALESPKAP…
Node688	LKGAGLPGALKAPKAPAGGLKAAKALKALKKKKKEGAKKKKGAAKAALEGLAKCAAEAALAEELKALLLEGGPALKLCFAALALGPLLKALALLPKLAAAWAKAKLGSLLLAAKFFFYKKKPAEKKALSPALKLLGLALLLKEPASSEKCAAPAYPKAKFEGAPPKAKAKLFAAKLFKGLLLEAECAAEAAKAALAELKAPAESGGGKPPAPLAPPPAKKAPLGPFFGLEALGKLYLEGLLELAAEKLLGALLYLLLKALLLALAEKELSKALLKKELGKKLKKKKLAAGELLLKPLKKAFGALSLLKAAKEALALFLKELPFPKYKKYKFLAKKKLLPGKKKLAKKKKLKESLLFPAELKKELGLLKPEYGAAPAFRALALPAKLKYAEPALESPKAP…
Node689	LKGAGLPGALKAPKAPAGGLKAAKALKALKKKKKEGAKKKKGAAKAALEGLAKCAAEAALAEELKALLLEGGPALKLCFAALALGPLLKALALLPKLAAAWAKAKLGSLLLAAKFFFYKKKPAEKKALSPALKLLGLALLLKEPASSEKCAAPAYPKAKFEGAPPKAKAKLFAAKLFKGLLLEAECAAEAAKAALAELKAPAESGGGKPPAPLAPPPAKKAPLGPFFGLEALGKLYLEGLLELAAEKLLGALLYLLLKALLLALAEKELSKALLKKELGKKLKKKKLAAGELLLKPLKKAFGALSLLKAAKEALALFLKELPFPKYKKYKFLAKKKLLPGKKKLAKKKKLKESLLFPAELKKELGLLKPEYGAAPAFRALALPAKLKYAEPALESPKAP…
Node690	LKGAGLPGALKAPKAPAGGLKAAKALKALKKKKKEGAKKKKGAAKAALEGLAKCAAEAALAEELKALLLEGGPALKLCFAALALGPLLKALALLPKLAAAWAKAKLGSLLLAAKFFFYKKKPAEKKALSPALKLLGLALLLKEPASSEKCAAPAYPKAKFEGAPPKAKAKLFAAKLFKGLLLEAECAAEAAKAALAELKAPAESGGGKPPAPLAPPPAKKAPLGPFFGLEALGKLYLEGLLELAAEKLLGALLYLLLKALLLALAEKELSKALLKKELGKKLKKKKLAAGELLLKPLKKAFGALSLLKAAKEALALFLKELPFPKYKKYKFLAKKKLLPGKKKLAKKKKLKESLLFPAELKKELGLLKPEYGAAPAFRALALPAKLKYAEPALESPKAP…
Node691	LKGAGLPGALKAPKAPAGGLKAAKALKALKKKKKEGAKKKKGAAKAALEGLAKCAAEAALAEELKALLLEGGPALKLCFAALALGPLLKALALLPKLAAAWAKAKLGSLLLAAKFFFYKKKPAEKKALSPALKLLGLALLLKEPASSEKCAAPAYPKAKFEGAPPKAKAKLFAAKLFKGLLLEAECAAEAAKAALAELKAPAESGGGKPPAPLAPPPAKKAPLGPFFGLEALGKLYLEGLLELAAEKLLGALLYLLLRALLLALAEKELSKALLKKELGKKLKKKKLAAGELLLKPLKKAFGALSLLKAAKEALALFLKELPFPKYKKYKFLAKKKLLPGKKKLAKKKKLKESLLFPAELKKELGLLKPEYGAAPAFRALALPAKLKYAEPALESPKAP…
Node692	LKGAGLPGALKAPKAPAGGLKAAKALKALKKKKKEGAKKKKGAAKAALEGLAKCAAEAALAEELKALLLEGGPALKLCFAALALGPLLKALALLPKLAAAWAKAKLGSLLLAAKFFFYKKKPAEKKALSPALKLLGLALLLKEPASSEKCAAPAYPKAKFEGAPPKAKAKLFAAKLFKGLLLEAECAAEAAKAALAELKAPAESGGGKPPAPLAPPPAQRAPLGPFFGLEALGKLYLEGLLELAAEKLLGALLYLLLRALLLALAEKELSKALLRKELGKRLQQKRLAAGELPLKPLKKAFGALSLLKAAKEALALFLKELPFPKYKKYKFLAKKKLLPGKKKLAKKKKLKESLLFPAELKKELGLLKPEYGAAPAYHALALPAKLKYAEPALESPKSP…
Node693	LKGAGLPGALKAPKAPAGGLKAAKALKALKKKKKEGAKKKKGAAQAALEGLAKCAAEAALAEELKALLLEGGPALKLCFAALALGPLLKALALLPKLAAAWAKAKLGSLLLAAKFFFYKKKPAEKKALSPALKLLGLALLLKEPASSEKCAAPAYPKAKFEGAPPKAKAKLFAAKLFKGLLLEAECAAEAAKAALAELKAPAESGGGRPPAPLAPPPAQRAPLGPFFGLEALGKLYLEGFFELAAEKLLGALLYLLLRALLLAVAEKELSKALVRKEVGKRLQQKRLAAGELPLKPLKKAFGALSLLKAAKEALALFLKELPFPQYKQYKFLAKKKLLPGKKKLAQKQKLRESLLFPAELKKELGLLKPEYGAAPAYHALALPAKLKYAEPALESPKSP…
Node694	LKGAGLPGALKAPKAPAGGLKAAKALKALKKKKKEGAKKKKGAAKAALEGLAKCAAEAALAEELKALLLEGGPALKLCFAALALGPLLKALALLPKLAAAWAKAKLGSLLLAALFFFYKKKPAEKKALSPALKLLGLALLLKEPASSEKCAAPAYPKAKFEGAPPKAKAKLFAAKLFKGLLLEAECAAEAAKAALAELKAPAEAGGGKPPAPLAPPPAKKAPLGPFFGLEALGKLYLEGLLELAAEKLLGALLYLLLKALLLALAEKELSKALLKKELGKKLKKKKLAAGELLLKPLKKAFGALSLLKAAKEALALFLKELPFPKYKKYKFLAKKKLLPGKKKLAKKKKLKESLLFPAELKKELGLLKPEYGAAKAFKALALPAKLKYAEPALESPKAP…
Node695	LKGAGLPGALKAPKAPAGGLKAAKALKALKKKKKEGAKKKKGAAKAALEGLAKCAAEAALAEELKALLLEGGPALKLCFAALALGPLLKALALLPKLAAAWAKAKLGSLLLAAKFFFYKKKPAEKKALSPALKLLGLALLLKEPASSEKCAAPAYPKAKFEGAPPKAKAKLFAAKLFKGLLLEAECAAEAAKAALAELKAPAEAGGGKPPAPLAPPPAKKAPLGPFFGLEALGKLYLEGLLELAAEKLLGALLYLLLKALLLALAEKELSKALLKKELGKKLKKKKLAAGELLLKPLKKAFGALSLLKAAKEALALFLKELPFPKYKKYKFLAKKKLLPGKKKLAKKKKLKESLLFPAELKKELGLLKPEYGAAKAFRALALPAKLKYAEPALESPKAP…
Node696	LKGAGLPGALKAPQAPAGGLKAAKALKALKKKKKEGAKKKKGAAQAALEGLAKCAAEAALAEELKALLLEGGPALKLCFAALALGPLLQALALLPKLAAAWARAKLGSLLLAAKFFFYKKKPAEKKALSPALQLLGLALLLQEPASSEKCAAPAYPKARFEGAPPKAKAKLFAAKLFKGLLLEAECAAEAAKAALAELKAPAESGGGRPPAPVAPPPAQRAPLGPFFGLEALGKLYLEGFFELAAEKLLGALLYLLLHALLLAVAEKELSKALVRKEVGKRLQQKRLAAGELPLKPLKKAFGALSLLKAAKEALALFLKELPFPQYKQYKFLAKKKLLPGKKKLAQKQKLRESLLFPAELKKELGLLKPEYGAAPAYHALALPAKLKYAEPALESPKSP…
Node697	LRGAGLPGAVKAPQAPAGGLKAARALRALRRRRREGARRRRGAAQAALEGLAKCAAEAALAEELKALVLEGGPALKLCFAALSLGPLLQALALLPRLAAAWARAKVGSLLLAARFFFYRRRPAEKRALSPALQLLGLALLLQEPASSERCAAPAYPKARFEGAPPKARARVFAARVFKGLLLEAECAAEAARAALAELKAPAESGGGRPPAPVAPPPSQHAPLGPFFGLEALGKLYLEGFFELAAEKLLGALLYLLLHALLLAVAEKELSKSLVRKEVGKRLQQKRLAAGELPVKPLKKAFGALSLVRAAKEAVALFVKEVPFPQYKQYRFVAKRRLLPGKRKLAQKQKVRESLVFPAELKKELGLLKPEYGAAPAYHALALPRKLKYAEPALENPKSP…
Node698	LKGAGLPGALKAPKAPAGGLKAAKALKALKKKKKEGAKKKKGAAQAALEGLAKCAAEAALAEELKALLLEGGPALKLCFAALALGPLLKALALLPKLAAAWAKAKLGSLLLAAKFFFYKKKPAEKKALSPALKLLGLALLLKEPASSEKCAAPAYPKAKFEGAPPKAKAKLFAAKLFKGLLLEAECAAEAAKAALAELKAPAESGGGRPPAPLAPPPAQRAPLGPFFGLEALGKLYLEGFFELAAEKLLGALLYLLLRALLLAVAEKELSKALVRKEVGKRLQQKRLAAGELPLKPLKKAFGALSLLKAAKEALALFLKELPFPQYKQYKFLAKKKLLPGKKKLAQKQKLRESLLFPAELKKELGLLKPEYGAAPAYHALALPAKLKYAEPALESPKSP…
Node699	LKGAGLPGALKAPQAPAGGLKAAKALKALKKKKKEGAKKKKGAAQAALEGLAKCAAEAALAEELKALLLEGGPALKLCFAALALGPLLQALALLPKLAAAWAKAKLGSLLLAAKFFFYKKKPAEKKALSPALQLLGLALLLQEPASSEKCAAPAYPKARFEGAPPKAKAKLFAAKLFKGLLLEAECAAEAAKAALAELKAPAESGGGRPPAPVAPPPAQRAPLGPFFGLEALGKLYLEGFFELAAEKLLGALLYLLLRALLLAVAEKELSKALVRKEVGKRLQQKRLAAGELPLKPLKKAFGALSLLKAAKEALALFLKELPFPQYKQYKFLAKKKLLPGKKKLAQKQKLRESLLFPAELKKELGLLKPEYGAAPAYHALALPAKLKYAEPALESPKSP…
Node700	LKGAGLPGALKAPKAPAGGLKAAKALKALKKKKKEGAKKKKGAAKAALEGLAKCAAEAALAEELKALLLEGGPALKLCFAALALGPLLKALALLPKLAAAWAKAKLGSLLLAAKFFFYKKKPAEKKALSPALKLLGLALLLKEPASSEKCAAPAYPKAKFEGAPPKAKAKLFAAKLFKGLLLEAECAAEAAKAALAELKAPAESGGGKPPAPLAPPPAKKAPLGPFFGLEALGKLYLEGLLELAAEKLLGALLYLLLRALLLALAEKELSKALLKKELGKKLKKKKLAAGELLLKPLKKAFGALSLLKAAKEALALFLKELPFPKYKKYKFLAKKKLLPGKKKLAKKKKLKESLLFPAELKKELGLLKPEYGAAPAFRALALPAKLKYAEPALESPKAP…
Node701	LRGAGLPGAVKAPQAPAGGLKAARALRALRRRRREGARRRRGAAQAALEGLAKCAAEAALAEELKALLLEGGPALKLCFAALALGPLLQALALLPRLAAAWARAKLGSLLLAARFFFYKKKPAEKKALSPALQLLGLALLLQEPASSERCAAPAYPKARFEGAPPKARARLFAARLFKGLLLEAECAAEAAKAALAELKAPAESGGGRPPAPVAPPPAQHAPLGPFFGLEALGKLYLEGFFELAAEKLLGALLYLLLHALLLAVAEKELSKSLVRKEVGKRLQQKRLAAGELPVKPLKKAFGALSLLRAAKEALALFLKELPFPQYKQYRFLAKRRLLPGKRKLAQKQKLRESLLFPAELKKELGLLKPEYGAAPAYHALALPAKLKYAEPALESPKSP…
Node702	LRGAGLPGAVKSPQAPAGGLKASRALRSLRRRRREGSRRRRGAAQAALEGLSKCSSESSLAEELKALVLEGGPALKLCFAALSLGPLLQSLSLLPRLSAAWSRSKVGSLLLAARFFFYRRRPAEKRALSPALQLLGLALLLQEPASSERCASPAYPKAHFEGAPPKARARVFAARVFKGLLLEAECAAEAARAALAELKAPAESGGGRPPAPVAPPPSQHAPLGPFFGLEALGKLYLEGFFELAAEKLLGALLYLLLHALLLAVAEKELSKSLVRKDVGKRLQQKRLAAGELPVKPLKKAFGALSLVRASKEAVALFVKEVPFPQYKQYRFVAKRRLLPGKRKLAQKQKVHESLVFPAELKKELGLLKPEYGAAPAYHALALPRKLKYAEPALENPKSP…
Node703	LKGAGLPGALKAPKAPAGGLKAAKALKALKKKKKEGAKKKKGAAKAALEGLAKCAAEAALAEELKALLLEGGPALKLCFAALALGPLLKALALLPKLAAAWAKAKLGSLLLAAKFFFYKKKPAEKKALSPALKLLGLALLLKEPASSEKCAAPAYPKAKFEGAPPKAKAKLFAAKLFKGLLLEAECAAEAAKAALAELKAPAEAGGGKPPAPLAPPPAKKAPLGPFFGLEALGKLYLEGLLELAAEKLLGALLYLLLKALLLALAEKELSKALLKKELGKKLKKKKLAAGELLLKPLKKAFGALSLLKAAKEALALFLKELPFPKYKKYKFLAKKKLLPGKKKLAKKKKLKESLLFPAELKKELGLLKPEYGAAKAFKALALPAKLKYAEPALESPKAP…
Node704	LRGAGLPGAVKSPQAPAGGLKASRALRSLRRRRREGSRRRRGAAQAALEGLSKCSSESSLAEELKALVLEGGPALKLCFAALSLGPLLQSLSLLPRLSAAWSRSKVGSLLLSSHFFFYRRRPAEKRALSPALQLLGLALLLQEPASSERCASPAYPKAHFEGAPPKARARVFAARVFKGLLLESECSSESSRAALAELKAPAESGGGRPPAPVAPPPSQHAPLGPFFGLEALGKLYLEGFFELAAEKLLGALLYLLLHALLLAVAEKELNKSLVRKDVGKRLQQKRLAAGELPVKPRKKAFGALSLVRASKDAVALFVKEVPFPQYKQYRFVAKRRLLPGKRKLAQKQKVHDSLVFPAELKKELGLLKPEYGAAPAYHALALPRKLKYAEPALENPKSP…
Node705	LKGAGLPGALKAPKAPAGGLKAAKALKALKKKKKEGAKKKKGAAKAALEGLAKCAAEAALAEELKALLLEGGPALKLCFAALALGPLLKALALLPKLAAAWAKAKLGSLLLAAKFFFYKKKPAEKKALSPALKLLGLALLLKEPASSEKCAAPAYPKAKFEGAPPKAKAKLFAAKLFKGLLLEAECAAEAAKAALAELKAPAESGGGKPPAPLAPPPAQRAPLGPFFGLEALGKLYLEGLLELAAEKLLGALLYLLLRALLLALAEKELSKALLRKELGKRLQQKRLAAGELPLKPLKKAFGALSLLKAAKEALALFLKELPFPKYKKYKFLAKKKLLPGKKKLAKKKKLKESLLFPAELKKELGLLKPEYGAAPAYHALALPAKLKYAEPALESPKSP…
Node706	LKGAGLPGALKAPKAPAGGLKAAKALKALKKKKKEGAKKKKGAAKAALEGLAKCAAEAALAEELKALLLEGGPALKLCFAALALGPLLKALALLPKLAAAWAKAKLGSLLLAAKFFFYKKKPAEKKALSPALKLLGLALLLKEPASSEKCAAPAYPKAKFEGAPPKAKAKLFAAKLFKGLLLEAECAAEAAKAALAELKAPAESGGGRPPAPLAPPPAQRAPLGPFFGLEALGKLYLEGFFELAAEKLLGALLYLLLRALLLALAEKELSKALLRKELGKRLQQKRLAAGELPLKPLKKAFGALSLLKAAKEALALFLKELPFPKYKKYKFLAKKKLLPGKKKLAKKKKLKESLLFPAELKKELGLLKPEYGAAPAYHALALPAKLKYAEPALESPKSP…
Node707	LKGAGLPGALKAPKAPAGGLKAAKALKALKKKKKEGAKKKKGAAKAALEGLAKCAAEAALAEELKALLLEGGPALKLCFAALALGPLLKALALLPKLAAAWAKAKLGSLLLAAKFFFYKKKPAEKKALSPALKLLGLALLLKEPASSEKCAAPAYPKAKFEGAPPKAKAKLFAAKLFKGLLLEAECAAEAAKAALAELKAPAESGGGRPPAPLAPPPAQRAPLGPFFGLEALGKLYLEGLLELAAEKLLGALLYLLLRALLLALAEKELSKALLRKELGKRLQQKRLAAGELPLKPLKKAFGALSLLKAAKEALALFLKELPFPKYKKYKFLAKKKLLPGKKKLAKKKKLKESLLFPAELKKELGLLKPEYGAAPAYHALALPAKLKYAEPALESPKSP…
Node708	LKGAGLPGALKAPKAPAGGLKAAKALKALKKKKKEGAKKKKGAAQAALEGLAKCAAEAALAEELKALLLEGGPALKLCFAALALGPLLKALALLPKLAAAWAKAKLGSLLLAAKFFFYKKKPAEKKALSPALKLLGLALLLKEPASSEKCAAPAYPKAKFEGAPPKAKAKLFAAKLFKGLLLEAECAAEAAKAALAELKAPAESGGGRPPAPLAPPPAQRAPLGPFFGLEALGKLYLEGFFELAAEKLLGALLYLLLRALLLAVAEKELSKALVRKEVGKRLQQKRLAAGELPLKPLKKAFGALSLLKAAKEALALFLKELPFPQYKQYKFLAKKKLLPGKKKLAQKQKLKESLLFPAELKKELGLLKPEYGAAPAYHALALPAKLKYAEPALESPKSP…
Node709	LRGAGLPGAVKSPQAPAGGLKASRALRSLRRRRREGSRRRRGAAQAALEGLSKCSSESSLAEELKALVLEGGPALKLCFAALSLGPLLQSLSLLPRLSAAWSRSKVGSLLLAARFFFYRRRPAEKRALSPALQLLGLALLLQEPASSERCASPAYPKAHFEGAPPKARARVFAARVFKGLLLEAECAAEAARAALAELKAPAESGGGRPPAPVAPPPSQHAPLGPFFGLEALGKLYLEGFFELAAEKLLGALLYLLLHALLLAVAEKELSKSLVRKDVGKRLQQKRLAAGELPVKPLKKAFGALSLVRASKEAVALFVKEVPFPQYKQYRFVAKRRLLPGKRKLAQKQKVHESLVFPAELKKELGLLKPEYGAAPAYHALALPRKLKYAEPALENPKSP…
Node710	LRGAGLPGALKAPQAPAGGLKAARALRALRRRRREGARRRRGAAQAALEGLAKCAAEAALAEELKALLLEGGPALKLCFAALALGPLLQALALLPRLAAAWARAKLGSLLLAARFFFYKKKPAEKKALSPALQLLGLALLLQEPASSEKCAAPAYPKARFEGAPPKAKAKLFAAKLFKGLLLEAECAAEAAKAALAELKAPAESGGGRPPAPVAPPPAQRAPLGPFFGLEALGKLYLEGFFELAAEKLLGALLYLLLHALLLAVAEKELSKSLVRKEVGKRLQQKRLAAGELPVKPLKKAFGALSLLRAAKEALALFLKELPFPQYKQYRFLAKRRLLPGKRKLAQKQKLRESLLFPAELKKELGLLKPEYGAAPAYHALALPAKLKYAEPALESPKSP…
Node711	LRGAGLPGALKAPQAPAGGLKAARALRALRRRRREGARRRRGAAQAALEGLAKCAAEAALAEELKALLLEGGPALKLCFAALALGPLLQALALLPRLAAAWARAKLGSLLLAARFFFYKKKPAEKKALSPALQLLGLALLLQEPASSEKCAAPAYPKARFEGAPPKAKAKLFAAKLFKGLLLEAECAAEAAKAALAELKAPAESGGGRPPAPVAPPPAQRAPLGPFFGLEALGKLYLEGFFELAAEKLLGALLYLLLHALLLAVAEKELSKSLVRKEVGKRLQQKRLAAGELPVKPLKKAFGALSLLRAAKEALALFLKELPFPQYKQYRFLAKRRLLPGKRKLAQKQKLRESLLFPAELKKELGLLKPEYGAAPAYHALALPAKLKYAEPALESPKSP…
Node712	LRGAGLPGALKAPQAPAGGLKAARALRALRRRRREGARRRRGAAQAALEGLAKCAAEAALAEELKALLLEGGPALKLCFAALALGPLLQALALLPRLAAAWARAKLGSLLLAARFFFYKKKPAEKKALSPALQLLGLALLLQEPASSEKCAAPAYPKARFEGAPPKAKAKLFAAKLFKGLLLEAECAAEAAKAALAELKAPAESGGGRPPAPVAPPPAQRAPLGPFFGLEALGKLYLEGFFELAAEKLLGALLYLLLHALLLAVAEKELSKSLVRKEVGKRLQQKRLAAGELPVKPLKKAFGALSLLRAAKEALALFLKELPFPQYKQYRFLAKRRLLPGKRKLAQKQKLRESLLFPAELKKELGLLKPEYGAAPAYHALALPAKLKYAEPALESPKSP…
Node713	LRGAGLPGAVKAPQAPAGGLKAARALRALRRRRREGARRRRGAAQAALEGLAKCAAEAALAEELKALLLEGGPALKLCFAALALGPLLQALALLPRLAAAWARAKLGSLLLAARFFFYKKKPAEKKALSPALQLLGLALLLQEPASSEKCAAPAYPKARFEGAPPKAKAKLFAAKLFKGLLLEAECAAEAAKAALAELKAPAESGGGRPPAPVAPPPAQHAPLGPFFGLEALGKLYLEGFFELAAEKLLGALLYLLLHALLLAVAEKELSKSLVRKEVGKRLQQKRLAAGELPVKPLKKAFGALSLLRAAKEALALFLKELPFPQYKQYRFLAKRRLLPGKRKLAQKQKLRESLLFPAELKKELGLLKPEYGAAPAYHALALPAKLKYAEPALESPKSP…
Node714	LRGAPLPGAVKSPQAPAGGLKASRALRSLRRRRREGSRRRRGAAQAALEGLSKCSSDSSLAEDLKALVLEGGPALKLCFAALSLGPLLQSLSLLPRLSAAWSRSKVGSLLLSSHFFFYRRRPAEKRALSPALQLLGLALLLQEPASSERCASPAYPKAHFEGAPPKARARVFAARVFKGLLLESECSSDSSRAALADLKSPAESGGGRPPAPVAPPPSQHAPLGPFFGLEALGKLYLEGFFELAAEKLKGALLYLLLHALLLAVAEKELNKSVVRKDVGKRLQQKRLAAGELPVKPRKKAFGALNLVRASKDAVALFVKEVPFPQYKQYRFVAKRRLLPGKRKLAQKQKVHDNLVFPAELKKELGLLKPEYGSAPAYHALALPRKLKYAEPALENPKSP…
Node715	LRGAPLPGAVRSPQAPAGGLKASRALRSLRRRRREGSRRRRGAAQAALEGLSKCSSDSSVAEDVKALVLEGGPALRLCFAALSLGPLLQSLSLLPRVSAAWSRSKVGNVLLSSHFFFYRRRPADKRALNPALQLLGLALLLQEPANNERCASPAYPKAHFEGAPPKARARVFAARVFKGLLLDSECSSDSSRAALADVKSPAESGGGRPPAPVAPPPSQHAPLGPFFGLEALGKLYLEGFFELAAEKLKGALLYLLLHALLLAVAEKELNKSVVRKDVGKRLQQKRLATGELPVKPRKKAFGALNLVRASKDAVALFVKEVPFPQYKQYRFVAKRRVLPGKRKVAQKQKVHDNVVFPAELKKELGVLKPDYGSAPAYHALALPRKLKYAEPALENPKSP…
Node716	LRGAPLPGAVRSPQAPAGGLRASRALRSLRRRRREGSRRRRGAAQAALEGLSKCSSDSSVAEDVKALVLEGGPALRVCFAALSLGPLLQSLSLLPRVSAAWSRSKVGNVLVSSHFFFYRRRPADKRALNPALQLLGLALLLQEPANNERCASPAYPKAHFEGAPPKARARVFAARVFKGLLLDSECSSDSSRAALADVKSPAESGGGRPPAPVAPPPSQHTPLGPFFGLEALGKLYLEGFFELAAEKLKGALLYLLLHALLLTVTEKELNKSVVRKDVGKRLQQKRLATGELPVKPRKKAFGALNLVRASKDAVALFVKEVPFPQYKQYRFVAKRRVLPGKRKVAQKQKVHDNVVFPAELKKELGVLKPDYGSAPAYHALALPRKLKYAEPALENPKSP…
Node717	LRGAPLPGAVRSPQAPAGGLRASRALRSLRRRRREGSRRRRGAAQAALEGLSKCSSDSSVTEDVKTLVLEGGPALRVCFAALSLGPLLQSLSLLPRVSAAWSRSKVGNVLVSSHFFFYRRRPADKRALNPALQLLGLALLLQEPANNERCTSPAYPKAHFEGTPPKTRARVFTTRVFKGLLLDSECSSDSSRAALADVKSPAESGGGRPPAPVAPPPSQHTPLGPFFGLEALGKLYLEGFFELAAEKLKGALLYLLLHALLLTVTEKELNKSIVRKDVGKRLQQKRLATGELPVKPRKKAFGTLNLVRASKDTVTLFVKEVPFPQYKQYRFVAKRRVLPGKRKVTQKQKVHDNVVFPAELKKELGVLKPDYGSAPAYHALALPRKLKYAEPALENPKSP…
Node718	LRGAGLPGAVKSPQAPAGGLKASRALRSLRRRRREGSRRRRGAAQAALEGLSKCSSDSSLAEDLKALVLEGGPALKLCFAALSLGPLLQSLSLLPRLSAAWSRSKVGSLLLSSHFFFYRRRPAEKRALSPALQLLGLALLLQEPASSERCASPAYPKAHFEGAPPKARARVFAARVFKGLLLESECSSESSRAALAELKAPAESGGGRPPAPVAPPPSQHAPLGPFFGLEALGKLYLEGFFELAAEKLLGALLYLLLHALLLAVAEKELNKSVVRKDVGKRLQQKRLAAGELPVKPRKKAFGALSLVRASKDAVALFVKEVPFPQYKQYRFVAKRRLLPGKRKLAQKQKVHDSLVFPAELKKELGLLKPEYGSAPAYHALALPRKLKYAEPALENPKSP…
Node719	LRGAGLPGAVKAPQAPAGGLKAARALRALRRRRREGARRRRGAAQAALEGLAKCAAEAALAEELKALVLEGGPALKLCFAALSLGPLLQALALLPRLAAAWARAKVGSLLLAARFFFYRRRPAEKRALSPALQLLGLALLLQEPASSERCAAPAYPKARFEGAPPKARARVFAARVFKGLLLEAECAAEAARAALAELKAPAESGGGRPPAPVAPPPSQHAPLGPFFGLEALGKLYLEGFFELAAEKLLGALLYLLLHALLLAVAEKELSKSLVRKEVGKRLQQKRLAAGELPVKPLKKAFGALSLVRAAKEAVALFVKEVPFPQYKQYRFVAKRRLLPGKRKLAQKQKVRESLVFPAELKKELGLLKPEYGAAPAYHALALPRKLKYAEPALENPKSP…
Node720	LRGAGLPGAVKAPQAPAGGLKAARALRALRRRRREGARRRRGAAQAALEGLAKCAAEAALAEELKALVLEGGPALKLCFAALSLGPLLQALALLPRLAAAWARAKVGSLLLAARFFFYRRRPAEKRALSPALQLLGLALLLQEPASSERCAAPAYPKARFEGAPPKARARVFAARVFKGLLLEAECAAEAARAALAELKAPAESGGGRPPAPVAPPPSQHAPLGPFFGLEALGKLYLEGFFELAAEKLLGALLYLLLHALLLAVAEKELSKSLVRKEVGKRLQQKRLAAGELPVKPLKKAFGALSLVRAAKEAVALFVKEVPFPQYKQYRFVAKRRLLPGKRKLAQKQKVRESLVFPAELKKELGLLKPEYGAAPAYHALALPRKLKYAEPALENPKSP…
Node721	LRGAGLPGAVKAPQAPAGGLKAARALRALRRRRREGARRRRGAAQAALEGLAKCAAEAALAEELKALVLEGGPALKLCFAALSLGPLLQALALLPRLAAAWARAKVGSLLLAARFFFYRRRPAEKRALSPALQLLGLALLLQEPASSERCAAPAYPKARFEGAPPKARARVFAARVFKGLLLEAECAAEAARAALAELKAPAESGGGRPPAPVAPPPSQHAPLGPFFGLEALGKLYLEGFFELAAEKLLGALLYLLLHALLLAVAEKELSKSLVRKEVGKRLQQKRLAAGELPVKPLKKAFGALSLVRAAKEAVALFVKEVPFPQYKQYRFVAKRRLLPGKRKLAQKQKVRESLVFPAELKKELGLLKPEYGAAPAYHALALPRKLKYAEPALENPKSP…
Node722	LRGAGLPGAVKAPQAPAGGLKAARALRALRRRRREGARRRRGAAQAALEGLAKCAAEAALAEELKALVLEGGPALKLCFAALSLGPLLQALALLPRLAAAWARAKVGSLLLAARFFFYRRRPAEKRALSPALQLLGLALLLQEPASSERCAAPAYPKARFEGAPPKARARVFAARVFKGLLLEAECAAEAARAALAELKAPAESGGGRPPAPVAPPPSQHAPLGPFFGLEALGKLYLEGFFELAAEKLLGALLYLLLHALLLAVAEKELSKSLVRKEVGKRLQQKRLAAGELPVKPLKKAFGALSLVRAAKEAVALFVKEVPFPQYKQYRFVAKRRLLPGKRKLAQKQKVRESLVFPAELKKELGLLKPEYGAAPAYHALALPRKLKYAEPALENPKSP…
Node723	LRGAGLPGAVKAPQAPAGGLKAARALRALRRRRREGARRRRGAAQAALEGLAKCAAEAALAEELKALVLEGGPALKLCFAALSLGPLLQALALLPRLAAAWARAKVGSLLLAARFFFYRRRPAEKRALSPALQLLGLALLLQEPASSERCAAPAYPKARFEGAPPKARARVFAARVFKGLLLEAECAAEAARAALAELKAPAESGGGRPPAPVAPPPSQHAPLGPFFGLEALGKLYLEGFFELAAEKLLGALLYLLLHALLLAVAEKELSKSLVRKEVGKRLQQKRLAAGELPVKPLKKAFGALSLVRAAKEAVALFVKEVPFPQYKQYRFVAKRRLLPGKRKLAQKQKVRESLVFPAELKKELGLLKPEYGAAPAYHALALPRKLKYAEPALENPKSP…
Node724	LRGAGLPGAVKAPQAPAGGLKAARALRALRRRRREGARRRRGAAQAALEGLAKCAAEAALAEELKALVLEGGPALKLCFAALSLGPLLQALALLPRLAAAWARAKVGSLLLAARFFFYRRRPAEKRALSPALQLLGLALLLQEPASSERCAAPAYPKARFEGAPPKARARVFAARVFKGLLLEAECAAEAARAALAELKAPAESGGGRPPAPVAPPPSQHAPLGPFFGLEALGKLYLEGFFELAAEKLLGALLYLLLHALLLAVAEKELSKSLVRKEVGKRLQQKRLAAGELPVKPLKKAFGALSLVRAAKEAVALFVKEVPFPQYKQYRFVAKRRLLPGKRKLAQKQKVRESLVFPAELKKELGLLKPEYGAAPAYHALALPRKLKYAEPALENPKSP…
Node725	LRGAGLPGAVKAPQAPAGGLKAARALRALRRRRREGARRRRGAAQAALEGLAKCAAEAALAEELKALVLEGGPALKLCFAALSLGPLLQALALLPRLAAAWARAKVGSLLLAARFFFYRRRPAEKRALSPALQLLGLALLLQEPASSERCAAPAYPKARFEGAPPKARARVFAARVFKGLLLEAECAAEAARAALAELKAPAESGGGRPPAPVAPPPSQHAPLGPFFGLEALGKLYLEGFFELAAEKLLGALLYLLLHALLLAVAEKELSKSLVRKEVGKRLQQKRLAAGELPVKPLKKAFGALSLVRAAKEAVALFVKEVPFPQYKQYRFVAKRRLLPGKRKLAQKQKVHESLVFPAELKKELGLLKPEYGAAPAYHALALPRKLKYAEPALENPKSP…
Node726	LRGAGLPGAVKAPQAPAGGLKAARALRALRRRRREGARRRRGAAQAALEGLAKCAAEAALAEELKALLLEGGPALKLCFAALALGPLLQALALLPRLAAAWARAKLGSLLLAARFFFYKKKPAEKKALSPALQLLGLALLLQEPASSERCAAPAYPKARFEGAPPKARARLFAARLFKGLLLEAECAAEAAKAALAELKAPAESGGGRPPAPVAPPPAQHAPLGPFFGLEALGKLYLEGFFELAAEKLLGALLYLLLHALLLAVAEKELSKSLVRKEVGKRLQQKRLAAGELPVKPLKKAFGALSLLRAAKEALALFLKELPFPQYKQYRFLAKRRLLPGKRKLAQKQKLRESLLFPAELKKELGLLKPEYGAAPAYHALALPAKLKYAEPALESPKSP…
Node727	LRGAGLPGAVKAPQAPAGGLKAARALRALRRRRREGARRRRGAAQAALEGLAKCAAEAALAEELKALVLEGGPALKLCFAALSLGPLLQALALLPRLAAAWARAKVGSLLLAARFFFYRRRPAEKRALSPALQLLGLALLLQEPASSERCAAPAYPKARFEGAPPKARARVFAARVFKGLLLEAECAAEAARAALAELKAPAESGGGRPPAPVAPPPSQHAPLGPFFGLEALGKLYLEGFFELAAEKLLGALLYLLLHALLLAVAEKELSKSLVRKEVGKRLQQKRLAAGELPVKPLKKAFGALSLVRAAKEAVALFVKEVPFPQYKQYRFVAKRRLLPGKRKLAQKQKVRESLVFPAELKKELGLLKPEYGAAPAYHALALPRKLKYAEPALENPKSP…
Node728	LRGAGLPGAVKSPQAPAGGLKASRALRSLRRRRREGSRRRRGAAQAALEGLSKCSSESSLAEELKALVLEGGPALKLCFAALSLGPLLQSLSLLPRLSAAWSRSKVGSLLLSSHFFFYRRRPAEKRALSPALQLLGLALLLQEPASSERCASPAYPKAHFEGAPPKARARVFAARVFKGLLLESECSSESSRAALAELKAPAESGGGRPPAPVAPPPSQHAPLGPFFGLEALGKLYLEGFFELAAEKLLGALLYLLLHALLLAVAEKELNKSLVRKDVGKRLQQKRLAAGELPVKPRKKAFGALSLVRASKDAVALFVKEVPFPQYKQYRFVAKRRLLPGKRKLAQKQKVHDSLVFPAELKKELGLLKPEYGAAPAYHALALPRKLKYAEPALENPKSP…
Node729	LRGAGLPGALKAPQAPAGGLKAAKALKALKKKKKEGAKKRRGAAQAALEGLAKCAAEAALAEELKALLLEGGPALKLCFAALALGPLLQALALLPRLAAAWARAKLGSLLLAAKFFFYKKKPAEKKALSPALQLLGLALLLQEPASSEKCAAPAYPKARFEGAPPKAKAKLFAAKLFKGLLLEAECAAEAAKAALAELKAPAESGGGRPPAPVAPPPAQRAPLGPFFGLEALGKLYLEGFFELAAEKLLGALLYLLLHALLLAVAEKELSKALVRKEVGKRLQQKRLAAGELPVKPLKKAFGALSLLRAAKEALALFLKELPFPQYKQYRFLAKRRLLPGKRKLAQKQKLRESLLFPAELKKELGLLKPEYGAAPAYHALALPAKLKYAEPALESPKSP…
Node730	LRGAGLPGALKAPQAPAGGLKAARALRALRRRRREGARRRRGAAQAALEGLAKCAAEAALAEELKALLLEGGPALKLCFAALALGPLLQALALLPRLAAAWARAKLGSLLLAARFFFYKKKPAEKKALSPALQLLGLALLLQEPASSEKCAAPAYPKARFEGAPPKAKAKLFAAKLFKGLLLEAECAAEAAKAALAELKAPAESGGGRPPAPVAPPPAQRAPLGPFFGLEALGKLYLEGFFELAAEKLLGALLYLLLHALLLAVAEKELSKSLVRKEVGKRLQQKRLAAGELPVKPLKKAFGALSLLRAAKEALALFLKELPFPQYKQYRFLAKRRLLPGKRKLAQKQKLRESLLFPAELKKELGLLKPEYGAAPAYHALALPAKLKYAEPALESPKSP…
Node731	LRGAGLPGAVKSPQAPAGGLKASRALRSLRRRRREGSRRRRGAAQAALEGLSKCSSESSLAEELKALVLEGGPALKLCFAALSLGPLLQSLSLLPRLSAAWSRSKVGSLLLSSHFFFYRRRPAEKRALSPALQLLGLALLLQEPASSERCASPAYPKAHFEGAPPKARARVFAARVFKGLLLESECSSESSRAALAELKAPAESGGGRPPAPVAPPPSQHAPLGPFFGLEALGKLYLEGFFELAAEKLLGALLYLLLHALLLAVAEKELNKSLVRKDVGKRLQQKRLAAGELPVKPRKKAFGALSLVRASKEAVALFVKEVPFPQYKQYRFVAKRRLLPGKRKLAQKQKVHESLVFPAELKKELGLLKPEYGAAPAYHALALPRKLKYAEPALENPKSP…
Node732	LRGAGLPGAVKSPQAPAGGLKASRALRSLRRRRREGSRRRRGAAQAALEGLSKCSSESSLAEELKALVLEGGPALKLCFAALSLGPLLQSLSLLPRLSAAWSRSKVGSLLLSSHFFFYRRRPAEKRALSPALQLLGLALLLQEPASSERCASPAYPKAHFEGAPPKARARVFAARVFKGLLLESECSSESSRAALAELKAPAESGGGRPPAPVAPPPSQHAPLGPFFGLEALGKLYLEGFFELAAEKLLGALLYLLLHALLLAVAEKELNKSVVRKDVGKRLQQKRLAAGELPVKPRKKAFGALSLVRASKDAVALFVKEVPFPQYKQYRFVAKRRLLPGKRKLAQKQKVHDSLVFPAELKKELGLLKPEYGSAPAYHALALPRKLKYAEPALENPKSP…
Node733	LKGAGLPGALKAPKAPAGGLKAAKALKALKKKKKEGAKKKKGAAKAALEGLAKCAAEAALAEELKALLLEGGPALKLCFAALALGPLLKALALLPKLAAAWAKAKLGSLLLAAKFFFYKKKPAEKKALSPALKLLGLALLLKEPASSEKCAAPAYPKAKFEGAPPKAKAKLFAAKLFKGLLLEAECAAEAAKAALAELKAPAESGGGKPPAPLAPPPAQRAPLGPFFGLEALGKLYLEGLLELAAEKLLGALLYLLLRALLLALAEKELSKALLRKELGKRLQQKRLAAGELPLKPLKKAFGALSLLKAAKEALALFLKELPFPKYKKYKFLAKKKLLPGKKKLAKKKKLKESLLFPAELKKELGLLKPEYGAAPAYHALALPAKLKYAEPALESPKSP…
Node734	LKGAGLPGALKAPKAPAGGLKAAKALKALKKKKKEGAKKKKGAAKAALEGLAKCAAEAALAEELKALLLEGGPALKLCFAALALGPLLKALALLPKLAAAWAKAKLGSLLLAAKFFFYKKKPAEKKALSPALKLLGLALLLKEPASSEKCAAPAYPKAKFEGAPPKAKAKLFAAKLFKGLLLEAECAAEAAKAALAELKAPAESGGGKPPAPLAPPPAQRAPLGPFFGLEALGKLYLEGLLELAAEKLLGALLYLLLRALLLALAEKELSKALLRKELGKRLQQKRLAAGELPLKPLKKAFGALSLLKAAKEALALFLKELPFPKYKKYKFLAKKKLLPGKKKLAKKKKLKESLLFPAELKKELGLLKPEYGAAPAYHALALPAKLKYAEPALESPKSP…
Node735	LKGAGLPGALKAPKAPAGGLKAAKALKALKKKKKEGAKKKKGAAKAALEGLAKCAAEAALAEELKALLLEGGPALKLCFAALALGPLLKALALLPKLAAAWAKAKLGSLLLAAKFFFYKKKPAEKKALSPALKLLGLALLLKEPASSEKCAAPAYPKAKFEGAPPKAKAKLFAAKLFKGLLLEAECAAEAAKAALAELKAPAESGGGKPPAPLAPPPAKKAPLGPFFGLEALGKLYLEGLLELAAEKLLGALLYLLLKALLLALAEKELSKALLKKELGKKLKKKKLAAGELLLKPLKKAFGALSLLKAAKEALALFLKELPFPKYKKYKFLAKKKLLPGKKKLAKKKKLKESLLFPAELKKELGLLKPEYGAAPAFRALALPAKLKYAEPALESPKAP…
Node736	LKGAGLPGALKAPKAPAGGLKAAKALKALKKKKKEGAKKKKGAAQAALEGLAKCAAEAALAEELKALLLEGGPALKLCFAALALGPLLKALALLPKLAAAWAKAKLGSLLLAAKFFFYKKKPAEKKALSPALKLLGLALLLKEPASSEKCAAPAYPKAKFEGAPPKAKAKLFAAKLFKGLLLEAECAAEAAKAALAELKAPAESGGGRPPAPLAPPPAQRAPLGPFFGLEALGKLYLEGFFELAAEKLLGALLYLLLRALLLAVAEKELSKALVRKEVGKRLQQKRLAAGELPLKPLKKAFGALSLLKAAKEALALFLKELPFPQYKQYKFLAKKKLLPGKKKLAQKQKLRESLLFPAELKKELGLLKPEYGAAPAYHALALPAKLKYAEPALESPKSP…
Node737	LRGAGLPGAVKAPQAPAGGLKAARALRALRRRRREGARRRRGAAQAALEGLAKCAAEAALAEELKALVLEGGPALKLCFAALSLGPLLQALALLPRLSAAWSRSKVGSLLLAARFFFYRRRPAEKRALSPALQLLGLALLLQEPASSERCAAPAYPKAHFEGAPPKARARVFAARVFKGLLLEAECAAEAARAALAELKAPAESGGGRPPAPVAPPPSQHAPLGPFFGLEALGKLYLEGFFELAAEKLLGALLYLLLHALLLAVAEKELSKSLVRKDVGKRLQQKRLAAGELPVKPLKKAFGALSLVRASKEAVALFVKEVPFPQYKQYRFVAKRRLLPGKRKLAQKQKVHESLVFPAELKKELGLLKPEYGAAPAYHALALPRKLKYAEPALENPKSP…
Node738	LRGAGLPGAVKSPQAPAGGLKASRALRSLRRRRREGSRRRRGAAQAALEGLSKCSSDSSLAEDLKALVLEGGPALKLCFAALSLGPLLQSLSLLPRLSAAWSRSKVGSLLLSSHFFFYRRRPAEKRALSPALQLLGLALLLQEPASSERCASPAYPKAHFEGAPPKARARVFAARVFKGLLLESECSSDSSRAALADLKAPAESGGGRPPAPVAPPPSQHAPLGPFFGLEALGKLYLEGFFELAAEKLLGALLYLLLHALLLAVAEKELNKSVVRKDVGKRLQQKRLAAGELPVKPRKKAFGALSLVRASKDAVALFVKEVPFPQYKQYRFVAKRRLLPGKRKLAQKQKVHDSLVFPAELKKELGLLKPEYGSAPAYHALALPRKLKYAEPALENPKSP…
Node739	LRGAPLPGAVRSPQAPAGGLKASRALRSLRRRRREGSRRRRGAAQAALEGLSKCSSDSSLAEDLKALVLEGGPALKLCFAALSLGPLLQSLSLLPRLSAAWSRSKVGNLLLSSHFFFYRRRPADKRALSPALQLLGLALLLQEPASSERCASPAYPKAHFEGAPPKARARVFAARVFKGLLLDSECSSDSSRAALADLKSPAESGGGRPPAPVAPPPSQHAPLGPFFGLEALGKLYLEGFFELAAEKLKGALLYLLLHALLLAVAEKELNKSVVRKDVGKRLQQKRLAAGELPVKPRKKAFGALNLVRASKDAVALFVKEVPFPQYKQYRFVAKRRLLPGKRKLAQKQKVHDNLVFPAELKKELGLLKPEYGSAPAYHALALPRKLKYAEPALENPKSP…
Node740	LRGAGLPGAVKSPQAPAGGLKASRALRSLRRRRREGSRRRRGAAQAALEGLSKCSSESSLAEELKALVLEGGPALKLCFAALSLGPLLQSLSLLPRLSAAWSRSKVGSLLLSSHFFFYRRRPAEKRALSPALQLLGLALLLQEPASSERCASPAYPKAHFEGAPPKARARVFAARVFKGLLLESECSSESSRAALAELKAPAESGGGRPPAPVAPPPSQHAPLGPFFGLEALGKLYLEGFFELAAEKLLGALLYLLLHALLLAVAEKELNKSVVRKDVGKRLQQKRLAAGELPVKPRKKAFGALSLVRASKDAVALFVKEVPFPQYKQYRFVAKRRLLPGKRKLAQKQKVHDSLVFPAELKKELGLLKPEYGAAPAYHALALPRKLKYAEPALENPKSP…
Node741	LRGAPLPGAVRSPQAPAGGLKASRALRSLRRRRREGSRRRRGAAQAALEGLSKCSSDSSLAEDLKALVLEGGPALRLCFAALSLGPLLQSLSLLPRVSAAWSRSKVGNVLLSSHFFFYRRRPADKRALNPALQLLGLALLLQEPANNERCASPAYPKAHFEGAPPKARARVFAARVFKGLLLDSECSSDSSRAALADLKSPAESGGGRPPAPVAPPPSQHAPLGPFFGLEALGKLYLEGFFELAAEKLKGALLYLLLHALLLAVAEKELNKSVVRKDVGKRLQQKRLAAGELPVKPRKKAFGALNLVRASKDAVALFVKEVPFPQYKQYRFVAKRRVLPGKRKVAQKQKVHDNVVFPAELKKELGLLKPDYGSAPAYHALALPRKLKYAEPALENPKSP…
Node742	LRGAPLPGAVRSPQAPAGGLKASRALRSLRRRRREGSRRRRGAAQAALEGLSKCSSDSSVAEDVKALVLEGGPALRLCFAALSLGPLLQSLSLLPRVSAAWSRSKVGNVLLSSHFFFYRRRPADKRALNPALQLLGLALLLQEPANNERCASPAYPKAHFEGAPPKARARVFAARVFKGLLLDSECSSDSSRAALADLKSPAESGGGRPPAPVAPPPSQHAPLGPFFGLEALGKLYLEGFFELAAEKLKGALLYLLLHALLLAVAEKELNKSVVRKDVGKRLQQKRLASGELPVKPRKKAFGALNLVRASKDAVALFVKEVPFPQYKQYRFVAKRRVLPGKRKVAQKQKVHDNVVFPAELKKELGLLKPDYGSAPAYHALALPRKLKYAEPALENPKSP…
Node743	LRGAPLPGAVRSPQAPAGGLKASRALRSLRRRRREGSRRRRGAAQAALEGLSKCSSDSSVAEDVKALVLEGGPALRLCFAALSLGPLLQSLSLLPRVSAAWSRSKVGNVLVSSHFFFYRRRPADKRALNPALQLLGLALLLQEPANNERCASPAYPKAHFEGAPPKARARVFAARVFKGLLLDSECSSDSSRAALADVKSPAESGGGRPPAPVAPPPSQHAPLGPFFGLEALGKLYLEGFFELAAEKLKGALLYLLLHALLLTVTEKELNKSVVRKDVGKRLQQKRLATGELPVKPRKKAFGALNLVRASKDAVALFVKEVPFPQYKQYRFVAKRRVLPGKRKVAQKQKVHDNVVFPAELKKELGVLKPDYGSAPAYHALALPRKLKYAEPALENPKSP…
Node744	LRGAGLPGAVKSPQAPAGGLKASRALRSLRRRRREGSRRRRGAAQAALEGLSKCSSESSLAEELKALVLEGGPALKLCFAALSLGPLLQSLSLLPRLSAAWSRSKVGSLLLAAHFFFYRRRPAEKRALSPALQLLGLALLLQEPASSERCASPAYPKAHFEGAPPKARARVFAARVFKGLLLESECSSESSRAALAELKAPAESGGGRPPAPVAPPPSQHAPLGPFFGLEALGKLYLEGFFELAAEKLLGALLYLLLHALLLAVAEKELNKSLVRKDVGKRLQQKRLAAGELPVKPLKKAFGALSLVRASKEAVALFVKEVPFPQYKQYRFVAKRRLLPGKRKLAQKQKVHESLVFPAELKKELGLLKPEYGAAPAYHALALPRKLKYAEPALENPKSP…
Node745	LRGAGLPGAVKSPQAPAGGLKASRALRSLRRRRREGSRRRRGAAQAALEGLSKCSSESSLAEELKALVLEGGPALKLCFAALSLGPLLQSLSLLPRLSAAWSRSKVGSLLLSSHFFFYRRRPAEKRALSPALQLLGLALLLQEPASSERCASPAYPKAHFEGAPPKARARVFAARVFKGLLLESECSSESSRAALAELKAPAESGGGRPPAPVAPPPSQHAPLGPFFGLEALGKLYLEGFFELAAEKLLGALLYLLLHALLLAVAEKELNKSLVRKDVGKRLQQKRLAAGELPVKPRKKAFGALSLVRASKEAVALFVKEVPFPQYKQYRFVAKRRLLPGKRKLAQKQKVHESLVFPAELKKELGLLKPEYGAAPAYHALALPRKLKYAEPALENPKSP…
Node746	LRGAGLPGAVKSPQAPAGGLKASRALRSLRRRRREGSRRRRGAAQAALEGLSKCSSESSLAEELKALVLEGGPALKLCFAALSLGPLLQSLSLLPRLSAAWSRSKVGSLLLSSHFFFYRRRPAEKRALSPALQLLGLALLLQEPASSERCASPAYPKAHFEGAPPKARARVFAARVFKGLLLESECSSESSRAALAELKAPAESGGGRPPAPVAPPPSQHAPLGPFFGLEALGKLYLEGFFELAAEKLLGALLYLLLHALLLAVAEKELNKSLVRKDVGKRLQQKRLAAGELPVKPRKKAFGALSLVRASKDAVALFVKEVPFPQYKQYRFVAKRRLLPGKRKLAQKQKVHDSLVFPAELKKELGLLKPEYGAAPAYHALALPRKLKYAEPALENPKSP…
Node747	LRGAGLPGAVKSPQAPAGGLKASRALRSLRRRRREGSRRRRGAAQAALEGLSKCSSESSLAEELKALVLEGGPALKLCFAALSLGPLLQSLSLLPRLSAAWSRSKVGSLLLSSHFFFYRRRPAEKRALSPALQLLGLALLLQEPASSERCASPAYPKAHFEGAPPKARARVFAARVFKGLLLESECSSESSRAALAELKAPAESGGGRPPAPVAPPPSQHAPLGPFFGLEALGKLYLEGFFELAAEKLLGALLYLLLHALLLAVAEKELNKSLVRKDVGKRLQQKRLAAGELPVKPRKKAFGALSLVRASKDAVALFVKEVPFPQYKQYRFVAKRRLLPGKRKLAQKQKVHDSLVFPAELKKELGLLKPEYGAAPAYHALALPRKLKYAEPALENPKSP…
Node748	LRGAGLPGAVKSPQAPAGGLKASRALRSLRRRRREGSRRRRGAAQAALEGLSKCSSESSLAEELKALVLEGGPALKLCFAALSLGPLLQSLSLLPRLSAAWSRSKVGSLLLSSHFFFYRRRPAEKRALSPALQLLGLALLLQEPASSERCASPAYPKAHFEGAPPKARARVFAARVFKGLLLESECSSESSRAALAELKAPAESGGGRPPAPVAPPPSQHAPLGPFFGLEALGKLYLEGFFELAAEKLLGALLYLLLHALLLAVAEKELNKSLVRKDVGKRLQQKRLAAGELPVKPRKKAFGALSLVRASKEAVALFVKEVPFPQYKQYRFVAKRRLLPGKRKLAQKQKVHESLVFPAELKKELGLLKPEYGAAPAYHALALPRKLKYAEPALENPKSP…
Node749	LRGAGLPGAVKSPQAPAGGLKASRALRSLRRRRREGSRRRRGAAQAALEGLSKCSSDSSLAEDLKALVLEGGPALKLCFAALSLGPLLQSLSLLPRLSAAWSRSKVGSLLLSSHFFFYRRRPAEKRALSPALQLLGLALLLQEPASSERCASPAYPKAHFEGAPPKARARVFAARVFKGLLLESECSSESSRAALAELKAPAESGGGRPPAPVAPPPSQHAPLGPFFGLEALGKLYLEGFFELAAEKLLGALLYLLLHALLLAVAEKELNKSVVRKDVGKRLQQKRLAAGELPVKPRKKAFGALSLVRASKDAVALFVKEVPFPQYKQYRFVAKRRLLPGKRKLAQKQKVHDSLVFPAELKKELGLLKPEYGSAPAYHALALPRKLKYAEPALENPKSP…
Node750	LRGAPLPGAVRSPQAPAGGLKASRALRSLRRRRREGSRRRRGAAQAALEGLSKCSSDSSVAEDVKALVLEGGPALRLCFAALSLGPLLQSLSLLPRVSAAWSRSKVGNVLVSSHFFFYRRRPADKRALNPALQLLGLALLLQEPANNERCASPAYPKAHFEGAPPKARARVFAARVFKGLLLDSECSSDSSRAALADVKSPAESGGGRPPAPVAPPPSQHAPLGPFFGLEALGKLYLEGFFELAAEKLKGALLYLLLHALLLTVTEKELNKSVVRKDVGKRLQQKRLATGELPVKPRKKAFGALNLVRASKDAVALFVKEVPFPQYKQYRFVAKRRVLPGKRKVAQKQKVHDNVVFPAELKKELGVLKPDYGSAPAYHALALPRKLKYAEPALENPKSP…
Node751	LRGAPLPGAVRSPQAPAGGLKASRALRSLRRRRREGSRRRRGAAQAALEGLSKCSSDSSVAEDVKALVLEGGPALRVCFAALSLGPLLQSLSLLPRVSAAWSRSKVGNVLVSSHFFFYRRRPADKRALNPALQLLGLALLLQEPANNERCASPAYPKAHFEGAPPKARARVFAARVFKGLLLDSECSSDSSRAALADVKSPAESGGGRPPAPVAPPPSQHTPLGPFFGLEALGKLYLEGFFELAAEKLKGALLYLLLHALLLTVTEKELNKSVVRKDVGKRLQQKRLATGELPVKPRKKAFGALNLVRASKDAVALFVKEVPFPQYKQYRFVAKRRVLPGKRKVAQKQKVHDNVVFPAELKKELGVLKPDYGSAPAYHALALPRKLKYAEPALENPKSP…
Node752	LRGAPLPGAVRSPQAPAGGLRASRALRSLRRRRREGSRRRRGAAQAALEGLSKCSSDSSVTEDVKTLVLEGGPALRVCFAALSLGPLLQSLSLLPRVSAAWSRSKVGNVLVSSHFFFYRRRPTDKRTLNPALQLLGLALLLQEPANNERCTSPAYPKAHFEGTPPKTRARVFTTRVFKGLLLDSECSSDSSRAALADVKSPAESGGGRPPAPVAPPPSQHTPLGPFFGLEALGKLYLEGFFELAAEKLKGALLYLLLHALLLTVTEKELNKSIVRKDVGKRLQQKRMATGELPVKPRKKAFGTLNLVRASKDTVTLFVKEVPFPQYKQYRFVAKRRVLPGKRKVTQKQKVHDNVVFPAELKKELGVLKPDYGSAPAYHALALPRKLKYAEPALENPKSP…
Node753	LRGAPLPGAVRSPQAPAGGLKASRALRSLRRRRREGSRRRRGAAQAALEGLSKCSSDSSLAEDLKALVLEGGPALKLCFAALSLGPLLQSLSLLPRLSAAWSRSKVGNLLLSSHFFFYRRRPADKRALSPALQLLGLALLLQEPASSERCASPAYPKAHFEGAPPKARARVFAARVFKGLLLDSECSSDSSRAALADLKSPAESGGGRPPAPVAPPPSQHAPLGPFFGLEALGKLYLEGFFELAAEKLKGALLYLLLHALLLAVAEKELNKSVVRKDVGKRLQQKRLAAGELPVKPRKKAFGALNLVRASKDAVALFVKEVPFPQYKQYRFVAKRRLLPGKRKLAQKQKVHDNLVFPAELKKELGLLKPEYGSAPAYHALALPRKLKYAEPALENPKSP…
Node754	LRGAPLPGAVRSPQAPAGGLKASRALRSLRRRRREGSRRRRGAAQAALEGLSKCSSDSSVAEDVKALVLEGGPALRLCFAALSLGPLLQSLSLLPRVSAAWSRSKVGNVLLSSHFFFYRRRPADKRALNPALQLLGLALLLQEPANNERCASPAYPKAHFEGAPPKARARVFAARVFKGLLLDSECSSDSSRAALADVKSPAESGGGRPPAPVAPPPSQHAPLGPFFGLEALGKLYLEGFFELAAEKLKGALLYLLLHALLLAVAEKELNKSVVRKDVGKRLQQKRLASGELPVKPRKKAFGALNLVRASKDAVALFVKEVPFPQYKQYRFVAKRRVLPGKRKVAQKQKVHDNVVFPAELKKELGVLKPDYGSAPAYHALALPRKLKYAEPALENPKSP…
Node755	LRGAGLPGALKAPQAPAGGLKAARALRALRRRRREGARRRRGAAQAALEGLAKCAAEAALAEELKALLLEGGPALKLCFAALALGPLLQALALLPRLAAAWARAKLGSLLLAARFFFYKKKPAEKKALSPALQLLGLALLLQEPASSEKCAAPAYPKARFEGAPPKAKAKLFAAKLFKGLLLEAECAAEAAKAALAELKAPAESGGGRPPAPVAPPPAQRAPLGPFFGLEALGKLYLEGFFELAAEKLLGALLYLLLHALLLAVAEKELSKSLVRKEVGKRLQQKRLAAGELPVKPLKKAFGALSLLRAAKEALALFLKELPFPQYKQYRFLAKRRLLPGKRKLAQKQKLRESLLFPAELKKELGLLKPEYGAAPAYHALALPAKLKYAEPALESPKSP…
Node756	LKGAGLPGALKAPKAPAGGLKAAKALKALKKKKKEGAKKKKGAAKAALEGLAKCAAEAALAEELKALLLEGGPALKLCFAALALGPLLKALALLPKLAAAWAKAKLGSLLLAAKFFFYKKKPAEKKALSPALKLLGLALLLKEPASSEKCAAPAYPKAKFEGAPPKAKAKLFAAKLFKGLLLEAECAAEAAKAALAELKAPAESGGGKPPAPLAPPPAQRAPLGPFFGLEALGKLYLEGLLELAAEKLLGALLYLLLRALLLALAEKELSKALLKKELGKKLQQKKLAAGELPLKPLKKAFGALSLLKAAKEALALFLKELPFPKYKKYKFLAKKKLLPGKKKLAKKKKLKESLLFPAELKKELGLLKPEYGAAPAYHALALPAKLKYAEPALESPKAP…
Node757	LKGAGLPGALKAPKAPAGGLKAAKALKALKKKKKEGAKKKKGAAKAALEGLAKCAAEAALAEELKALLLEGGPALKLCFAALALGPLLKALALLPKLAAAWAKAKLGSLLLAAKFFFYKKKPAEKKALSPALKLLGLALLLKEPASSEKCAAPAYPKAKFEGAPPKAKAKLFAAKLFKGLLLEAECAAEAAKAALAELKAPAESGGGKPPAPLAPPPAQRAPLGPFFGLEALGKLYLEGLLELAAEKLLGALLYLLLRALLLALAEKELSKALLRKELGKRLQQKRLAAGELPLKPLKKAFGALSLLKAAKEALALFLKELPFPKYKKYKFLAKKKLLPGKKKLAKKKKLKESLLFPAELKKELGLLKPEYGAAPAYHALALPAKLKYAEPALESPKAP…
Node758	LKGAGLPGALKAPKAPAGGLKAAKALKALKKKKKEGAKKKKGAAKAALEGLAKCAAEAALAEELKALLLEGGPALKLCFAALALGPLLKALALLPKLAAAWAKAKLGSLLLAAKFFFYKKKPAEKKALSPALKLLGLALLLKEPASSEKCAAPAYPKAKFEGAPPKAKAKLFAAKLFKGLLLEAECAAEAAKAALAELKAPAESGGGKPPAPLAPPPAKKAPLGPFFGLEALGKLYLEGLLELAAEKLLGALLYLLLKALLLALAEKELSKALLKKELGKKLKKKKLAAGELLLKPLKKAFGALSLLKAAKEALALFLKELPFPKYKKYKFLAKKKLLPGKKKLAKKKKLKESLLFPAELKKELGLLKPEYGAAPAFRALALPAKLKYAEPALESPKAP…
Node759	LKGAGLPGALKAPKAPAGGLKAAKALKALKKKKKEGAKKKKGAAKAALEGLAKCAAEAALAEELKALLLEGGPALKLCFAALALGPLLKALALLPKLAAAWAKAKLGSLLLAAKFFFYKKKPAEKKALSPALKLLGLALLLKEPASSEKCAAPAYPKAKFEGAPPKAKAKLFAAKLFKGLLLEAECAAEAAKAALAELKAPAESGGGKPPAPLAPPPAQRAPLGPFFGLEALGKLYLEGLLELAAEKLLGALLYLLLRALLLALAEKELSKALLKKELGKKLQQKKLAAGELPLKPLKKAFGALSLLKAAKEALALFLKELPFPKYKKYKFLAKKKLLPGKKKLAKKKKLKESLLFPAELKKELGLLKPEYGAAPAYHALALPAKLKYAEPALESPKAP…
Node760	LKGAGLPGALKAPKAPAGGLKAAKALKALKKKKKEGAKKKKGAAKAALEGLAKCAAEAALAEELKALLLEGGPALKLCFAALALGPLLKALALLPKLAAAWAKAKLGSLLLAAKFFFYKKKPAEKKALSPALKLLGLALLLKEPASSEKCAAPAYPKAKFEGAPPKAKAKLFAAKLFKGLLLEAECAAEAAKAALAELKAPAESGGGKPPAPLAPPPAQRAPLGPFFGLEALGKLYLEGLLELAAEKLLGALLYLLLRALLLALAEKELSKALLRKELGKRLQQKRLAAGELPLKPLKKAFGALSLLKAAKEALALFLKELPFPKYKKYKFLAKKKLLPGKKKLAKKKKLKESLLFPAELKKELGLLKPEYGAAPAYHALALPAKLKYAEPALESPKAP…
Node761	LKGAGLPGALKAPKAPAGGLKAAKALKALKKKKKEGAKKKKGAAKAALEGLAKCAAEAALAEELKALLLEGGPALKLCFAALALGPLLKALALLPKLAAAWAKAKLGSLLLAAKFFFYKKKPAEKKALSPALKLLGLALLLKEPASSEKCAAPAYPKAKFEGAPPKAKAKLFAAKLFKGLLLEAECAAEAAKAALAELKAPAESGGGRPPAPLAPPPAQRAPLGPFFGLEALGKLYLEGFFELAAEKLLGALLYLLLRALLLAVAEKELSKALVRKEVGKRLQQKRLAAGELPLKPLKKAFGALSLLKAAKEALALFLKELPFPQYKQYKFLAKKKLLPGKKKLAQKQKLKESLLFPAELKKELGLLKPEYGAAPAYHALALPAKLKYAEPALESPKSP…
Node762	LKGAGLPGALKAPQAPAGGLKAAKALKALKKKKKEGAKKKKGAAQAALEGLAKCAAEAALAEELKALLLEGGPALKLCFAALALGPLLQALALLPKLAAAWAKAKLGSLLLAAKFFFYKKKPAEKKALSPALKLLGLALLLKEPASSEKCAAPAYPKAKFEGAPPKAKAKLFAAKLFKGLLLEAECAAEAAKAALAELKAPAESGGGRPPAPLAPPPAQRAPLGPFFGLEALGKLYLEGFFELAAEKLLGALLYLLLRALLLAVAEKELSKALVRKEVGKRLQQKRLAAGELPLKPLKKAFGALSLLKAAKEALALFLKELPFPQYKQYKFLAKKKLLPGKKKLAQKQKLRESLLFPAELKKELGLLKPEYGAAPAYHALALPAKLKYAEPALESPKSP…
Node763	LRGAGLPGAVKAPQAPAGGLKAARALRALRRRRREGARRRRGAAQAALEGLAKCAAEAALAEELKALLLEGGPALKLCFAALSLGPLLQALALLPRLAAAWARAKLGSLLLAARFFFYKKKPAEKKALSPALQLLGLALLLQEPASSERCAAPAYPKARFEGAPPKARARLFAARLFKGLLLEAECAAEAAKAALAELKAPAESGGGRPPAPVAPPPAQHAPLGPFFGLEALGKLYLEGFFELAAEKLLGALLYLLLHALLLAVAEKELSKSLVRKEVGKRLQQKRLAAGELPVKPLKKAFGALSLLRAAKEALALFLKELPFPQYKQYRFLAKRRLLPGKRKLAQKQKLRESLLFPAELKKELGLLKPEYGAAPAYHALALPAKLKYAEPALESPKSP…
Node764	LRGAGLPGAVKAPQAPAGGLKAARALRALRRRRREGARRRRGAAQAALEGLAKCAAEAALAEELKALLLEGGPALKLCFAALSLGPLLQALALLPRLAAAWARAKVGSLLLAARFFFYRRRPAEKRALSPALQLLGLALLLQEPASSERCAAPAYPKARFEGAPPKARARVFAARVFKGLLLEAECAAEAARAALAELKAPAESGGGRPPAPVAPPPSQHAPLGPFFGLEALGKLYLEGFFELAAEKLLGALLYLLLHALLLAVAEKELSKSLVRKEVGKRLQQKRLAAGELPVKPLKKAFGALSLVRAAKEAVALFVKEVPFPQYKQYRFVAKRRLLPGKRKLAQKQKVRESLVFPAELKKELGLLKPEYGAAPAYHALALPRKLKYAEPALENPKSP…
Node765	LKGAGLPGALKAPQAPAGGLKAAKALKALKKKKKEGAKKKKGAAQAALEGLAKCAAEAALAEELKALLLEGGPALKLCFAALALGPLLQALALLPKLAAAWARAKLGSLLLAAKFFFYKKKPAEKKALSPALQLLGLALLLQEPASSEKCAAPAYPKARFEGAPPKAKAKLFAAKLFKGLLLEAECAAEAAKAALAELKAPAESGGGRPPAPVAPPPAQRAPLGPFFGLEALGKLYLEGFFELAAEKLLGALLYLLLHALLLAVAEKELSKALVRKEVGKRLQQKRLAAGELPVKPLKKAFGALSLLRAAKEALALFLKELPFPQYKQYRFLAKRRLLPGKRKLAQKQKLRESLLFPAELKKELGLLKPEYGAAPAYHALALPAKLKYAEPALESPKSP…
Node766	LRGAGLPGAVKAPQAPAGGLKAARALRALRRRRREGARRRRGAAQAALEGLAKCAAEAALAEELKALVLEGGPALKLCFAALSLGPLLQALALLPRLAAAWARAKVGSLLLAARFFFYRRRPAEKRALSPALQLLGLALLLQEPASSERCAAPAYPKARFEGAPPKARARVFAARVFKGLLLEAECAAEAARAALAELKAPAESGGGRPPAPVAPPPSQHAPLGPFFGLEALGKLYLEGFFELAAEKLLGALLYLLLHALLLAVAEKELSKSLVRKEVGKRLQQKRLAAGELPVKPLKKAFGALSLVRAAKEAVALFVKEVPFPQYKQYRFVAKRRLLPGKRKLAQKQKVRESLVFPAELKKELGLLKPEYGAAPAYHALALPRKLKYAEPALENPKSP…
Node767	LRGAGLPGAVKSPQAPAGGLKASRALRSLRRRRREGSRRRRGAAQAALEGLSKCSSESSLAEELKALVLEGGPALKLCFAALSLGPLLQSLSLLPRLSAAWSRSKVGSLLLAARFFFYRRRPAEKRALSPALQLLGLALLLQEPASSERCASPAYPKAHFEGAPPKARARVFAARVFKGLLLEAECAAEAARAALAELKAPAESGGGRPPAPVAPPPSQHAPLGPFFGLEALGKLYLEGFFELAAEKLLGALLYLLLHALLLAVAEKELSKSLVRKDVGKRLQQKRLAAGELPVKPLKKAFGALSLVRASKEAVALFVKEVPFPQYKQYRFVAKRRLLPGKRKLAQKQKVHESLVFPAELKKELGLLKPEYGAAPAYHALALPRKLKYAEPALENPKSP…
Node768	LRGAGLPGAVKSPQAPAGGLKASRALRSLRRRRREGSRRRRGAAQAALEGLSKCSSESSLAEELKALVLEGGPALKLCFAALSLGPLLQSLSLLPRLSAAWSRSKVGSLLLSSHFFFYRRRPAEKRALSPALQLLGLALLLQEPASSERCASPAYPKAHFEGAPPKARARVFAARVFKGLLLESECSSESSRAALAELKAPAESGGGRPPAPVAPPPSQHAPLGPFFGLEALGKLYLEGFFELAAEKLLGALLYLLLHALLLAVAEKELNKSLVRKDVGKRLQQKRLAAGELPVKPRKKAFGALSLVRASKDAVALFVKEVPFPQYKQYRFVAKRRLLPGKRKLAQKQKVHDSLVFPAELKKELGLLKPEYGAAPAYHALALPRKLKYAEPALENPKSP…
Node769	LRGAGLPGAVKSPQAPAGGLKASRALRSLRRRRREGSRRRRGAAQAALEGLSKCSSDSSLAEDLKALVLEGGPALKLCFAALSLGPLLQSLSLLPRLSAAWSRSKVGSLLLSSHFFFYRRRPAEKRALSPALQLLGLALLLQEPASSERCASPAYPKAHFEGAPPKARARVFAARVFKGLLLESECSSDSSRAALADLKAPAESGGGRPPAPVAPPPSQHAPLGPFFGLEALGKLYLEGFFELAAEKLLGALLYLLLHALLLAVAEKELNKSVVRKDVGKRLQQKRLAAGELPVKPRKKAFGALSLVRASKDAVALFVKEVPFPQYKQYRFVAKRRLLPGKRKLAQKQKVHDSLVFPAELKKELGLLKPEYGSAPAYHALALPRKLKYAEPALENPKSP…
Node770	LRGAGLPGAVKSPQAPAGGLKASRALRSLRRRRREGSRRRRGAAQAALEGLSKCSSESSLAEELKALVLEGGPALKLCFAALSLGPLLQSLSLLPRLSAAWSRSKVGSLLLSSHFFFYRRRPAEKRALSPALQLLGLALLLQEPASSERCASPAYPKAHFEGAPPKARARVFAARVFKGLLLESECSSESSRAALAELKAPAESGGGRPPAPVAPPPSQHAPLGPFFGLEALGKLYLEGFFELAAEKLLGALLYLLLHALLLAVAEKELNKSVVRKDVGKRLQQKRLAAGELPVKPRKKAFGALSLVRASKDAVALFVKEVPFPQYKQYRFVAKRRLLPGKRKLAQKQKVHDSLVFPAELKKELGLLKPEYGAAPAYHALALPRKLKYAEPALENPKSP…
Node771	LRGAPLPGAVRSPQAPAGGLKASRALRSLRRRRREGSRRRRGAAQAALEGLSKCSSDSSLAEDLKALVLEGGPALKLCFAALSLGPLLQSLSLLPRLSAAWSRSKVGNLLLSSHFFFYRRRPADKRALNPALQLLGLALLLQEPANNERCASPAYPKAHFEGAPPKARARVFAARVFKGLLLDSECSSDSSRAALADLKSPAESGGGRPPAPVAPPPSQHAPLGPFFGLEALGKLYLEGFFELAAEKLKGALLYLLLHALLLAVAEKELNKSVVRKDVGKRLQQKRLAAGELPVKPRKKAFGALNLVRASKDAVALFVKEVPFPQYKQYRFVAKRRLLPGKRKLAQKQKVHDNLVFPAELKKELGLLKPEYGSAPAYHALALPRKLKYAEPALENPKSP…
Node772	LRGAPLPGAVRSPQAPAGGLKASRALRSLRRRRREGSRRRRGAAQAALEGLSKCSSDSSVAEDVKALVLEGGPALRLCFAALSLGPLLQSLSLLPRVSAAWSRSKVGNVLLSSHFFFYRRRPADKRALNPALQLLGLALLLQEPANNERCASPAYPKAHFEGAPPKARARVFAARVFKGLLLDSECSSDSSRAALADLKSPAESGGGRPPAPVAPPPSQHAPLGPFFGLEALGKLYLEGFFELAAEKLKGALLYLLLHALLLAVAEKELNKSVVRKDVGKRLQQKRLAAGELPVKPRKKAFGALNLVRASKDAVALFVKEVPFPQYKQYRFVAKRRVLPGKRKVAQKQKVHDNVVFPAELKKELGLLKPDYGSAPAYHALALPRKLKYAEPALENPKSP…
Node773	LRGAPLPGAVRSPQAPAGGLKASRALRSLRRRRREGSRRRRGAAQAALEGLSKCSSDSSVAEDVKALVLEGGPALRLCFAALSLGPLLQSLSLLPRVSAAWSRSKVGNVLVSSHFFFYRRRPADKRALNPALQLLGLALLLQEPANNERCASPAYPKAHFEGAPPKARARVFAARVFKGLLLDSECSSDSSRAALADVKSPAESGGGRPPAPVAPPPSQHTPLGPFFGLEALGKLYLEGFFELAAEKLKGALLYLLLHALLLTVTEKELNKSVVRKDVGKRLQQKRLATGELPVKPRKKAFGALNLVRASKDAVALFVKEVPFPQYKQYRFVAKRRVLPGKRKVAQKQKVHDNVVFPAELKKELGVLKPDYGSAPAYHALALPRKLKYAEPALENPKSP…
Node774	LRGAPLPGAVRSPQAPAGGLRASRALRSLRRRRREGSRRRRGAAQAALEGLSKCSSDSSVAEDVKALVLEGGPALRVCFAALSLGPLLQSLSLLPRVSAAWSRSKVGNVLVSSHFFFYRRRPADKRALNPALQLLGLALLLQEPANNERCASPAYPKAHFEGAPPKARARVFAARVFKGLLLDSECSSDSSRAALADVKSPAESGGGRPPAPVAPPPSQHTPLGPFFGLEALGKLYLEGFFELAAEKLKGALLYLLLHALLLTVTEKELNKSVVRKDVGKRLQQKRLATGELPVKPRKKAFGALNLVRASKDAVALFVKEVPFPQYKQYRFVAKRRVLPGKRKVAQKQKVHDNVVFPAELKKELGVLKPDYGSAPAYHALALPRKLKYAEPALENPKSP…
Node775	LRGAPLPGAVRSPQAPAGGLRASRALRSLRRRRREGSRRRRGAAQAALEGLSKCSSDSSVAEDVKALVLEGGPALRVCFAALSLGPLLQSLSLLPRVSAAWSRSKVGNVLVSSHFFFYRRRPADKRALNPALQLLGLALLLQEPANNERCASPAYPKAHFEGAPPKARARVFAARVFKGLLLDSECSSDSSRAALADVKSPAESGGGRPPAPVAPPPSQHTPLGPFFGLEALGKLYLEGFFELAAEKLKGALLYLLLHALLLTVTEKELNKSVVRKDVGKRLQQKRLATGELPVKPRKKAFGTLNLVRASKDTVTLFVKEVPFPQYKQYRFVAKRRVLPGKRKVTQKQKVHDNVVFPAELKKELGVLKPDYGSAPAYHALALPRKLKYAEPALENPKSP…
Node776	LRGAPLPGAVRSPQAPAGGLRASRALRSLRRRRREGSRRRRGAAQAALEGLSKCSSDSSVTEDVKTLVLEGGPALRVCFAALSLGPLLQSLSLLPRVSAAWSRSKVGNVLVSSHFFFYRRRPTDKRTLNPALQLLGLALLLQEPANNERCTSPAYPKAHFEGTPPKTRARVFTTRVFKGLLLDSECSSDSSRAALADVKSPAESGGGRPPAPVAPPPSQHTPLGPFFGLEALGKLYLEGFFELAAEKLKGALLYLLLHALLLTVTEKELNKSIVRKDVGKRLQQKRMATGELPVKPRKKAFGTLNLVRASKDTVTLFVKEVPFPQYKQYRFVAKRRVLPGKRKVTQKQKVHDNVVFPAELKKELGVLKPDYGSAPAYHALALPRKLKYAEPALENPKSP…
Node777	LRGAGLPGAVKAPQAPAGGLKAARALRALRRRRREGARRRRGAAQAALEGLAKCAAEAALAEELKALVLEGGPALKLCFAALSLGPLLQALALLPRLAAAWARAKVGSLLLAARFFFYRRRPAEKRALSPALQLLGLALLLQEPASSERCAAPAYPKARFEGAPPKARARVFAARVFKGLLLEAECAAEAARAALAELKAPAESGGGRPPAPVAPPPSQHAPLGPFFGLEALGKLYLEGFFELAAEKLLGALLYLLLHALLLAVAEKELSKSLVRKEVGKRLQQKRLAAGELPVKPLKKAFGALSLVRAAKEAVALFVKEVPFPQYKQYRFVAKRRLLPGKRKLAQKQKVRESLVFPAELKKELGLLKPEYGAAPAYHALALPRKLKYAEPALENPKSP…
Node778	LRGAGLPGAVKAPQAPAGGLKAARALRALRRRRREGARRRRGAAQAALEGLAKCAAEAALAEELKALVLEGGPALKLCFAALSLGPLLQALALLPRLAAAWARAKVGSLLLAARFFFYRRRPAEKRALSPALQLLGLALLLQEPASSERCAAPAYPKARFEGAPPKARARVFAARVFKGLLLEAECAAEAARAALAELKAPAESGGGRPPAPVAPPPSQHAPLGPFFGLEALGKLYLEGFFELAAEKLLGALLYLLLHALLLAVAEKELSKSLVRKEVGKRLQQKRLAAGELPVKPLKKAFGALSLVRAAKEAVALFVKEVPFPQYKQYRFVAKRRLLPGKRKLAQKQKVHESLVFPAELKKELGLLKPEYGAAPAYHALALPRKLKYAEPALENPKSP…
Node779	LRGAGLPGAVKSPQAPAGGLKASRALRSLRRRRREGSRRRRGAAQAALEGLSKCSSESSLAEELKALVLEGGPALKLCFAALSLGPLLQSLSLLPRLSAAWSRSKVGSLLLAARFFFYRRRPAEKRALSPALQLLGLALLLQEPASSERCASPAYPKAHFEGAPPKARARVFAARVFKGLLLEAECAAEAARAALAELKAPAESGGGRPPAPVAPPPSQHAPLGPFFGLEALGKLYLEGFFELAAEKLLGALLYLLLHALLLAVAEKELSKSLVRKDVGKRLQQKRLAAGELPVKPLKKAFGALSLVRASKEAVALFVKEVPFPQYKQYRFVAKRRLLPGKRKLAQKQKVHESLVFPAELKKELGLLKPEYGAAPAYHALALPRKLKYAEPALENPKSP…
Node780	LRGAGLPGAVKSPQAPAGGLKASRALRSLRRRRREGSRRRRGAAQAALEGLSKCSSDSSLAEDLKALVLEGGPALKLCFAALSLGPLLQSLSLLPRLSAAWSRSKVGSLLLSSHFFFYRRRPAEKRALSPALQLLGLALLLQEPASSERCASPAYPKAHFEGAPPKARARVFAARVFKGLLLESECSSESSRAALAELKAPAESGGGRPPAPVAPPPSQHAPLGPFFGLEALGKLYLEGFFELAAEKLLGALLYLLLHALLLAVAEKELNKSVVRKDVGKRLQQKRLAAGELPVKPRKKAFGALSLVRASKDAVALFVKEVPFPQYKQYRFVAKRRLLPGKRKLAQKQKVHDSLVFPAELKKELGLLKPEYGSAPAYHALALPRKLKYAEPALENPKSP…
Node781	LRGAGLPGAVKAPQAPAGGLKAARALRALRRRRREGARRRRGAAQAALEGLAKCAAEAALAEELKALVLEGGPALKLCFAALSLGPLLQALALLPRLSAAWSRSKVGSLLLAARFFFYRRRPAEKRALSPALQLLGLALLLQEPASSERCAAPAYPKARFEGAPPKARARVFAARVFKGLLLEAECAAEAARAALAELKAPAESGGGRPPAPVAPPPSQHAPLGPFFGLEALGKLYLEGFFELAAEKLLGALLYLLLHALLLAVAEKELSKSLVRKDVGKRLQQKRLAAGELPVKPLKKAFGALSLVRASKEAVALFVKEVPFPQYKQYRFVAKRRLLPGKRKLAQKQKVHESLVFPAELKKELGLLKPEYGAAPAYHALALPRKLKYAEPALENPKSP…
Node782	LRGAGLPGAVKAPQAPAGGLKAARALRALRRRRREGARRRRGAAQAALEGLAKCAAEAALAEELKALVLEGGPALKLCFAALSLGPLLQSLSLLPRLSAAWSRSKVGSLLLAARFFFYRRRPAEKRALSPALQLLGLALLLQEPASSERCAAPAYPKAHFEGAPPKARARVFAARVFKGLLLEAECAAEAARAALAELKAPAESGGGRPPAPVAPPPSQHAPLGPFFGLEALGKLYLEGFFELAAEKLLGALLYLLLHALLLAVAEKELSKSLVRKDVGKRLQQKRLAAGELPVKPLKKAFGALSLVRASKEAVALFVKEVPFPQYKQYRFVAKRRLLPGKRKLAQKQKVHESLVFPAELKKELGLLKPEYGAAPAYHALALPRKLKYAEPALENPKSP…
Node783	LRGAGLPGAVKSPQAPAGGLKASRALRSLRRRRREGSRRRRGAAQAALEGLSKCSSDSSLAEDLKALVLEGGPALKLCFAALSLGPLLQSLSLLPRLSAAWSRSKVGSLLLSSHFFFYRRRPAEKRALSPALQLLGLALLLQEPASSERCASPAYPKAHFEGAPPKARARVFAARVFKGLLLESECSSDSSRAALADLKAPAESGGGRPPAPVAPPPSQHAPLGPFFGLEALGKLYLEGFFELAAEKLKGALLYLLLHALLLAVAEKELNKSVVRKDVGKRLQQKRLAAGELPVKPRKKAFGALSLVRASKDAVALFVKEVPFPQYKQYRFVAKRRLLPGKRKLAQKQKVHDSLVFPAELKKELGLLKPEYGSAPAYHALALPRKLKYAEPALENPKSP…
Node784	LRGAPLPGAVRSPQAPAGGLKASRALRSLRRRRREGSRRRRGAAQAALEGLSKCSSDSSLAEDLKALVLEGGPALKLCFAALSLGPLLQSLSLLPRLSAAWSRSKVGNLLLSSHFFFYRRRPADKRALNPALQLLGLALLLQEPANNERCASPAYPKAHFEGAPPKARARVFAARVFKGLLLDSECSSDSSRAALADLKSPAESGGGRPPAPVAPPPSQHAPLGPFFGLEALGKLYLEGFFELAAEKLKGALLYLLLHALLLAVAEKELNKSVVRKDVGKRLQQKRLAAGELPVKPRKKAFGALNLVRASKDAVALFVKEVPFPQYKQYRFVAKRRLLPGKRKLAQKQKVHDNLVFPAELKKELGLLKPEYGSAPAYHALALPRKLKYAEPALENPKSP…
Node785	LRGAGLPGAVKSPQAPAGGLKASRALRSLRRRRREGSRRRRGAAQAALEGLSKCSSESSLAEELKALVLEGGPALKLCFAALSLGPLLQSLSLLPRLSAAWSRSKVGSLLLSSHFFFYRRRPAEKRALSPALQLLGLALLLQEPASSERCASPAYPKAHFEGAPPKARARVFAARVFKGLLLESECSSESSRAALAELKAPAESGGGRPPAPVAPPPSQHAPLGPFFGLEALGKLYLEGFFELAAEKLLGALLYLLLHALLLAVAEKELNKSVVRKDVGKRLQQKRLAAGELPVKPRKKAFGALSLVRASKDAVALFVKEVPFPQYKQYRFVAKRRLLPGKRKLAQKQKVHDSLVFPAELKKELGLLKPEYGAAPAYHALALPRKLKYAEPALENPKSP…
Node786	LRGAPLPGAVRSPQAPAGGLKASRALRSLRRRRREGSRRRRGAAQAALEGLSKCSSDSSLAEDLKALVLEGGPALKLCFAALSLGPLLQSLSLLPRLSAAWSRSKVGNLLLSSHFFFYRRRPADKRALNPALQLLGLALLLQEPANNERCASPAYPKAHFEGAPPKARARVFAARVFKGLLLDSECSSDSSRAALADLKSPAESGGGRPPAPVAPPPSQHAPLGPFFGLEALGKLYLEGFFELAAEKLKGALLYLLLHALLLAVAEKELNKSVVRKDVGKRLQQKRLAAGELPVKPRKKAFGALNLVRASKDAVALFVKEVPFPQYKQYRFVAKRRLLPGKRKLAQKQKVHDNLVFPAELKKELGLLKPEYGSAPAYHALALPRKLKYAEPALENPKSP…
Node787	LRGAPLPGAVRSPQAPAGGLKASRALRSLRRRRREGSRRRRGAAQAALEGLSKCSSDSSVAEDVKALVLEGGPALRLCFAALSLGPLLQSLSLLPRVSAAWSRSKVGNVLLSSHFFFYRRRPADKRALNPALQLLGLALLLQEPANNERCASPAYPKAHFEGAPPKARARVFAARVFKGLLLDSECSSDSSRAALADVKSPAESGGGRPPAPVAPPPSQHAPLGPFFGLEALGKLYLEGFFELAAEKLKGALLYLLLHALLLAVAEKELNKSVVRKDVGKRLQQKRLATGELPVKPRKKAFGALNLVRASKDAVALFVKEVPFPQYKQYRFVAKRRVLPGKRKVAQKQKVHDNVVFPAELKKELGVLKPDYGSAPAYHALALPRKLKYAEPALENPKSP…
Node788	LRGAGLPGAVKSPQAPAGGLKASRALRSLRRRRREGSRRRRGAAQAALEGLSKCSSDSSLAEDLKALVLEGGPALKLCFAALSLGPLLQSLSLLPRLSAAWSRSKVGSLLLSSHFFFYRRRPAEKRALSPALQLLGLALLLQEPASSERCASPAYPKAHFEGAPPKARARVFAARVFKGLLLESECSSESSRAALAELKAPAESGGGRPPAPVAPPPSQHAPLGPFFGLEALGKLYLEGFFELAAEKLLGALLYLLLHALLLAVAEKELNKSVVRKDVGKRLQQKRLAAGELPVKPRKKAFGALSLVRASKDAVALFVKEVPFPQYKQYRFVAKRRLLPGKRKLAQKQKVHDSLVFPAELKKELGLLKPEYGSAPAYHALALPRKLKYAEPALENPKSP…
Node789	LRGAGLPGAVKAPQAPAGGLKAARALRALRRRRREGARRRRGAAQAALEGLAKCAAEAALAEELKALLLEGGPALKLCFAALSLGPLLQALALLPRLAAAWARAKVGSLLLAARFFFYKKKPAEKKALSPALQLLGLALLLQEPASSERCAAPAYPKARFEGAPPKARARLFAARLFKGLLLEAECAAEAARAALAELKAPAESGGGRPPAPVAPPPSQHAPLGPFFGLEALGKLYLEGFFELAAEKLLGALLYLLLHALLLAVAEKELSKSLVRKEVGKRLQQKRLAAGELPVKPLKKAFGALSLVRAAKEAVALFVKEVPFPQYKQYRFVAKRRLLPGKRKLAQKQKVRESLVFPAELKKELGLLKPEYGAAPAYHALALPRKLKYAEPALENPKSP…
Node790	LRGAGLPGAVKAPQAPAGGLKASRALRSLRRRRREGSRRRRGAAQAALEGLAKCAAEAALAEELKALVLEGGPALKLCFAALSLGPLLQSLSLLPRLSAAWSRSKVGSLLLAARFFFYRRRPAEKRALSPALQLLGLALLLQEPASSERCAAPAYPKAHFEGAPPKARARVFAARVFKGLLLEAECAAEAARAALAELKAPAESGGGRPPAPVAPPPSQHAPLGPFFGLEALGKLYLEGFFELAAEKLLGALLYLLLHALLLAVAEKELSKSLVRKDVGKRLQQKRLAAGELPVKPLKKAFGALSLVRASKEAVALFVKEVPFPQYKQYRFVAKRRLLPGKRKLAQKQKVHESLVFPAELKKELGLLKPEYGAAPAYHALALPRKLKYAEPALENPKSP…
Node791	LRGAPLPGAVRSPQAPAGGLRASRALRSLRRRRREGSRRRRGAAQAALEGLSKCSSDSSVAEDVKALVLEGGPALRVCFAALSLGPLLQSLSLLPRVSAAWSRSKVGNVLVSSHFFFYRRRPADKRALNPALQLLGLALLLQEPANNERCASPAYPKAHFEGAPPKARARVFAARVFKGLLLDSECSSDSSRAALADVKSPAESGGGRPPAPVAPPPSQHTPLGPFFGLEALGKLYLEGFFELAAEKLKGALLYLLLHALLLTVTEKELNKSVVRKDVGKRLQQKRLATGELPVKPRKKAFGALNLVRASKDAVALFVKEVPFPQYKQYRFVAKRRVLPGKRKVAQKQKVHDNVVFPAELKKELGVLKPDYGSAPAYHALALPRKLKYAEPALENPKSP…
Node792	LRGAPLPGAVRSPQAPAGGLRASRALRSLRRRRREGSRRRRGAAQAALEGLSKCSSDSSVTEDVKTLVLEGGPALRVCFAALSLGPLLQSLSLLPRVSAAWSRSKVGNVLVSSHFFFYRRRPADKRALNPALQLLGLALLLQEPANNERCTSPAYPKAHFEGTPPKTRARVFTTRVFKGLLLDSECSSDSSRAALADVKSPAESGGGRPPAPVAPPPSQHTPLGPFFGLEALGKLYLEGFFELAAEKLKGALLYLLLHALLLTVTEKELNKSIVRKDVGKRLQQKRLATGELPVKPRKKAFGTLNLVRASKDTVTLFVKEVPFPQYKQYRFVAKRRVLPGKRKVTQKQKVHDNVVFPAELKKELGVLKPDYGSAPAYHALALPRKLKYAEPALENPKSP…
Node793	LRGAPLPGAVRSPQAPAGGLRASRALRSLRRRRREGSRRRRGAAQAALEGLSKCSSDSSVTEDVKTLVLEGGPALRVCFAALSLGPLLQSLSLLPRVSAAWSRSKVGNVLVSSHFFFYRRRPTDKRTLNPALQLLGLALLLQEPANNERCTSPAYPKAHFEGTPPKTRARVFTTRVFKGLLMDSECSSDSSRAALADVKTPAESGGGRPPAPVAPPPSQHTPLGPFFGLEALGKLYLEGFFELAAEQLRGALLYLLLHALLLTVTEKELNKSIVRKDVGKRLQQKRMATGELPVKPRKKAFGTLNLVRASKDTVTLFVKEVPFPQYKQYRFVAKRRVLPGKRKVTQKQKVHDNVVFPAELKKELGVLKPDYGSAPAYHALALPRKLKYAEPALENPKSP…
Node794	LRGAPLPGAVRSPQAPAGGLRASRALRSLRRRRREGSRRRRGAAQAALEGLSKCSSDSSVTEDVKTLVLEGGPALRVCFAALSLGPLLQSLSLLPRISAAWSRSKVGNILVSSHFFFYRRRPTDKRTLNPALQLLGLALLLQEPANNERCTSPAYPKAHFEGTPPKTRARVFTTRVFKGLLMDSECSSDSSRAALADVKTPAESGGGRPPAPVAPPPSQHTPLGPFFGLEALGKLYLEGFFELAAEQLRGALLYLLLHALLLTVTEKELNKSIVRKDVGKRLQQKRMATGELPVKPRKKAFGTLNLVRASKDTVTLFVKEVPFPQYKQYRFVAKRRILPGKRKITQKQKVHDNIVFPAELKKELGVLKPDYGSAPAYHALALPRKFKYAEPALENPKSP…
Node795	LRGAPLPGAVRSPQAPAGGLRASRALRSLRRRRREGSRRRRGAAQAALEGLSKCSSDSSITEDIKTLVLEGGPALRVCFAALSLGPLLQSLSLLPRISAAWSRSKVGNILVSSHFFFYRRRPTDKRTLNPALQLLGLALLLQEPANNERCTSPAYPKAHFEGTPPKTRARVFTTRVFKGLLMDSECSSDSSRAALADIKTPAESGGGRPPAPVAPPPSQHTPLGPFFGLEALGKLYLEGFFEVAAEQLRGALLYLLLHALLLTVTEKELNKSIVRKDVGKRLQQKRMATGELPVKPRKKAFGTLNLVRASKDTVTLFVKEVPFPQYKQYRFVAKRRILPGKRKITQKQKVHDNIVFPAELKKELGILKPDYGSAPAYHALALPRKFKYAEPALENPKSP…
Node796	LRGAPLPGAVRSPQAPAGGLRASRALRSLRRRRREGSRRRRGAAQAALEGLSKCSSDSSITEDIKTLVLEGGPALRVCFATLSLGPLLQSLSLLPRISAAWSRSKVGNILISSHFFFYRRRPTDKRTLNPALQLLGLALLLQEPANNERCTSPAYPKAHFEGTPPKTRARVFTTRVFKGLMMDSECSSDSSRAALADIKTPAESGGGRPPAPVAPPPSQHTPMGPFFGLEALGKLYLEGFFEVASEQLHGALLYLLLHALLLTVTEKELNKSIVRKDVGKRLQQKRMATGELPVKPRKKAFGTLNLVRASKDTVTLFVKEVPFPQYKQYRFVAKRRILPGKRKITQKQKVHDNIVFPAELKKELGILKPDYGSAPAYHALALPRKFKYAEPALENPKSP…
Node797	LRGAPLPGAVRSPQAPAGGLKASRALRSLRRRRREGSRRRRGAAQAALEGLSKCSSDSSVAEDVKALVLEGGPALRLCFAALSLGPLLQSLSLLPRVSAAWSRSKVGNVLVSSHFFFYRRRPADKRALNPALQLLGLALLLQEPANNERCASPAYPKAHFEGAPPKARARVFAARVFKGLLLDSECSSDSSRAALADVKSPAESGGGRPPAPVAPPPSQHTPLGPFFGLEALGKLYLEGFFELAAEKLKGALLYLLLHALLLTVTEKELNKSVVRKDVGKRLQQKRLATGELPVKPRKKAFGALNLVRASKDAVALFVKEVPFPQYKQYRFVAKRRVLPGKRKVAQKQKVHDNVVFPAELKKELGVLKPDYGSAPAYHALALPRKLKYAEPALENPKSP…
Node798	LRGAGLPGAVKAPQAPAGGLKAARALRALRRRRREGARRRRGAAQAALEGLAKCAAEAALAEELKALLLEGGPALKLCFAALSLGPLLQALALLPRLAAAWARAKVGSLLLAARFFFYKKKPAEKKALSPALQLLGLALLLQEPASSERCAAPAYPKARFEGAPPKARARLFAARLFKGLLLEAECAAEAARAALAELKAPAESGGGRPPAPVAPPPSQHAPLGPFFGLEALGKLYLEGFFELAAEKLLGALLYLLLHALLLAVAEKELSKSLVRKEVGKRLQQKRLAAGELPVKPLKKAFGALSLVRAAKEAVALFVKEVPFPQYKQYRFVAKRRLLPGKRKLAQKQKVRESLVFPAELKKELGLLKPEYGAAPAYHALALPAKLKYAEPALESPKSP…
Node799	LRGAGLPGAVKAPQAPAGGLKAARALRALRRRRREGARRRRGAAQAALEGLAKCAAEAALAEELKALLLEGGPALKLCFAALSLGPLLQALALLPRLAAAWARAKVGSLLLAARFFFYRRRPAEKRALSPALQLLGLALLLQEPASSERCAAPAYPKARFEGAPPKARARVFAARVFKGLLLEAECAAEAARAALAELKAPAESGGGRPPAPVAPPPSQHAPLGPFFGLEALGKLYLEGFFELAAEKLLGALLYLLLHALLLAVAEKELSKSLVRKEVGKRLQQKRLAAGELPVKPLKKAFGALSLVRAAKEAVALFVKEVPFPQYKQYRFVAKRRLLPGKRKLAQKQKVRESLVFPAELKKELGLLKPEYGAAPAYHALALPRKLKYAEPALENPKSP…
Node800	LRGAGLPGAVKAPQAPAGGLKAARALRALRRRRREGARRRRGAAQAALEGLAKCAAEAALAEELKALVLEGGPALKLCFAALSLGPLLQALALLPRLSAAWSRSKVGSLLLAARFFFYRRRPAEKRALSPALQLLGLALLLQEPASSERCAAPAYPKARFEGAPPKARARVFAARVFKGLLLEAECAAEAARAALAELKAPAESGGGRPPAPVAPPPSQHAPLGPFFGLEALGKLYLEGFFELAAEKLLGALLYLLLHALLLAVAEKELSKSLVRKDVGKRLQQKRLAAGELPVKPLKKAFGALSLVRASKEAVALFVKEVPFPQYKQYRFVAKRRLLPGKRKLAQKQKVHESLVFPAELKKELGLLKPEYGAAPAYHALALPRKLKYAEPALENPKSP…
Node801	LRGAPLPGAVRSPQAPAGGLKASRALRSLRRRRREGSRRRRGAAQAALEGLSKCSSDSSLAEDLKALVLEGGPALKLCFAALSLGPLLQSLSLLPRLSAAWSRSKVGSLLLSSHFFFYRRRPADKRALSPALQLLGLALLLQEPASSERCASPAYPKAHFEGAPPKARARVFAARVFKGLLLESECSSDSSRAALADLKSPAESGGGRPPAPVAPPPSQHAPLGPFFGLEALGKLYLEGFFELAAEKLKGALLYLLLHALLLAVAEKELNKSVVRKDVGKRLQQKRLAAGELPVKPRKKAFGALNLVRASKDAVALFVKEVPFPQYKQYRFVAKRRLLPGKRKLAQKQKVHDNLVFPAELKKELGLLKPEYGSAPAYHALALPRKLKYAEPALENPKSP…
Node802	LRGAGLPGAVKSPQAPAGGLKASRALRSLRRRRREGSRRRRGAAQAALEGLSKCSSESSLAEELKALVLEGGPALKLCFAALSLGPLLQSLSLLPRLSAAWSRSKVGSLLLSSHFFFYRRRPAEKRALSPALQLLGLALLLQEPASSERCASPAYPKAHFEGAPPKARARVFAARVFKGLLLESECSSESSRAALAELKAPAESGGGRPPAPVAPPPSQHAPLGPFFGLEALGKLYLEGFFELAAEKLLGALLYLLLHALLLAVAEKELNKSLVRKDVGKRLQQKRLAAGELPVKPRKKAFGALSLVRASKDAVALFVKEVPFPQYKQYRFVAKRRLLPGKRKLAQKQKVHDSLVFPAELKKELGLLKPEYGAAPAYHALALPRKLKYAEPALENPKSP…
Node803	LRGAGLPGAVKSPQAPAGGLKASRALRSLRRRRREGSRRRRGAAQAALEGLSKCSSESSLAEELKALVLEGGPALKLCFAALSLGPLLQSLSLLPRLSAAWSRSKVGSLLLSSHFFFYRRRPAEKRALSPALQLLGLALLLQEPASSERCASPAYPKAHFEGAPPKARARVFAARVFKGLLLESECSSESSRAALAELKAPAESGGGRPPAPVAPPPSQHAPLGPFFGLEALGKLYLEGFFELAAEKLLGALLYLLLHALLLAVAEKELNKSVVRKDVGKRLQQKRLAAGELPVKPRKKAFGALSLVRASKDAVALFVKEVPFPQYKQYRFVAKRRLLPGKRKLAQKQKVHDSLVFPAELKKELGLLKPEYGAAPAYHALALPRKLKYAEPALENPKSP…
Node804	LRGAPLPGAVRSPQAPAGGLKASRALRSLRRRRREGSRRRRGAAQAALEGLSKCSSDSSLAEDLKALVLEGGPALKLCFAALSLGPLLQSLSLLPRLSAAWSRSKVGNLLLSSHFFFYRRRPADKRALNPALQLLGLALLLQEPANNERCASPAYPKAHFEGAPPKARARVFAARVFKGLLLDSECSSDSSRAALADLKSPAESGGGRPPAPVAPPPSQHAPLGPFFGLEALGKLYLEGFFELAAEKLKGALLYLLLHALLLAVAEKELNKSVVRKDVGKRLQQKRLAAGELPVKPRKKAFGALNLVRASKDAVALFVKEVPFPQYKQYRFVAKRRVLPGKRKVAQKQKVHDNVVFPAELKKELGLLKPEYGSAPAYHALALPRKLKYAEPALENPKSP…
Node805	LRGAPLPGAVRSPQAPAGGLKASRALRSLRRRRREGSRRRRGAAQAALEGLSKCSSDSSVAEDVKALVLEGGPALRLCFAALSLGPLLQSLSLLPRVSAAWSRSKVGNVLVSSHFFFYRRRPADKRALNPALQLLGLALLLQEPANNERCASPAYPKAHFEGAPPKARARVFAARVFKGLLLDSECSSDSSRAALADVKSPAESGGGRPPAPVAPPPSQHTPLGPFFGLEALGKLYLEGFFELAAEKLKGALLYLLLHALLLTVTEKELNKSVVRKDVGKRLQQKRLATGELPVKPRKKAFGALNLVRASKDAVALFVKEVPFPQYKQYRFVAKRRVLPGKRKVAQKQKVHDNVVFPAELKKELGVLKPDYGSAPAYHALALPRKLKYAEPALENPKSP…
Node806	LRGAPLPGAVRSPQAPAGGLKASRALRSLRRRRREGSRRRRGAAQAALEGLSKCSSDSSLAEDLKALVLEGGPALKLCFAALSLGPLLQSLSLLPRLSAAWSRSKVGNLLLSSHFFFYRRRPADKRALSPALQLLGLALLLQEPASSERCASPAYPKAHFEGAPPKARARVFAARVFKGLLLDSECSSDSSRAALADLKSPAESGGGRPPAPVAPPPSQHAPLGPFFGLEALGKLYLEGFFELAAEKLKGALLYLLLHALLLAVAEKELNKSVVRKDVGKRLQQKRLAAGELPVKPRKKAFGALNLVRASKDAVALFVKEVPFPQYKQYRFVAKRRLLPGKRKLAQKQKVHDNLVFPAELKKELGLLKPEYGSAPAYHALALPRKLKYAEPALENPKSP…
Node807	LRGAPLPGAVRSPQAPAGGLKASRALRSLRRRRREGSRRRRGAAQAALEGLSKCSSDSSLAEDLKALVLEGGPALKLCFAALSLGPLLQSLSLLPRLSAAWSRSKVGNLLLSSHFFFYRRRPADKRALNPALQLLGLALLLQEPANNERCASPAYPKAHFEGAPPKARARVFAARVFKGLLLDSECSSDSSRAALADLKSPAESGGGRPPAPVAPPPSQHAPLGPFFGLEALGKLYLEGFFELAAEKLKGALLYLLLHALLLAVAEKELNKSVVRKDVGKRLQQKRLAAGELPVKPRKKAFGALNLVRASKDAVALFVKEVPFPQYKQYRFVAKRRLLPGKRKLAQKQKVHDNLVFPAELKKELGLLKPEYGSAPAYHALALPRKLKYAEPALENPKSP…
Node808	LRGAPLPGAVRSPQAPAGGLRASRALRSLRRRRREGSRRRRGAAQAALEGLSKCSSDSSVAEDVKALVLEGGPALRVCFAALSLGPLLQSLSLLPRVSAAWSRSKVGNVLVSSHFFFYRRRPADKRALNPALQLLGLALLLQEPANNERCASPAYPKAHFEGAPPKARARVFAARVFKGLLLDSECSSDSSRAALADVKSPAESGGGRPPAPVAPPPSQHTPLGPFFGLEALGKLYLEGFFELAAEKLKGALLYLLLHALLLTVTEKELNKSVVRKDVGKRLQQKRLATGELPVKPRKKAFGALNLVRASKDAVALFVKEVPFPQYKQYRFVAKRRVLPGKRKVAQKQKVHDNVVFPAELKKELGVLKPDYGSAPAYHALALPRKLKYAEPALENPKSP…
Node809	LRGAPLPGAVRSPQAPAGGLRASRALRSLRRRRREGSRRRRGAAQAALEGLSKCSSDSSVTEDVKTLVLEGGPALRVCFAALSLGPLLQSLSLLPRVSAAWSRSKVGNVLVSSHFFFYRRRPTDKRTLNPALQLLGLALLLQEPANNERCTSPAYPKAHFEGTPPKTRARVFTTRVFKGLLLDSECSSDSSRAALADVKSPAESGGGRPPAPVAPPPSQHTPLGPFFGLEALGKLYLEGFFELAAEKLKGALLYLLLHALLLTVTEKELNKSIVRKDVGKRLQQKRMATGELPVKPRKKAFGTLNLVRASKDTVTLFVKEVPFPQYKQYRFVAKRRVLPGKRKVTQKQKVHDNVVFPAELKKELGVLKPDYGSAPAYHALALPRKLKYAEPALENPKSP…
Node810	LRGAPLPGAVRSPQAPAGGLRASRALRSLRRRRREGSRRRRGAAQAALEGLSKCSSDSSVTEDVKTLVLEGGPALRVCFAALSLGPLLQSLSLLPRVSAAWSRSKVGNVLVSSHFFFYRRRPTDKRTLNPALQLLGLALLLQEPANNERCTSPAYPKAHFEGTPPKTRARVFTTRVFKGLLMDSECSSDSSRAALADVKTPAESGGGRPPAPVAPPPSQHTPLGPFFGLEALGKLYLEGFFELAAEQLRGALLYLLLHALLLTVTEKELNKSIVRKDVGKRLQQKRMATGELPVKPRKKAFGTLNLVRASKDTVTLFVKEVPFPQYKQYRFVAKRRVLPGKRKVTQKQKVHDNVVFPAELKKELGVLKPDYGSAPAYHALALPRKLKYAEPALENPKSP…
Node811	LRGAPLPGAVRSPQAPAGGLRASRALRSLRRRRREGSRRRRGAAQAALEGLSKCSSDSSVTEDVKTLVLEGGPALRVCFAALSLGPLLQSLSLLPRISAAWSRSKVGNILVSSHFFFYRRRPTDKRTLNPALQLLGLALLLQEPANNERCTSPAYPKAHFEGTPPKTRARVFTTRVFKGLLMDSECSSDSSRAALADVKTPAESGGGRPPAPVAPPPSQHTPLGPFFGLEALGKLYLEGFFELAAEQLRGALLYLLLHALLLTVTEKELNKSIVRKDVGKRLQQKRMATGELPVKPRKKAFGTLNLVRASKDTVTLFVKEVPFPQYKQYRFVAKRRILPGKRKITQKQKVHDNIVFPAELKKELGVLKPDYGSAPAYHALALPRKFKYAEPALENPKSP…
Node812	LRGAPLPGAVRSPQAPAGGLRASRALRSLRRRRREGSRRRRGAAQAALEGLSKCSSDSSITEDIKTLVLEGGPALRVCFAALSLGPLLQSLSLLPRISAAWSRSKVGNILVSSHFFFYRRRPTDKRTLNPALQLLGLALLLQEPANNERCTSPAYPKAHFEGTPPKTRARVFTTRVFKGLLMDSECSSDSSRAALADIKTPAESGGGRPPAPVAPPPSQHTPMGPFFGLEALGKLYLEGFFEVAAEQLRGALLYLLLHALLLTVTEKELNKSIVRKDVGKRLQQKRMATGELPVKPRKKAFGTLNLVRASKDTVTLFVKEVPFPQYKQYRFVAKRRILPGKRKITQKQKVHDNIVFPAELKKELGILKPDYGSAPAYHALALPRKFKYAEPALENPKSP…
Node813	LRGAPLPGAVRSPQAPAGGLRASRALRSLRRRRREGSRRRRGAAQAALEGLSKCSSDSSITEDIKTLVLEGGPALRVCFATLSLGPLLQSLSLLPRISAAWSRSKVGNILISSHFFFYRRRPTDKRTLNPALQLLGLALLLQEPANNERCTSPAYPKAHFEGTPPKTRARVFTTRVFKGLMMDSECSSDSSRAALADIKTPAESGGGRPPAPVAPPPSQHTPMGPFFGLEALGKLYLEGFFEVASEQLHGALLYLLLHALLLTVTEKELNKSIVRKDVGKRLQQKRMATGELPVKPRKKAFGTLNLVRASKDTVTLFVKEVPFPQYKQYRFVAKRRILPGKRKITQKQKVHDNIVFPAELKKELGILKPDYGSAPAYHALALPRKFKYAEPALENPKSP…
Node814	LRGAPLPGAVRSPQAPAGGLRASRALRSLRRRRREGSRRRRGAAQAALEGLSKCSSDSSITEDIKTLVLEGGPALRICFATLSLGPLLQSLSLLPRISAAWSRSKVGNILISSHFFFYRRRPTDKRTLNPALQLLGLALLLQEPANNERCTSPAYPKAHFEGTPPKTRARVFTTRVFKGLMMDSECSSDSSRAALADIKTPAESGGGRPPAPVAPPPSQHTPMGPFFGLEALGKVYLEGFFEVASDQLHGALLYLLLHALLLTVTEKELNKSIVRKDVGKRLQQKRMATGELPVKPRKKAFGTLNLVRASKDTVTLFVKEVPFPQYKQYRFVAKRRILPGKRKITQKQKVHDNIVFPAELKKELGILKPDYGSAPAYHALALPRKFKYAEPALENPKSP…
Node815	LRGAPLPGAVRSPQAPAGGLRASRALRSLRRRRREGSRRRRGAAQAALEGLSKCSSDSSITEDIKTLVLEGGPALRICFATLSLGPLLQSLSLTPRISAAWSRSKVGNILISSHFFFYRRRPTDKRTMNPALQLLGLALLLQEPANNERCTSPAYPKAHFEGTPPKTRARVFTTRVFKGLMMDSECSSDSSRAALADIKTPAESGGGRPPAPVAPPPSQHTPMGPFFGLEALGKVYLEGFFEVASDQLHGALLYLMLHALLMTVTEKELNKSIVRKDVGKRLQQKRMATGELPVKPRKKAFGTLNLVRASKDTVTLFVKEVPFPQYKQYRFVAKRRILPGKRKITQKQKVHDNIVFPAELKKELGILKPDYGSAPAYHALALPRKFKYAEPALENPKSP…
Node816	MRGAPLPGAVRSPQAPAGGLRASRALRSLRRRRREGSRRRRGAAQAALEGMSKCSSDSSITEDIKTMVLEGGPALRICFATLSMGPLLQSLSMTPRISAAWSRSKVGNILISSHFFFYRRRPTDKRTMNPALQLLGMAMLMQEPANNERCTSPAYPKAHFEGTPPKTRARVFTTRVFKGLMMDSECSSDSSRAALADIKTPAESGGGRPPAPVAPPPSQHTPMGPFFGLEALGKVYLEGFFEVASDQLHGALLYLMLHALLMTVTEKELNKSIVRKDVGKRLQQKRMATGELPVKPRKKAFGTLNLVRASKDTVTLFVKEVPFPQYKQYRFVAKRRILPGKRKITQKQKVHDNIVFPAELKKELGILKPDYGSAPAYHALALPRKFKYAEPALENPKSP…
Node817	LRGAPLPGAVRSPQAPAGGLRASRALRSLRRRRREGSRRRRGAAQAALEGLSKCSSDSSITEDIKTLVLEGGPALRICFATLSLGPLLQSLSLLPRISAAWSRSKVGNILISSHFFFYRRRPTDKRTLNPALQLLGLALLLQEPANNERCTSPAYPKAHFEGTPPKTRARVFTTRVFKGLMMDSECSSDSSRAALADIKTPAESGGGRPPAPVAPPPSQHTPMGPFFGLEALGKLYLEGFFEVASEQLHGALLYLLLHALLLTVTEKELNKSIVRKDVGKRLQQKRMATGELPVKPRKKAFGTLNLVRASKDTVTLFVKEVPFPQYKQYRFVAKRRILPGKRKITQKQKVHDNIVFPAELKKELGILKPDYGSAPAYHALALPRKFKYAEPALENPKSP…
Node818	MRGAPLPGAVRSPQAPAGGLRASRALRSLRRRRREGSRRRRGAAQAALEGMSKCSSDSSITEDIKTMVLEGGPALRICFATLSMGPLLQSLSMTPRISAAWSRSKVGNILISSHFFFYRRRPTDKRTMNPALQLLGMAMLMQEPANNERCTSPAYPKAHFEGTPPKTRARVFTTRVFKGLMMDSECSSDSSRAALADIKTPAESGGGRPPAPVAPPPSQHTPMGPFFGLEALGKVYLEGFFEVTSDQLHGTLLYLMLHALLMTVTEKELNKSIVRKDVGKRLQQKRMATGELPVKPRKKAFGTLNLVRASKDTVTLFVKEVPFPQYKQYRFVAKRRILPGKRKITQKQKVHDNIVFPAELKKEMGILKPDYGSAPAYHALALPRKFKYAEPALENPKSP…
Node819	MRGAPLPGAVRSPQAPAGGLRASRALRSLRRRRREGSRRRRGAAQAALEGMSKCSSDSSITEDIKTMVLEGGPALRICFATLSMGPLLQSLSMTPRISAAWSRSKVGNIMISSHFFFYRRRPTDKRTMNPALQLLGMAMLMQEPANNERCTSPAYPKAHFEGTPPKTRARVFTTRVFKGLMMDSECSSDSSRAALADIKTPAESGGGRPPAPVAPPPSQHTPMGPFFGLEALGKIYLEGFFEVTSDQLHGTLLYLMLHALLMTVTEKELNKSIVRKDVGKRLQQKRMATGELPVKPRKKAFGTLNLVRASKDTVTLFVKEVPFPQYKQYRFVAKRRILPGKRKITQKQKVHDNIVFPAELKKEMGIMKPDYGSAPAYHALALPRKFKYAEPALENPKSP…
Node820	MRGAPLPGAVRSPQAPAGGLRASRALRSLRRRRREGSRRRRGAAQAALEGMSKCSSDSSITEDIKTMVLEGGPALRICFATLSMGPLLQSLSMTPRISAAWSRSKVGNIMISSHFFFYRRRPTDKRTMNPALQLLGMAMLMQEPANNERCTSPAYPKAHFEGTPPKTRARVFTTRVFKGLMMDSECSSDSSRAALADIKTPAESGGGRPPAPVAPPPSQHTPMGPFFGLEALGKIYLEGFFEVTSDQLHGTLLYLMLHALLMTVTEKELNKSIVRKDVGKRLQQKRMATGELPVKPRKKAFGTLNLVRASKDTVTLFVKEVPFPQYKQYRFVAKRRILPGKRKITQKQKVHDNIVFPAELKKEMGIMKPDYGSAPAYHALALPRKFKYAEPALENPKSP…
Node821	MRGAPLPGAVRSPQAPAGGLRASRALRSLRRRRREGSRRRRGAAQAALEGMSKCSSDSSITEDIKTMVLEGGPALRICFATLSMGPLLQSLSMTPRISAAWSRSKVGNIMISSHFFFYRRRPTDKRTMNPALQLLGMAMLMQEPANNERCTSPAYPKAHFEGTPPKTRARVFTTRVFKGLMMDSECSSDSSRAALADIKTPAESGGGRPPAPVAPPPSQHTPMGPFFGLEALGKIYLEGFFEVTSDQLHGTLLYMMLHALLMTVTEKELNKSIVRKDVGKRLQQKRMATGELPVKPRKKAFGTLNLVRASKDTVTLFVKEVPFPQYKQYRFVAKRRILPGKRKITQKQKVHDNIVFPAELKKEMGIMKPDYGSAPAYHALALPRKFKYAEPALENPKSP…
Node822	LRGAPLPGAVRSPQAPAGGLRASRALRSLRRRRREGSRRRRGAAQAALEGLSKCSSDSSITEDIKTLVLEGGPALRVCFATLSLGPLLQSLSLLPRISAAWSRSKVGNILISSHFFFYRRRPTDKRTLNPALQLLGLALLLQEPANNERCTSPAYPKAHFEGTPPKTRARVFTTRVFKGLLMDSECSSDSSRAALADIKTPAESGGGRPPAPVAPPPSQHTPMGPFFGLEALGKLYLEGFFEVASEQLHGALLYLLLHALLLTVTEKELNKSIVRKDVGKRLQQKRMATGELPVKPRKKAFGTLNLVRASKDTVTLFVKEVPFPQYKQYRFVAKRRILPGKRKITQKQKVHDNIVFPAELKKELGILKPDYGSAPAYHALALPRKFKYAEPALENPKSP…
Node823	LRGAPLPGAVRSPQAPAGGLRASRALRSLRRRRREGSRRRRGAAQAALEGLSKCSSDSSITEDIKTLVLEGGPALRVCFATLSLGPLLQSLSLLPRISAAWSRSKVGNILISSHFFFYRRRPTDKRTLNPALQLLGLALLLQEPANNERCTSPAYPKAHFEGTPPKTRARVFTTRVFKGLMMDSECSSDSSRAALADIKTPAESGGGRPPAPVAPPPSQHTPMGPFFGLEALGKLYLEGFFEVASEQLHGALLYLLLHALLLTVTEKELNKSIVRKDVGKRLQQKRMATGELPVKPRKKAFGTLNLVRASKDTVTLFVKEVPFPQYKQYRFVAKRRILPGKRKITQKQKVHDNIVFPAELKKELGILKPDYGSAPAYHALALPRKFKYAEPALENPKSP…
Node824	LRGAPLPGAVRSPQAPAGGLRASRALRSLRRRRREGSRRRRGAAQAALEGLSKCSSDSSITEDIKTLVLEGGPALRICFATLSLGPLLQSLSLTPRISAAWSRSKVGNILISSHFFFYRRRPTDKRTMNPALQLLGLALLLQEPANNERCTSPAYPKAHFEGTPPKTRARVFTTRVFKGLMMDSECSSDSSRAALADIKTPAESGGGRPPAPVAPPPSQHTPMGPFFGLEALGKVYLEGFFEVASDQLHGALLYLMLHALLMTVTEKELNKSIVRKDVGKRLQQKRMATGELPVKPRKKAFGTLNLVRASKDTVTLFVKEVPFPQYKQYRFVAKRRILPGKRKITQKQKVHDNIVFPAELKKELGILKPDYGSAPAYHALALPRKFKYAEPALENPKSP…
Node825	MRGAPLPGAVRSPQAPAGGLRASRALRSLRRRRREGSRRRRGAAQAALEGLSKCSSDSSITEDIKTLVLEGGPALRICFATLSMGPLLQSLSMTPRISAAWSRSKVGNILISSHFFFYRRRPTDKRTMNPALQLLGLALLLQEPANNERCTSPAYPKAHFEGTPPKTRARVFTTRVFKGLMMDSECSSDSSRAALADIKTPAESGGGRPPAPVAPPPSQHTPMGPFFGLEALGKVYLEGFFEVASDQLHGALLYLMLHALLMTVTEKELNKSIVRKDVGKRLQQKRMATGELPVKPRKKAFGTLNLVRASKDTVTLFVKEVPFPQYKQYRFVAKRRILPGKRKITQKQKVHDNIVFPAELKKELGILKPDYGSAPAYHALALPRKFKYAEPALENPKSP…
Node826	MRGAPLPGAVRSPQAPAGGLRASRALRSLRRRRREGSRRRRGAAQAALEGMSKCSSDSSITEDIKTMVLEGGPALRICFATLSMGPLLQSLSMTPRISAAWSRSKVGNILISSHFFFYRRRPTDKRTMNPALQLLGMAMLMQEPANNERCTSPAYPKAHFEGTPPKTRARVFTTRVFKGLMMDSECSSDSSRAALADIKTPAESGGGRPPAPVAPPPSQHTPMGPFFGLEALGKVYLEGFFEVTSDQLHGTLLYLMLHALLMTVTEKELNKSIVRKDVGKRLQQKRMATGELPVKPRKKAFGTLNLVRASKDTVTLFVKEVPFPQYKQYRFVAKRRILPGKRKITQKQKVHDNIVFPAELKKEMGILKPDYGSAPAYHALALPRKFKYAEPALENPKSP…
Node827	MRGAPLPGAVRSPQAPAGGLRASRALRSLRRRRREGSRRRRGAAQAALEGMSKCSSDSSITEDIKTMVLEGGPALRICFATLSMGPLLQSLSMTPRISAAWSRSKVGNIMISSHFFFYRRRPTDKRTMNPALQLLGMAMLMQEPANNERCTSPAYPKAHFEGTPPKTRARVFTTRVFKGLMMDSECSSDSSRAALADIKTPAESGGGRPPAPVAPPPSQHTPMGPFFGLEALGKIYLEGFFEVTSDQLHGTLLYLMLHALLMTVTEKELNKSIVRKDVGKRLQQKRMATGELPVKPRKKAFGTLNLVRASKDTVTLFVKEVPFPQYKQYRFVAKRRILPGKRKITQKQKVHDNIVFPAELKKEMGIMKPDYGSAPAYHALALPRKFKYAEPALENPKSP…
Node828	MRGAPLPGAVRSPQAPAGGLRASRALRSLRRRRREGSRRRRGAAQAALEGMSKCSSDSSITEDIKTMVLEGGPALRICFATLSMGPLLQSLSMTPRISAAWSRSKVGNIMISSHFFFYRRRPTDKRTMNPALQLLGMAMLMQEPANNERCTSPAYPKAHFEGTPPKTRARVFTTRVFKGLMMDSECSSDSSRAALADIKTPAESGGGRPPAPVAPPPSQHTPMGPFFGLEALGKVYLEGFFEVTSDQLHGTLLYLMLHALLMTVTEKELNKSIVRKDVGKRLQQKRMATGELPVKPRKKAFGTLNLVRASKDTVTLFVKEVPFPQYKQYRFVAKRRILPGKRKITQKQKVHDNIVFPAELKKEMGILKPDYGSAPAYHALALPRKFKYAEPALENPKSP…
Node829	MRGAPLPGAVRSPQAPAGGLRASRALRSLRRRRREGSRRRRGAAQAALEGMSKCSSDSSITEDIKTMVLEGGPALRICFATLSMGPLLQSLSMTPRISAAWSRSKVGNIMISSHFFFYRRRPTDKRTMNPALQLLGMAMLMQEPANNERCTSPAYPKAHFEGTPPKTRARVFTTRVFKGLMMDSECSSDSSRAALADIKTPAESGGGRPPAPVAPPPSQHTPMGPFFGLEALGKIYLEGFFEVTSDQLHGTLLYLMLHALLMTVTEKELNKSIVRKDVGKRLQQKRMATGELPVKPRKKAFGTLNLVRASKDTVTLFVKEVPFPQYKQYRFVAKRRILPGKRKITQKQKVHDNIVFPAELKKEMGIMKPDYGSAPAYHALALPRKFKYAEPALENPKSP…
Node830	LRGAPLPGAVRSPQAPAGGLRASRALRSLRRRRREGSRRRRGAAQAALEGLSKCSSDSSITEDIKTLVLEGGPALRICFATLSLGPLLQSLSLTPRISAAWSRSKVGNILISSHFFFYRRRPTDKRTMNPALQLLGLALLLQEPANNERCTSPAYPKAHFEGTPPKTRARVFTTRVFKGLMMDSECSSDSSRAALADIKTPAESGGGRPPAPVAPPPSQHTPMGPFFGLEALGKVYLEGFFEVASDQLHGALLYLMLHALLMTVTEKELNKSIVRKDVGKRLQQKRMATGELPVKPRKKAFGTLNLVRASKDTVTLFVKEVPFPQYKQYRFVAKRRILPGKRKITQKQKVHDNIVFPAELKKELGILKPDYGSAPAYHALALPRKFKYAEPALENPKSP…
Node831	MRGAPLPGAVRSPQAPAGGLRASRALRSLRRRRREGSRRRRGAAQAALEGMSKCSSDSSITEDIKTMVLEGGPALRICFATLSMGPLLQSLSMTPRISAAWSRSKVGNIMISSHFFFYRRRPTDKRTMNPALQLLGMAMLMQEPANNERCTSPAYPKAHFEGTPPKTRARVFTTRVFKGLMMDSECSSDSSRAALADIKTPAESGGGRPPAPVAPPPSQHTPMGPFFGLEALGKIYLEGFFEVTSDQLHGTLLYLMLHALLMTVTEKELNKSIVRKDVGKRLQQKRMATGELPVKPRKKAFGTLNLVRASKDTVTLFVKEVPFPQYKQYRFVAKRRILPGKRKITQKQKVHDNIVFPAELKKEMGIMKPDYGSAPAYHALALPRKFKYAEPALENPKSP…
Node832	MRGAPLPGAVRSPQAPAGGLRASRALRSLRRRRREGSRRRRGAAQAALEGMSKCSSDSSITEDIKTMVLEGGPALRICFATLSMGPLLQSLSMTPRISAAWSRSKVGNIMISSHFFFYRRRPTDKRTMNPALQLLGMAMLMQEPANNERCTSPAYPKAHFEGTPPKTRARVFTTRVFKGLMMDSECSSDSSRAALADIKTPAESGGGRPPAPVAPPPSQHTPMGPFFGLEALGKIYLEGFFEVTSDQLHGTLLYLMLHALLMTVTEKELNKSIVRKDVGKRLQQKRMATGELPVKPRKKAFGTLNLVRASKDTVTLFVKEVPFPQYKQYRFVAKRRILPGKRKITQKQKVHDNIVFPAELKKEMGIMKPDYGSAPAYHALALPRKFKYAEPALENPKSP…
Node833	MRGAPLPGAVRSPQAPAGGLRASRALRSLRRRRREGSRRRRGAAQAALEGMSKCSSDSSITEDIKTMVLEGGPALRICFATLSMGPLLQSLSMTPRISAAWSRSKVGNILISSHFFFYRRRPTDKRTMNPALQLLGMAMLMQEPANNERCTSPAYPKAHFEGTPPKTRARVFTTRVFKGLMMDSECSSDSSRAALADIKTPAESGGGRPPAPVAPPPSQHTPMGPFFGLEALGKVYLEGFFEVTSDQLHGTLLYLMLHALLMTVTEKELNKSIVRKDVGKRLQQKRMATGELPVKPRKKAFGTLNLVRASKDTVTLFVKEVPFPQYKQYRFVAKRRILPGKRKITQKQKVHDNIVFPAELKKEMGILKPDYGSAPAYHALALPRKFKYAEPALENPKSP…
Node834	LRGAPLPGAVRSPQAPAGGLRASRALRSLRRRRREGSRRRRGAAQAALEGLSKCSSDSSVTEDVKTLVLEGGPALRVCFAALSLGPLLQSLSLLPRVSAAWSRSKVGNVLVSSHFFFYRRRPTDKRTLNPALQLLGLALLLQEPANNERCTSPAYPKAHFEGTPPKTRARVFTTRVFKGLLMDSECSSDSSRAALADVKTPAESGGGRPPAPVAPPPSQHTPLGPFFGLEALGKLYLEGFFELAAEQLRGALLYLLLHALLLTVTEKELNKSIVRKDVGKRLQQKRMATGELPVKPRKKAFGTLNLVRASKDTVTLFVKEVPFPQYKQYRFVAKRRVLPGKRKVTQKQKVHDNVVFPAELKKELGVLKPDYGSAPAYHALALPRKLKYAEPALENPKSP…
Node835	LRGAPLPGAVRSPQAPAGGLKASRALRSLRRRRREGSRRRRGAAQAALEGLSKCSSDSSLAEDLKALVLEGGPALKLCFAALSLGPLLQSLSLLPRLSAAWSRSKVGNLLLSSHFFFYRRRPADKRALNPALQLLGLALLLQEPANNERCASPAYPKAHFEGAPPKARARVFAARVFKGLLLDSECSSDSSRAALADLKSPAESGGGRPPAPVAPPPSQHAPLGPFFGLEALGKLYLEGFFELAAEKLKGALLYLLLHALLLAVAEKELNKSVVRKDVGKRLQQKRLAAGELPVKPRKKAFGALNLVRASKDAVALFVKEVPFPQYKQYRFVAKRRLLPGKRKLAQKQKVHDNLVFPAELKKELGLLKPEYGSAPAYHALALPRKLKYAEPALENPKSP…
Node836	LRGAPLPGAVRSPQAPAGGLKASRALRSLRRRRREGSRRRRGAAQAALEGLSKCSSDSSVAEDVKALVLEGGPALRLCFAALSLGPLLQSLSLLPRVSAAWSRSKVGNVLVSSHFFFYRRRPADKRALNPALQLLGLALLLQEPANNERCASPAYPKAHFEGAPPKARARVFAARVFKGLLLDSECSSDSSRAALADVKSPAESGGGRPPAPVAPPPSQHTPLGPFFGLEALGKLYLEGFFELAAEKLKGALLYLLLHALLLTVTEKELNKSVVRKDVGKRLQQKRLATGELPVKPRKKAFGALNLVRASKDAVALFVKEVPFPQYKQYRFVAKRRVLPGKRKVAQKQKVHDNVVFPAELKKELGVLKPDYGSAPAYHALALPRKLKYAEPALENPKSP…
Node837	LRGAPLPGAVRSPQAPAGGLKASRALRSLRRRRREGSRRRRGAAQAALEGLSKCSSDSSVAEDVKALVLEGGPALRLCFAALSLGPLLQSLSLLPRVSAAWSRSKVGNVLVSSHFFFYRRRPADKRALNPALQLLGLALLLQEPANNERCASPAYPKAHFEGAPPKARARVFAARVFKGLLLDSECSSDSSRAALADVKSPAESGGGRPPAPVAPPPSQHAPLGPFFGLEALGKLYLEGFFELAAEKLKGALLYLLLHALLLTVTEKELNKSVVRKDVGKRLQQKRLATGELPVKPRKKAFGALNLVRASKDAVALFVKEVPFPQYKQYRFVAKRRVLPGKRKVAQKQKVHDNVVFPAELKKELGVLKPDYGSAPAYHALALPRKLKYAEPALENPKSP…
Node838	LRGAPLPGAVRSPQAPAGGLKASRALRSLRRRRREGSRRRRGAAQAALEGLSKCSSDSSVAEDVKALVLEGGPALRLCFAALSLGPLLQSLSLLPRVSAAWSRSKVGNVLVSSHFFFYRRRPADKRALNPALQLLGLALLLQEPANNERCASPAYPKAHFEGAPPKARARVFAARVFKGLLLDSECSSDSSRAALADVKSPAESGGGRPPAPVAPPPSQHAPLGPFFGLEALGKLYLEGFFELAAEKLKGALLYLLLHALLLTVTEKELNKSVVRKDVGKRLQQKRLATGELPVKPRKKAFGALNLVRASKDAVALFVKEVPFPQYKQYRFVAKRRVLPGKRKVAQKQKVHDNVVFPAELKKELGVLKPDYGSAPAYHALALPRKLKYAEPALENPKSP…
Node839	LRGAPLPGAVRSPQAPAGGLKASRALRSLRRRRREGSRRRRGAAQAALEGLSKCSSDSSVAEDVKALVLEGGPALRLCFAALSLGPLLQSLSLLPRVSAAWSRSKVGNVLVSSHFFFYRRRPADKRALNPALQLLGLALLLQEPANNERCASPAYPKAHFEGAPPKARARVFAARVFKGLLLDSECSSDSSRAALADVKSPAESGGGRPPAPVAPPPSQHAPLGPFFGLEALGKLYLEGFFELAAEKLKGALLYLLLHALLLTVTEKELNKSVVRKDVGKRLQQKRLATGELPVKPRKKAFGALNLVRASKDAVALFVKEVPFPQYKQYRFVAKRRVLPGKRKVAQKQKVHDNVVFPAELKKELGVLKPDYGSAPAYHALALPRKLKYAEPALENPKSP…
Node840	LRGAPLPGAVRSPQAPAGGLRASRALRSLRRRRREGSRRRRGAAQAALEGLSKCSSDSSVAEDVKALVLEGGPALRVCFAALSLGPLLQSLSLLPRVSAAWSRSKVGNVLVSSHFFFYRRRPADKRALNPALQLLGLALLLQEPANNERCASPAYPKAHFEGAPPKARARVFAARVFKGLLLDSECSSDSSRAALADVKSPAESGGGRPPAPVAPPPSQHTPLGPFFGLEALGKLYLEGFFELAAEKLKGALLYLLLHALLLTVTEKELNKSVVRKDVGKRLQQKRLATGELPVKPRKKAFGTLNLVRASKDTVTLFVKEVPFPQYKQYRFVAKRRVLPGKRKVTQKQKVHDNVVFPAELKKELGVLKPDYGSAPAYHALALPRKLKYAEPALENPKSP…
Node841	LRGAPLPGAVRSPQAPAGGLRASRALRSLRRRRREGSRRRRGAAQAALEGLSKCSSDSSVTEDVKTLVLEGGPALRVCFAALSLGPLLQSLSLLPRVSAAWSRSKVGNVLVSSHFFFYRRRPADKRALNPALQLLGLALLLQEPANNERCTSPAYPKAHFEGTPPKTRARVFTTRVFKGLLLDSECSSDSSRAALADVKSPAESGGGRPPAPVAPPPSQHTPLGPFFGLEALGKLYLEGFFELAAEKLKGALLYLLLHALLLTVTEKELNKSIVRKDVGKRLQQKRLATGELPVKPRKKAFGTLNLVRASKDTVTLFVKEVPFPQYKQYRFVAKRRVLPGKRKVTQKQKVHDNVVFPAELKKELGVLKPDYGSAPAYHALALPRKLKYAEPALENPKSP…
Node842	LRGAPLPGAVRSPQAPAGGLRASRALRSLRRRRREGSRRRRGAAQAALEGLSKCSSDSSVTEDVKTLVLEGGPALRVCFAALSLGPLLQSLSLLPRVSAAWSRSKVGNVLVSSHFFFYRRRPTDKRTLNPALQLLGLALLLQEPANNERCTSPAYPKAHFEGTPPKTRARVFTTRVFKGLLMDSECSSDSSRAALADVKTPAESGGGRPPAPVAPPPSQHTPLGPFFGLEALGKLYLEGFFELAAEQLRGALLYLLLHALLLTVTEKELNKSIVRKDVGKRLQQKRMATGELPVKPRKKAFGTLNLVRASKDTVTLFVKEVPFPQYKQYRFVAKRRVLPGKRKVTQKQKVHDNVVFPAELKKELGVLKPDYGSAPAYHALALPRKLKYAEPALENPKSP…
Node843	LRGAPLPGAVRSPQAPAGGLRASRALRSLRRRRREGSRRRRGAAQAALEGLSKCSSDSSVTEDVKTLVLEGGPALRVCFAALSLGPLLQSLSLLPRISAAWSRSKVGNILVSSHFFFYRRRPTDKRTLNPALQLLGLALLLQEPANNERCTSPAYPKAHFEGTPPKTRARVFTTRVFKGLLMDSECSSDSSRAALADVKTPAESGGGRPPAPVAPPPSQHTPLGPFFGLEALGKLYLEGFFELAAEQLRGALLYLLLHALLLTVTEKELNKSIVRKDVGKRLQQKRMATGELPVKPRKKAFGTLNLVRASKDTVTLFVKEVPFPQYKQYRFVAKRRILPGKRKITQKQKVHDNIVFPAELKKELGVLKPDYGSAPAYHALALPRKLKYAEPALENPKSP…
Node844	LRGAPLPGAVRSPQAPAGGLKASRALRSLRRRRREGSRRRRGAAQAALEGLSKCSSDSSVAEDVKALVLEGGPALRLCFAALSLGPLLQSLSLLPRVSAAWSRSKVGNVLLSSHFFFYRRRPADKRALNPALQLLGLALLLQEPANNERCASPAYPKAHFEGAPPKARARVFAARVFKGLLLDSECSSDSSRAALADVKSPAESGGGRPPAPVAPPPSQHAPLGPFFGLEALGKLYLEGFFELAAEKLKGALLYLLLHALLLAVAEKELNKSVVRKDVGKRLQQKRLASGELPVKPRKKAFGALNLVRASKDAVALFVKEVPFPQYKQYRFVAKRRVLPGKRKVAQKQKVHDNVVFPAELKKELGVLKPDYGSAPAYHALALPRKLKYAEPALENPKSP…
Node845	LRGAPLPGAVRSPQAPAGGLKASRALRSLRRRRREGSRRRRGAAQAALEGLSKCSSDSSVAEDVKALVLEGGPALRLCFAALSLGPLLQSLSLLPRVSAAWSRSKVGNVLVSSHFFFYRRRPADKRALNPALQLLGLALLLQEPANNERCASPAYPKAHFEGAPPKARARVFAARVFKGLLLDSECSSDSSRAALADVKSPAESGGGRPPAPVAPPPSQHAPLGPFFGLEALGKLYLEGFFELAAEKLKGALLYLLLHALLLTVTEKELNKSVVRKDVGKRLQQKRLATGELPVKPRKKAFGALNLVRASKDAVALFVKEVPFPQYKQYRFVAKRRVLPGKRKVAQKQKVHDNVVFPAELKKELGVLKPDYGSAPAYHALALPRKLKYAEPALENPKSP…
Node846	LRGAPLPGAVRSPQAPAGGLKASRALRSLRRRRREGSRRRRGAAQAALEGLSKCSSDSSVAEDVKALVLEGGPALRLCFAALSLGPLLQSLSLLPRVSAAWSRSKVGNVLVSSHFFFYRRRPADKRALNPALQLLGLALLLQEPANNERCASPAYPKAHFEGAPPKARARVFAARVFKGLLLDSECSSDSSRAALADVKSPAESGGGRPPAPVAPPPSQHTPLGPFFGLEALGKLYLEGFFELAAEKLKGALLYLLLHALLLTVTEKELNKSVVRKDVGKRLQQKRLATGELPVKPRKKAFGALNLVRASKDAVALFVKEVPFPQYKQYRFVAKRRVLPGKRKVAQKQKVHDNVVFPAELKKELGVLKPDYGSAPAYHALALPRKLKYAEPALENPKSP…
Node847	LRGAGLPGAVKAPQAPAGGLKAARALRALRRRRREGARRRRGAAQAALEGLAKCAAEAALAEELKALVLEGGPALKLCFAALSLGPLLQSLSLLPRLSAAWSRSKVGSLLLAARFFFYRRRPAEKRALSPALQLLGLALLLQEPASSERCAAPAYPKAHFEGAPPKARARVFAARVFKGLLLEAECAAEAARAALAELKAPAESGGGRPPAPVAPPPSQHAPLGPFFGLEALGKLYLEGFFELAAEKLLGALLYLLLHALLLAVAEKELSKSLVRKDVGKRLQQKRLAAGELPVKPLKKAFGALSLVRASKEAVALFVKEVPFPQYKQYRFVAKRRLLPGKRKLAQKQKVHESLVFPAELKKELGLLKPEYGAAPAYHALALPAKLKYAEPALESPKSP…
Node848	LRGAGLPGAVKSPQAPAGGLKASRALRSLRRRRREGSRRRRGAAQAALEGLSKCSSESSLAEELKALVLEGGPALKLCFAALSLGPLLQSLSLLPRLSAAWSRSKVGSLLLAAHFFFYRRRPAEKRALSPALQLLGLALLLQEPASSERCASPAYPKAHFEGAPPKARARVFAARVFKGLLLESECSSESSRAALAELKAPAESGGGRPPAPVAPPPSQHAPLGPFFGLEALGKLYLEGFFELAAEKLLGALLYLLLHALLLAVAEKELSKSLVRKDVGKRLQQKRLAAGELPVKPLKKAFGALSLVRASKEAVALFVKEVPFPQYKQYRFVAKRRLLPGKRKLAQKQKVHESLVFPAELKKELGLLKPEYGAAPAYHALALPAKLKYAEPALESPKSP…
Node849	LRGAGLPGAVKSPQAPAGGLKASRALRSLRRRRREGSRRRRGAAQAALEGLSKCSSESSLAEELKALVLEGGPALKLCFAALSLGPLLQSLSLLPRLSAAWSRSKVGSLLLAAHFFFYRRRPAEKRALSPALQLLGLALLLQEPASSERCASPAYPKAHFEGAPPKARARVFAARVFKGLLLESECSSESSRAALAELKAPAESGGGRPPAPVAPPPSQHAPLGPFFGLEALGKLYLEGFFELAAEKLLGALLYLLLHALLLAVAEKELNKSLVRKDVGKRLQQKRLAAGELPVKPLKKAFGALSLVRASKEAVALFVKEVPFPQYKQYRFVAKRRLLPGKRKLAQKQKVHESLVFPAELKKELGLLKPEYGAAPAYHALALPAKLKYAEPALESPKSP…
Node850	LRGAGLPGAVKSPQAPAGGLKASRALRSLRRRRREGSRRRRGAAQAALEGLSKCSSESSLAEELKALVLEGGPALKLCFAALSLGPLLQSLSLLPRLSAAWSRSKVGSLLLSSHFFFYRRRPAEKRALSPALQLLGLALLLQEPASSERCASPAYPKAHFEGAPPKARARVFAARVFKGLLLESECSSESSRAALAELKAPAESGGGRPPAPVAPPPSQHAPLGPFFGLEALGKLYLEGFFELAAEKLLGALLYLLLHALLLAVAEKELNKSLVRKDVGKRLQQKRLAAGELPVKPRKKAFGALSLVRASKEAVALFVKEVPFPQYKQYRFVAKRRLLPGKRKLAQKQKVHESLVFPAELKKELGLLKPEYGAAPAYHALALPRKLKYAEPALENPKSP…
Node851	LRGAGLPGAVKSPQAPAGGLKASRALRSLRRRRREGSRRRRGAAQAALEGLSKCSSESSLAEELKALVLEGGPALKLCFAALSLGPLLQSLSLLPRLSAAWSRSKVGSLLLSSHFFFYRRRPAEKRALSPALQLLGLALLLQEPASSERCASPAYPKAHFEGAPPKARARVFAARVFKGLLLESECSSESSRAALAELKAPAESGGGRPPAPVAPPPSQHAPLGPFFGLEALGKLYLEGFFELAAEKLLGALLYLLLHALLLAVAEKELNKSLVRKDVGKRLQQKRLAAGELPVKPRKKAFGALSLVRASKDAVALFVKEVPFPQYKQYRFVAKRRLLPGKRKLAQKQKVHDSLVFPAELKKELGLLKPEYGAAPAYHALALPRKLKYAEPALENPKSP…
Node852	LRGAPLPGAVRSPQAPAGGLKASRALRSLRRRRREGSRRRRGAAQAALEGLSKCSSDSSLAEDLKALVLEGGPALKLCFAALSLGPLLQSLSLLPRLSAAWSRSKVGNLLLSSHFFFYRRRPADKRALSPALQLLGLALLLQEPASSERCASPAYPKAHFEGAPPKARARVFAARVFKGLLLDSECSSDSSRAALADLKSPAESGGGRPPAPVAPPPSQHAPLGPFFGLEALGKLYLEGFFELAAEKLKGALLYLLLHALLLAVAEKELNKSVVRKDVGKRLQQKRLAAGELPVKPRKKAFGALNLVRASKDAVALFVKEVPFPQYKQYRFVAKRRLLPGKRKLAQKQKVHDNLVFPAELKKELGLLKPEYGSAPAYHALALPRKLKYAEPALENPKSP…
Node853	LRGAPLPGAVRSPQAPAGGLKASRALRSLRRRRREGSRRRRGAAQAALEGLSKCSSDSSLAEDLKALVLEGGPALKLCFAALSLGPLLQSLSLLPRLSAAWSRSKVGNLLLSSHFFFYRRRPADKRALNPALQLLGLALLLQEPANNERCASPAYPKAHFEGAPPKARARVFAARVFKGLLLDSECSSDSSRAALADLKSPAESGGGRPPAPVAPPPSQHAPLGPFFGLEALGKLYLEGFFELAAEKLKGALLYLLLHALLLAVAEKELNKSVVRKDVGKRLQQKRLAAGELPVKPRKKAFGALNLVRASKDAVALFVKEVPFPQYKQYRFVAKRRLLPGKRKLAQKQKVHDNLVFPAELKKELGLLKPEYGSAPAYHALALPRKLKYAEPALENPKSP…
Node854	LRGAPLPGAVRSPQAPAGGLKASRALRSLRRRRREGSRRRRGAAQAALEGLSKCSSDSSLAEDLKALVLEGGPALRLCFAALSLGPLLQSLSLLPRVSAAWSRSKVGNVLLSSHFFFYRRRPADKRALNPALQLLGLALLLQEPANNERCASPAYPKAHFEGAPPKARARVFAARVFKGLLLDSECSSDSSRAALADLKSPAESGGGRPPAPVAPPPSQHAPLGPFFGLEALGKLYLEGFFELAAEKLKGALLYLLLHALLLAVAEKELNKSVVRKDVGKRLQQKRLAAGELPVKPRKKAFGALNLVRASKDAVALFVKEVPFPQYKQYRFVAKRRVLPGKRKVAQKQKVHDNVVFPAELKKELGLLKPDYGSAPAYHALALPRKLKYAEPALENPKSP…
Node855	LRGAPLPGAVRSPQAPAGGLKASRALRSLRRRRREGSRRRRGAAQAALEGLSKCSSDSSLAEDLKALVLEGGPALRLCFAALSLGPLLQSLSLLPRVSAAWSRSKVGNVLLSSHFFFYRRRPADKRALNPALQLLGLALLLQEPANNERCASPAYPKAHFEGAPPKARARVFAARVFKGLLLDSECSSDSSRAALADLKSPAESGGGRPPAPVAPPPSQHAPLGPFFGLEALGKLYLEGFFELAAEKLKGALLYLLLHALLLAVAEKELNKSVVRKDVGKRLQQKRLAAGELPVKPRKKAFGALNLVRASKDAVALFVKEVPFPQYKQYRFVAKRRVLPGKRKVAQKQKVHDNVVFPAELKKELGLLKPDYGSAPAYHALALPRKLKYAEPALENPKSP…
Node856	LRGAPLPGAVKSPQAPAGGLKASRALRSLRRRRREGSRRRRGAAQAALEGLSKCSSDSSLAEDLKALVLEGGPALKLCFAALSLGPLLQSLSLLPRLSAAWSRSKVGSLLLSSHFFFYRRRPAEKRALSPALQLLGLALLLQEPASSERCASPAYPKAHFEGAPPKARARVFAARVFKGLLLESECSSDSSRAALADLKSPAESGGGRPPAPVAPPPSQHAPLGPFFGLEALGKLYLEGFFELAAEKLKGALLYLLLHALLLAVAEKELNKSVVRKDVGKRLQQKRLAAGELPVKPRKKAFGALNLVRASKDAVALFVKEVPFPQYKQYRFVAKRRLLPGKRKLAQKQKVHDNLVFPAELKKELGLLKPEYGSAPAYHALALPRKLKYAEPALENPKSP…
Node857	LRGAPLPGAVRSPQAPAGGLKASRALRSLRRRRREGSRRRRGAAQAALEGLSKCSSDSSVAEDVKALVLEGGPALRLCFAALSLGPLLQSLSLLPRVSAAWSRSKVGNVLLSSHFFFYRRRPADKRALNPALQLLGLALLLQEPANNERCASPAYPKAHFEGAPPKARARVFAARVFKGLLLDSECSSDSSRAALADLKSPAESGGGRPPAPVAPPPSQHAPLGPFFGLEALGKLYLEGFFELAAEKLKGALLYLLLHALLLAVAEKELNKSVVRKDVGKRLQQKRLASGELPVKPRKKAFGALNLVRASKDAVALFVKEVPFPQYKQYRFVAKRRVLPGKRKVAQKQKVHDNVVFPAELKKELGLLKPDYGSAPAYHALALPRKLKYAEPALENPKSP…
Node858	LRGAPLPGAVRSPQAPAGGLKASRALRSLRRRRREGSRRRRGAAQAALEGLSKCSSDSSVAEDVKALVLEGGPALRLCFAALSLGPLLQSLSLLPRVSAAWSRSKVGNVLVSSHFFFYRRRPADKRALNPALQLLGLALLLQEPANNERCASPAYPKAHFEGAPPKARARVFAARVFKGLLLDSECSSDSSRAALADVKSPAESGGGRPPAPVAPPPSQHAPLGPFFGLEALGKLYLEGFFELAAEKLKGALLYLLLHALLLTVTEKELNKSVVRKDVGKRLQQKRLATGELPVKPRKKAFGALNLVRASKDAVALFVKEVPFPQYKQYRFVAKRRVLPGKRKVAQKQKVHDNVVFPAELKKELGVLKPDYGSAPAYHALALPRKLKYAEPALENPKSP…
Node859	LRGAPLPGAVRSPQAPAGGLKASRALRSLRRRRREGSRRRRGAAQAALEGLSKCSSDSSVAEDVKALVLEGGPALRLCFAALSLGPLLQSLSLLPRVSAAWSRSKVGNVLVSSHFFFYRRRPADKRALNPALQLLGLALLLQEPANNERCASPAYPKAHFEGAPPKARARVFAARVFKGLLLDSECSSDSSRAALADVKSPAESGGGRPPAPVAPPPSQHTPLGPFFGLEALGKLYLEGFFELAAEKLKGALLYLLLHALLLTVTEKELNKSVVRKDVGKRLQQKRLATGELPVKPRKKAFGALNLVRASKDAVALFVKEVPFPQYKQYRFVAKRRVLPGKRKVAQKQKVHDNVVFPAELKKELGVLKPDYGSAPAYHALALPRKLKYAEPALENPKSP…
Node860	LRGAPLPGAVRSPQAPAGGLRASRALRSLRRRRREGSRRRRGAAQAALEGLSKCSSDSSVAEDVKALVLEGGPALRVCFAALSLGPLLQSLSLLPRVSAAWSRSKVGNVLVSSHFFFYRRRPADKRALNPALQLLGLALLLQEPANNERCASPAYPKAHFEGAPPKARARVFAARVFKGLLLDSECSSDSSRAALADVKSPAESGGGRPPAPVAPPPSQHTPLGPFFGLEALGKLYLEGFFELAAEKLKGALLYLLLHALLLTVTEKELNKSVVRKDVGKRLQQKRLATGELPVKPRKKAFGALNLVRASKDAVALFVKEVPFPQYKQYRFVAKRRVLPGKRKVAQKQKVHDNVVFPAELKKELGVLKPDYGSAPAYHALALPRKLKYAEPALENPKSP…
Node861	LRGAPLPGAVRSPQAPAGGLRASRALRSLRRRRREGSRRRRGAAQAALEGLSKCSSDSSVTEDVKTLVLEGGPALRVCFAALSLGPLLQSLSLLPRVSAAWSRSKVGNVLVSSHFFFYRRRPADKRALNPALQLLGLALLLQEPANNERCTSPAYPKAHFEGTPPKTRARVFTTRVFKGLLLDSECSSDSSRAALADVKSPAESGGGRPPAPVAPPPSQHTPLGPFFGLEALGKLYLEGFFELAAEKLKGALLYLLLHALLLTVTEKELNKSVVRKDVGKRLQQKRLATGELPVKPRKKAFGTLNLVRASKDTVTLFVKEVPFPQYKQYRFVAKRRVLPGKRKVTQKQKVHDNVVFPAELKKELGVLKPDYGSAPAYHALALPRKLKYAEPALENPKSP…
Node862	LRGAPLPGAVRSPQAPAGGLKASRALRSLRRRRREGSRRRRGAAQAALEGLSKCSSDSSVAEDVKALVLEGGPALRLCFAALSLGPLLQSLSLLPRVSAAWSRSKVGNVLVSSHFFFYRRRPADKRALNPALQLLGLALLLQEPANNERCASPAYPKAHFEGAPPKARARVFAARVFKGLLLDSECSSDSSRAALADVKSPAESGGGRPPAPVAPPPSQHTPLGPFFGLEALGKLYLEGFFELAAEKLKGALLYLLLHALLLTVTEKELNKSVVRKDVGKRLQQKRLATGELPVKPRKKAFGALNLVRASKDAVALFVKEVPFPQYKQYRFVAKRRVLPGKRKVAQKQKVHDNVVFPAELKKELGVLKPDYGSAPAYHALALPRKLKYAEPALENPKSP…
Node863	LRGAPLPGAVRSPQAPAGGLRASRALRSLRRRRREGSRRRRGAAQAALEGLSKCSSDSSVTEDVKTLVLEGGPALRVCFAALSLGPLLQSLSLLPRVSAAWSRSKVGNVLVSSHFFFYRRRPTDKRTLNPALQLLGLALLLQEPANNERCTSPAYPKAHFEGTPPKTRARVFTTRVFKGLLLDSECSSDSSRAALADVKSPAESGGGRPPAPVAPPPSQHTPLGPFFGLEALGKLYLEGFFELAAEQLRGALLYLLLHALLLTVTEKELNKSIVRKDVGKRLQQKRMATGELPVKPRKKAFGTLNLVRASKDTVTLFVKEVPFPQYKQYRFVAKRRVLPGKRKVTQKQKVHDNVVFPAELKKELGVLKPDYGSAPAYHALALPRKLKYAEPALENPKSP…
Node864	LRGAPLPGAVRSPQAPAGGLRASRALRSLRRRRREGSRRRRGAAQAALEGLSKCSSDSSVAEDVKALVLEGGPALRVCFAALSLGPLLQSLSLLPRVSAAWSRSKVGNVLVSSHFFFYRRRPADKRALNPALQLLGLALLLQEPANNERCASPAYPKAHFEGAPPKARARVFAARVFKGLLLDSECSSDSSRAALADVKSPAESGGGRPPAPVAPPPSQHTPLGPFFGLEALGKLYLEGFFELAAEKLKGALLYLLLHALLLTVTEKELNKSVVRKDVGKRLQQKRLATGELPVKPRKKAFGALNLVRASKDAVALFVKEVPFPQYKQYRFVAKRRVLPGKRKVAQKQKVHDNVVFPAELKKELGVLKPDYGSAPAYHALALPRKLKYAEPALENPKSP…
Node865	LRGAPLPGAVRSPQAPAGGLRASRALRSLRRRRREGSRRRRGAAQAALEGLSKCSSDSSVTEDVKTLVLEGGPALRVCFAALSLGPLLQSLSLLPRVSAAWSRSKVGNVLVSSHFFFYRRRPTDKRTLNPALQLLGLALLLQEPANNERCTSPAYPKAHFEGTPPKTRARVFTTRVFKGLLMDSECSSDSSRAALADVKTPAESGGGRPPAPVAPPPSQHTPLGPFFGLEALGKLYLEGFFELAAEQLRGALLYLLLHALLLTVTEKELNKSIVRKDVGKRLQQKRMATGELPVKPRKKAFGTLNLVRASKDTVTLFVKEVPFPQYKQYRFVAKRRVLPGKRKVTQKQKVHDNVVFPAELKKELGVLKPDYGSAPAYHALALPRKLKYAEPALENPKSP…
Node866	LRGAPLPGAVRSPQAPAGGLRASRALRSLRRRRREGSRRRRGAAQAALEGLSKCSSDSSITEDIKTLVLEGGPALRVCFAALSLGPLLQSLSLLPRISAAWSRSKVGNILVSSHFFFYRRRPTDKRTLNPALQLLGLALLLQEPANNERCTSPAYPKAHFEGTPPKTRARVFTTRVFKGLLMDSECSSDSSRAALADIKTPAESGGGRPPAPVAPPPSQHTPLGPFFGLEALGKLYLEGFFEVAAEQLRGALLYLLLHALLLTVTEKELNKSIVRKDVGKRLQQKRMATGELPVKPRKKAFGTLNLVRASKDTVTLFVKEVPFPQYKQYRFVAKRRILPGKRKITQKQKVHDNIVFPAELKKELGILKPDYGSAPAYHALALPRKLKYAEPALENPKSP…
Node867	LRGAPLPGAVRSPQAPAGGLRASRALRSLRRRRREGSRRRRGAAQAALEGLSKCSSDSSITEDIKTLVLEGGPALRVCFAALSLGPLLQSLSLLPRISAAWSRSKVGNILVSSHFFFYRRRPTDKRTLNPALQLLGLALLLQEPANNERCTSPAYPKAHFEGTPPKTRARVFTTRVFKGLLMDSECSSDSSRAALADIKTPAESGGGRPPAPVAPPPSQHTPMGPFFGLEALGKLYLEGFFEVAAEQLRGALLYLLLHALLLTVTEKELNKSIVRKDVGKRLQQKRMATGELPVKPRKKAFGTLNLVRASKDTVTLFVKEVPFPQYKQYRFVAKRRILPGKRKITQKQKVHDNIVFPAELKKELGILKPDYGSAPAYHALALPRKLKYAEPALENPKSP…
Node868	LRGAPLPGAVRSPQAPAGGLRASRALRSLRRRRREGSRRRRGAAQAALEGLSKCSSDSSITEDIKTLVLEGGPALRVCFATLSLGPLLQSLSLLPRISAAWSRSKVGNILISSHFFFYRRRPTDKRTLNPALQLLGLALLLQEPANNERCTSPAYPKAHFEGTPPKTRARVFTTRVFKGLLMDSECSSDSSRAALADIKTPAESGGGRPPAPVAPPPSQHTPMGPFFGLEALGKLYLEGFFEVASEQLHGALLYLLLHALLLTVTEKELNKSIVRKDVGKRLQQKRMATGELPVKPRKKAFGTLNLVRASKDTVTLFVKEVPFPQYKQYRFVAKRRILPGKRKITQKQKVHDNIVFPAELKKELGILKPDYGSAPAYHALALPRKFKYAEPALENPKSP…
Node869	LRGAPLPGAVRSPQAPAGGLRASRALRSLRRRRREGSRRRRGAAQAALEGLSKCSSDSSVTEDVKTLVLEGGPALRVCFAALSLGPLLQSLSLLPRVSAAWSRSKVGNVLVSSHFFFYRRRPTDKRTLNPALQLLGLALLLQEPANNERCTSPAYPKAHFEGTPPKTRARVFTTRVFKGLLMDSECSSDSSRAALADVKTPAESGGGRPPAPVAPPPSQHTPLGPFFGLEALGKLYLEGFFELAAEQLRGALLYLLLHALLLTVTEKELNKSIVRKDVGKRLQQKRMATGELPVKPRKKAFGTLNLVRASKDTVTLFVKEVPFPQYKQYRFVAKRRVLPGKRKVTQKQKVHDNVVFPAELKKELGVLKPDYGSAPAYHALALPRKLKYAEPALENPKSP…
Node870	LRGAPLPGAVRSPQAPAGGLRASRALRSLRRRRREGSRRRRGAAQAALEGLSKCSSDSSITEDIKTLVLEGGPALRVCFATLSLGPLLQSLSLLPRISAAWSRSKVGNILISSHFFFYRRRPTDKRTLNPALQLLGLALLLQEPANNERCTSPAYPKAHFEGTPPKTRARVFTTRVFKGLMMDSECSSDSSRAALADIKTPAESGGGRPPAPVAPPPSQHTPMGPFFGLEALGKLYLEGFFEVASEQLHGALLYLLLHALLLTVTEKELNKSIVRKDVGKRLQQKRMATGELPVKPRKKAFGTLNLVRASKDTVTLFVKEVPFPQYKQYRFVAKRRILPGKRKITQKQKVHDNIVFPAELKKELGILKPDYGSAPAYHALALPRKFKYAEPALENPKSP…
Node871	LRGAPLPGAVRSPQAPAGGLRASRALRSLRRRRREGSRRRRGAAQAALEGLSKCSSDSSVAEDVKALVLEGGPALRVCFAALSLGPLLQSLSLLPRVSAAWSRSKVGNVLVSSHFFFYRRRPADKRALNPALQLLGLALLLQEPANNERCASPAYPKAHFEGAPPKARARVFAARVFKGLLLDSECSSDSSRAALADVKSPAESGGGRPPAPVAPPPSQHTPLGPFFGLEALGKLYLEGFFELAAEKLKGALLYLLLHALLLTVTEKELNKSVVRKDVGKRLQQKRLATGELPVKPRKKAFGALNLVRASKDAVALFVKEVPFPQYKQYRFVAKRRVLPGKRKVAQKQKVHDNVVFPAELKKELGVLKPDYGSAPAYHALALPRKLKYAEPALENPKSP…
Node872	LRGAPLPGAVRSPQAPAGGLRASRALRSLRRRRREGSRRRRGAAQAALEGLSKCSSDSSITEDIKTLVLEGGPALRVCFAALSLGPLLQSLSLLPRISAAWSRSKVGNILVSSHFFFYRRRPTDKRTLNPALQLLGLALLLQEPANNERCTSPAYPKAHFEGTPPKTRARVFTTRVFKGLLMDSECSSDSSRAALADVKTPAESGGGRPPAPVAPPPSQHTPLGPFFGLEALGKLYLEGFFEVAAEQLRGALLYLLLHALLLTVTEKELNKSIVRKDVGKRLQQKRMATGELPVKPRKKAFGTLNLVRASKDTVTLFVKEVPFPQYKQYRFVAKRRILPGKRKITQKQKVHDNIVFPAELKKELGVLKPDYGSAPAYHALALPRKLKYAEPALENPKSP…
Node873	LRGAPLPGAVRSPQAPAGGLRASRALRSLRRRRREGSRRRRGAAQAALEGLSKCSSDSSITEDIKTLVLEGGPALRVCFATLSLGPLLQSLSLLPRISAAWSRSKVGNILISSHFFFYRRRPTDKRTLNPALQLLGLALLLQEPANNERCTSPAYPKAHFEGTPPKTRARVFTTRVFKGLLMDSECSSDSSRAALADIKTPAESGGGRPPAPVAPPPSQHTPMGPFFGLEALGKLYLEGFFEVASEQLHGALLYLLLHALLLTVTEKELNKSIVRKDVGKRLQQKRMATGELPVKPRKKAFGTLNLVRASKDTVTLFVKEVPFPQYKQYRFVAKRRILPGKRKITQKQKVHDNIVFPAELKKELGILKPDYGSAPAYHALALPRKLKYAEPALENPKSP…
Node874	LRGAPLPGAVRSPQAPAGGLRASRALRSLRRRRREGSRRRRGAAQAALEGLSKCSSDSSITEDIKTLVLEGGPALRVCFATLSLGPLLQSLSLLPRISAAWSRSKVGNILISSHFFFYRRRPTDKRTLNPALQLLGLALLLQEPANNERCTSPAYPKAHFEGTPPKTRARVFTTRVFKGLMMDSECSSDSSRAALADIKTPAESGGGRPPAPVAPPPSQHTPMGPFFGLEALGKLYLEGFFEVASEQLHGALLYLLLHALLLTVTEKELNKSIVRKDVGKRLQQKRMATGELPVKPRKKAFGTLNLVRASKDTVTLFVKEVPFPQYKQYRFVAKRRILPGKRKITQKQKVHDNIVFPAELKKELGILKPDYGSAPAYHALALPRKFKYAEPALENPKSP…
Node875	LRGAPLPGAVRSPQAPAGGLRASRALRSLRRRRREGSRRRRGAAQAALEGLSKCSSDSSITEDIKTLVLEGGPALRICFATLSLGPLLQSLSLLPRISAAWSRSKVGNILISSHFFFYRRRPTDKRTLNPALQLLGLALLLQEPANNERCTSPAYPKAHFEGTPPKTRARVFTTRVFKGLMMDSECSSDSSRAALADIKTPAESGGGRPPAPVAPPPSQHTPMGPFFGLEALGKLYLEGFFEVASDQLHGALLYLLLHALLLTVTEKELNKSIVRKDVGKRLQQKRMATGELPVKPRKKAFGTLNLVRASKDTVTLFVKEVPFPQYKQYRFVAKRRILPGKRKITQKQKVHDNIVFPAELKKELGILKPDYGSAPAYHALALPRKFKYAEPALENPKSP…
Node876	LRGAPLPGAVRSPQAPAGGLRASRALRSLRRRRREGSRRRRGAAQAALEGLSKCSSDSSVTEDVKTLVLEGGPALRVCFAALSLGPLLQSLSLLPRVSAAWSRSKVGNVLVSSHFFFYRRRPTDKRTLNPALQLLGLALLLQEPANNERCTSPAYPKAHFEGTPPKTRARVFTTRVFKGLLMDSECSSDSSRAALADVKTPAESGGGRPPAPVAPPPSQHTPLGPFFGLEALGKLYLEGFFELAAEQLRGALLYLLLHALLLTVTEKELNKSIVRKDVGKRLQQKRMATGELPVKPRKKAFGTLNLVRASKDTVTLFVKEVPFPQYKQYRFVAKRRVLPGKRKVTQKQKVHDNVVFPAELKKELGVLKPDYGSAPAYHALALPRKLKYAEPALENPKSP…
Node877	LRGAPLPGAVRSPQAPAGGLRASRALRSLRRRRREGSRRRRGAAQAALEGLSKCSSDSSITEDIKTLVLEGGPALRVCFATLSLGPLLQSLSLLPRISAAWSRSKVGNILISSHFFFYRRRPTDKRTLNPALQLLGLALLLQEPANNERCTSPAYPKAHFEGTPPKTRARVFTTRVFKGLMMDSECSSDSSRAALADIKTPAESGGGRPPAPVAPPPSQHTPMGPFFGLEALGKLYLEGFFEVASEQLHGALLYLLLHALLLTVTEKELNKSIVRKDVGKRLQQKRMATGELPVKPRKKAFGTLNLVRASKDTVTLFVKEVPFPQYKQYRFVAKRRILPGKRKITQKQKVHDNIVFPAELKKELGILKPDYGSAPAYHALALPRKFKYAEPALENPKSP…
Node878	LRGAPLPGAVRSPQAPAGGLRASRALRSLRRRRREGSRRRRGAAQAALEGLSKCSSDSSITEDIKTLVLEGGPALRICFATLSLGPLLQSLSLLPRISAAWSRSKVGNILISSHFFFYRRRPTDKRTLNPALQLLGLALLLQEPANNERCTSPAYPKAHFEGTPPKTRARVFTTRVFKGLMMDSECSSDSSRAALADIKTPAESGGGRPPAPVAPPPSQHTPMGPFFGLEALGKVYLEGFFEVASDQLHGALLYLLLHALLLTVTEKELNKSIVRKDVGKRLQQKRMATGELPVKPRKKAFGTLNLVRASKDTVTLFVKEVPFPQYKQYRFVAKRRILPGKRKITQKQKVHDNIVFPAELKKELGILKPDYGSAPAYHALALPRKFKYAEPALENPKSP…
Node879	MRGAPLPGAVRSPQAPAGGLRASRALRSLRRRRREGSRRRRGAAQAALEGLSKCSSDSSITEDIKTLVLEGGPALRICFATLSMGPLLQSLSMTPRISAAWSRSKVGNILISSHFFFYRRRPTDKRTMNPALQLLGLALLLQEPANNERCTSPAYPKAHFEGTPPKTRARVFTTRVFKGLMMDSECSSDSSRAALADIKTPAESGGGRPPAPVAPPPSQHTPMGPFFGLEALGKVYLEGFFEVASDQLHGALLYLMLHALLMTVTEKELNKSIVRKDVGKRLQQKRMATGELPVKPRKKAFGTLNLVRASKDTVTLFVKEVPFPQYKQYRFVAKRRILPGKRKITQKQKVHDNIVFPAELKKELGILKPDYGSAPAYHALALPRKFKYAEPALENPKSP…
Node880	LRGAPLPGAVRSPQAPAGGLKASRALRSLRRRRREGSRRRRGAAQAALEGLSKCSSDSSVAEDVKALVLEGGPALRLCFAALSLGPLLQSLSLLPRVSAAWSRSKVGNVLVSSHFFFYRRRPADKRALNPALQLLGLALLLQEPANNERCASPAYPKAHFEGAPPKARARVFAARVFKGLLLDSECSSDSSRAALADVKSPAESGGGRPPAPVAPPPSQHAPLGPFFGLEALGKLYLEGFFELAAEKLKGALLYLLLHALLLTVTEKELNKSVVRKDVGKRLQQKRLATGELPVKPRKKAFGALNLVRASKDAVALFVKEVPFPQYKQYRFVAKRRVLPGKRKVAQKQKVHDNVVFPAELKKELGVLKPDYGSAPAYHALALPRKLKYAEPALENPKSP…
Node881	LRGAPLPGAVRSPQAPAGGLRASRALRSLRRRRREGSRRRRGAAQAALEGLSKCSSDSSVTEDVKTLVLEGGPALRVCFAALSLGPLLQSLSLLPRVSAAWSRSKVGNVLVSSHFFFYRRRPTDKRTLNPALQLLGLALLLQEPANNERCTSPAYPKAHFEGTPPKTRARVFTTRVFKGLLMDSECSSDSSRAALADVKTPAESGGGRPPAPVAPPPSQHTPLGPFFGLEALGKLYLEGFFELAAEQLRGALLYLLLHALLLTVTEKELNKSIVRKDVGKRLQQKRMATGELPVKPRKKAFGTLNLVRASKDTVTLFVKEVPFPQYKQYRFVAKRRVLPGKRKVTQKQKVHDNVVFPAELKKELGVLKPDYGSAPAYHALALPRKLKYAEPALENPKSP…
Node882	LRGAPLPGAVRSPQAPAGGLRASRALRSLRRRRREGSRRRRGAAQAALEGLSKCSSDSSVTEDVKTLVLEGGPALRVCFAALSLGPLLQSLSLLPRVSAAWSRSKVGNVLVSSHFFFYRRRPTDKRTLNPALQLLGLALLLQEPANNERCTSPAYPKAHFEGTPPKTRARVFTTRVFKGLLMDSECSSDSSRAALADVKTPAESGGGRPPAPVAPPPSQHTPLGPFFGLEALGKLYLEGFFELAAEQLRGALLYLLLHALLLTVTEKELNKSIVRKDVGKRLQQKRMATGELPVKPRKKAFGTLNLVRASKDTVTLFVKEVPFPQYKQYRFVAKRRVLPGKRKVTQKQKVHDNVVFPAELKKELGVLKPDYGSAPAYHALALPRKLKYAEPALENPKSP…
Node883	LRGAPLPGAVRSPQAPAGGLRASRALRSLRRRRREGSRRRRGAAQAALEGLSKCSSDSSVTEDVKTLVLEGGPALRVCFAALSLGPLLQSLSLLPRVSAAWSRSKVGNVLVSSHFFFYRRRPTDKRTLNPALQLLGLALLLQEPANNERCTSPAYPKAHFEGTPPKTRARVFTTRVFKGLLLDSECSSDSSRAALADVKSPAESGGGRPPAPVAPPPSQHTPLGPFFGLEALGKLYLEGFFELAAEQLKGALLYLLLHALLLTVTEKELNKSIVRKDVGKRLQQKRMATGELPVKPRKKAFGTLNLVRASKDTVTLFVKEVPFPQYKQYRFVAKRRVLPGKRKVTQKQKVHDNVVFPAELKKELGVLKPDYGSAPAYHALALPRKLKYAEPALENPKSP…
Node884	LRGAPLPGAVRSPQAPAGGLRASRALRSLRRRRREGSRRRRGAAQAALEGLSKCSSDSSVTEDVKTLVLEGGPALRVCFAALSLGPLLQSLSLLPRVSAAWSRSKVGNVLVSSHFFFYRRRPTDKRTLNPALQLLGLALLLQEPANNERCTSPAYPKAHFEGTPPKTRARVFTTRVFKGLLMDSECSSDSSRAALADVKTPAESGGGRPPAPVAPPPSQHTPLGPFFGLEALGKLYLEGFFELAAEQLRGALLYLLLHALLLTVTEKELNKSIVRKDVGKRLQQKRMATGELPVKPRKKAFGTLNLVRASKDTVTLFVKEVPFPQYKQYRFVAKRRVLPGKRKVTQKQKVHDNVVFPAELKKELGVLKPDYGSAPAYHALALPRKLKYAEPALENPKSP…
Node885	LRGAPLPGAVRSPQAPAGGLRASRALRSLRRRRREGSRRRRGAAQAALEGLSKCSSDSSVTEDVKTLVLEGGPALRVCFAALSLGPLLQSLSLLPRVSAAWSRSKVGNVLVSSHFFFYRRRPTDKRTLNPALQLLGLALLLQEPANNERCTSPAYPKAHFEGTPPKTRARVFTTRVFKGLLMDSECSSDSSRAALADVKTPAESGGGRPPAPVAPPPSQHTPLGPFFGLEALGKLYLEGFFELAAEQLRGALLYLLLHALLLTVTEKELNKSIVRKDVGKRLQQKRMATGELPVKPRKKAFGTLNLVRASKDTVTLFVKEVPFPQYKQYRFVAKRRVLPGKRKVTQKQKVHDNVVFPAELKKELGVLKPDYGSAPAYHALALPRKLKYAEPALENPKSP…
Node886	LRGAPLPGAVRSPQAPAGGLRASRALRSLRRRRREGSRRRRGAAQAALEGLSKCSSDSSVTEDVKTLVLEGGPALRVCFAALSLGPLLQSLSLLPRISAAWSRSKVGNILVSSHFFFYRRRPTDKRTLNPALQLLGLALLLQEPANNERCTSPAYPKAHFEGTPPKTRARVFTTRVFKGLLMDSECSSDSSRAALADVKTPAESGGGRPPAPVAPPPSQHTPLGPFFGLEALGKLYLEGFFELAAEQLRGALLYLLLHALLLTVTEKELNKSIVRKDVGKRLQQKRMATGELPVKPRKKAFGTLNLVRASKDTVTLFVKEVPFPQYKQYRFVAKRRILPGKRKITQKQKVHDNIVFPAELKKELGVLKPDYGSAPAYHALALPRKLKYAEPALENPKSP…
Node887	LRGAPLPGAVRSPQAPAGGLRASRALRSLRRRRREGSRRRRGAAQAALEGLSKCSSDSSVAEDVKALVLEGGPALRVCFAALSLGPLLQSLSLLPRVSAAWSRSKVGNVLVSSHFFFYRRRPADKRALNPALQLLGLALLLQEPANNERCASPAYPKAHFEGAPPKARARVFAARVFKGLLLDSECSSDSSRAALADVKSPAESGGGRPPAPVAPPPSQHTPLGPFFGLEALGKLYLEGFFELAAEKLKGALLYLLLHALLLTVTEKELNKSVVRKDVGKRLQQKRLATGELPVKPRKKAFGALNLVRASKDAVALFVKEVPFPQYKQYRFVAKRRVLPGKRKVAQKQKVHDNVVFPAELKKELGVLKPDYGSAPAYHALALPRKLKYAEPALENPKSP…
Node888	LRGAPLPGAVRSPQAPAGGLRASRALRSLRRRRREGSRRRRGAAQAALEGLSKCSSDSSVTEDVKTLVLEGGPALRVCFAALSLGPLLQSLSLLPRVSAAWSRSKVGNVLVSSHFFFYRRRPTDKRTLNPALQLLGLALLLQEPANNERCTSPAYPKAHFEGTPPKTRARVFTTRVFKGLLLDSECSSDSSRAALADVKSPAESGGGRPPAPVAPPPSQHTPLGPFFGLEALGKLYLEGFFELAAEKLKGALLYLLLHALLLTVTEKELNKSIVRKDVGKRLQQKRMATGELPVKPRKKAFGTLNLVRASKDTVTLFVKEVPFPQYKQYRFVAKRRVLPGKRKVTQKQKVHDNVVFPAELKKELGVLKPDYGSAPAYHALALPRKLKYAEPALENPKSP…
Node889	LRGAPLPGAVRSPQAPAGGLRASRALRSLRRRRREGSRRRRGAAQAALEGLSKCSSDSSVTEDVKTLVLEGGPALRVCFAALSLGPLLQSLSLLPRISAAWSRSKVGNILVSSHFFFYRRRPTDKRTLNPALQLLGLALLLQEPANNERCTSPAYPKAHFEGTPPKTRARVFTTRVFKGLLMDSECSSDSSRAALADVKTPAESGGGRPPAPVAPPPSQHTPLGPFFGLEALGKLYLEGFFEVAAEQLRGALLYLLLHALLLTVTEKELNKSIVRKDVGKRLQQKRMATGELPVKPRKKAFGTLNLVRASKDTVTLFVKEVPFPQYKQYRFVAKRRILPGKRKITQKQKVHDNIVFPAELKKELGVLKPDYGSAPAYHALALPRKLKYAEPALENPKSP…
Node890	LRGAPLPGAVRSPQAPAGGLKASRALRSLRRRRREGSRRRRGAAQAALEGLSKCSSDSSVAEDVKALVLEGGPALRLCFAALSLGPLLQSLSLLPRVSAAWSRSKVGNVLVSSHFFFYRRRPADKRALNPALQLLGLALLLQEPANNERCASPAYPKAHFEGAPPKARARVFAARVFKGLLLDSECSSDSSRAALADVKSPAESGGGRPPAPVAPPPSQHAPLGPFFGLEALGKLYLEGFFELAAEKLKGALLYLLLHALLLTVTEKELNKSVVRKDVGKRLQQKRLATGELPVKPRKKAFGALNLVRASKDAVALFVKEVPFPQYKQYRFVAKRRVLPGKRKVAQKQKVHDNVVFPAELKKELGVLKPDYGSAPAYHALALPRKLKYAEPALENPKSP…
Node891	LRGAPLPGAVRSPQAPAGGLKASRALRSLRRRRREGSRRRRGAAQAALEGLSKCSSDSSVAEDVKALVLEGGPALRVCFAALSLGPLLQSLSLLPRVSAAWSRSKVGNVLVSSHFFFYRRRPADKRALNPALQLLGLALLLQEPANNERCASPAYPKAHFEGAPPKARARVFAARVFKGLLLDSECSSDSSRAALADVKSPAESGGGRPPAPVAPPPSQHTPLGPFFGLEALGKLYLEGFFELAAEKLKGALLYLLLHALLLTVTEKELNKSVVRKDVGKRLQQKRLATGELPVKPRKKAFGALNLVRASKDAVALFVKEVPFPQYKQYRFVAKRRVLPGKRKVAQKQKVHDNVVFPAELKKELGVLKPDYGSAPAYHALALPRKLKYAEPALENPKSP…
Node892	LRGAPLPGAVRSPQAPAGGLRASRALRSLRRRRREGSRRRRGAAQAALEGLSKCSSDSSVAEDVKALVLEGGPALRVCFAALSLGPLLQSLSLLPRVSAAWSRSKVGNVLVSSHFFFYRRRPADKRALNPALQLLGLALLLQEPANNERCASPAYPKAHFEGAPPKARARVFAARVFKGLLLDSECSSDSSRAALADVKSPAESGGGRPPAPVAPPPSQHTPLGPFFGLEALGKLYLEGFFELAAEKLKGALLYLLLHALLLTVTEKELNKSVVRKDVGKRLQQKRLATGELPVKPRKKAFGTLNLVRASKDTVTLFVKEVPFPQYKQYRFVAKRRVLPGKRKVTQKQKVHDNVVFPAELKKELGVLKPDYGSAPAYHALALPRKLKYAEPALENPKSP…
Node893	LRGAPLPGAVRSPQAPAGGLRASRALRSLRRRRREGSRRRRGAAQAALEGLSKCSSDSSITEDIKTLVLEGGPALRVCFAALSLGPLLQSLSLLPRISAAWSRSKVGNILISSHFFFYRRRPTDKRTLNPALQLLGLALLLQEPANNERCTSPAYPKAHFEGTPPKTRARVFTTRVFKGLLMDSECSSDSSRAALADIKTPAESGGGRPPAPVAPPPSQHTPMGPFFGLEALGKLYLEGFFEVAAEQLRGALLYLLLHALLLTVTEKELNKSIVRKDVGKRLQQKRMATGELPVKPRKKAFGTLNLVRASKDTVTLFVKEVPFPQYKQYRFVAKRRILPGKRKITQKQKVHDNIVFPAELKKELGILKPDYGSAPAYHALALPRKLKYAEPALENPKSP…
Node894	LRGAPLPGAVRSPQAPAGGLRASRALRSLRRRRREGSRRRRGAAQAALEGLSKCSSDSSVTEDVKTLVLEGGPALRVCFAALSLGPLLQSLSLLPRISAAWSRSKVGNILVSSHFFFYRRRPTDKRTLNPALQLLGLALLLQEPANNERCTSPAYPKAHFEGTPPKTRARVFTTRVFKGLLMDSECSSDSSRAALADVKTPAESGGGRPPAPVAPPPSQHTPLGPFFGLEALGKLYLEGFFELAAEQLRGALLYLLLHALLLTVTEKELNKSIVRKDVGKRLQQKRMATGELPVKPRKKAFGTLNLVRASKDTVTLFVKEVPFPQYKQYRFVAKRRILPGKRKITQKQKVHDNIVFPAELKKELGVLKPDYGSAPAYHALALPRKLKYAEPALENPKSP…
Node895	LRGAPLPGAVRSPQAPAGGLRASRALRSLRRRRREGSRRRRGAAQAALEGLSKCSSDSSITEDIKTLVLEGGPALRVCFAALSLGPLLQSLSLLPRISAAWSRSKVGNILISSHFFFYRRRPTDKRTLNPALQLLGLALLLQEPANNERCTSPAYPKAHFEGTPPKTRARVFTTRVFKGLLMDSECSSDSSRAALADIKTPAESGGGRPPAPVAPPPSQHTPMGPFFGLEALGKLYLEGFFEVAAEQLHGALLYLLLHALLLTVTEKELNKSIVRKDVGKRLQQKRMATGELPVKPRKKAFGTLNLVRASKDTVTLFVKEVPFPQYKQYRFVAKRRILPGKRKITQKQKVHDNIVFPAELKKELGILKPDYGSAPAYHALALPRKLKYAEPALENPKSP…
Node896	LRGAPLPGAVRSPQAPAGGLRASRALRSLRRRRREGSRRRRGAAQAALEGLSKCSSDSSITEDIKTLVLEGGPALRVCFATLSLGPLLQSLSLLPRISAAWSRSKVGNILISSHFFFYRRRPTDKRTLNPALQLLGLALLLQEPANNERCTSPAYPKAHFEGTPPKTRARVFTTRVFKGLMMDSECSSDSSRAALADIKTPAESGGGRPPAPVAPPPSQHTPMGPFFGLEALGKLYLEGFFEVASEQLHGALLYLLLHALLLTVTEKELNKSIVRKDVGKRLQQKRMATGELPVKPRKKAFGTLNLVRASKDTVTLFVKEVPFPQYKQYRFVAKRRILPGKRKITQKQKVHDNIVFPAELKKELGILKPDYGSAPAYHALALPRKFKYAEPALENPKSP…
Node897	LRGAPLPGAVRSPQAPAGGLRASRALRSLRRRRREGSRRRRGAAQAALEGLSKCSSDSSITEDIKTLVLEGGPALRVCFATLSLGPLLQSLSLLPRISAAWSRSKVGNILISSHFFFYRRRPTDKRTLNPALQLLGLALLLQEPANNERCTSPAYPKAHFEGTPPKTRARVFTTRVFKGLMMDSECSSDSSRAALADIKTPAESGGGRPPAPVAPPPSQHTPMGPFFGLEALGKLYLEGFFEVASEQLHGALLYLLLHALLLTVTEKELNKSIVRKDVGKRLQQKRMATGELPVKPRKKAFGTLNLVRASKDTVTLFVKEVPFPQYKQYRFVAKRRILPGKRKITQKQKVHDNIVFPAELKKELGILKPDYGSAPAYHALALPRKFKYAEPALENPKSP…
Node898	LRGAPLPGAVRSPQAPAGGLRASRALRSLRRRRREGSRRRRGAAQAALEGLSKCSSDSSITEDIKTLVLEGGPALRICFATLSLGPLLQSLSLTPRISAAWSRSKVGNILISSHFFFYRRRPTDKRTMNPALQLLGLALLLQEPANNERCTSPAYPKAHFEGTPPKTRARVFTTRVFKGLMMDSECSSDSSRAALADIKTPAESGGGRPPAPVAPPPSQHTPMGPFFGLEALGKVYLEGFFEVASDQLHGALLYLMLHALLMTVTEKELNKSIVRKDVGKRLQQKRMATGELPVKPRKKAFGTLNLVRASKDTVTLFVKEVPFPQYKQYRFVAKRRILPGKRKITQKQKVHDNIVFPAELKKELGILKPDYGSAPAYHALALPRKFKYAEPALENPKSP…
Node899	LRGAPLPGAVRSPQAPAGGLRASRALRSLRRRRREGSRRRRGAAQAALEGLSKCSSDSSITEDIKTLVLEGGPALRICFATLSLGPLLQSLSLTPRISAAWSRSKVGNILISSHFFFYRRRPTDKRTLNPALQLLGLALLLQEPANNERCTSPAYPKAHFEGTPPKTRARVFTTRVFKGLMMDSECSSDSSRAALADIKTPAESGGGRPPAPVAPPPSQHTPMGPFFGLEALGKVYLEGFFEVASDQLHGALLYLLLHALLLTVTEKELNKSIVRKDVGKRLQQKRMATGELPVKPRKKAFGTLNLVRASKDTVTLFVKEVPFPQYKQYRFVAKRRILPGKRKITQKQKVHDNIVFPAELKKELGILKPDYGSAPAYHALALPRKFKYAEPALENPKSP…
Node900	LRGAPLPGAVRSPQAPAGGLKASRALRSLRRRRREGSRRRRGAAQAALEGLSKCSSDSSVAEDVKALVLEGGPALRLCFAALSLGPLLQSLSLLPRVSAAWSRSKVGNVLVSSHFFFYRRRPADKRALNPALQLLGLALLLQEPANNERCASPAYPKAHFEGAPPKARARVFAARVFKGLLLDSECSSDSSRAALADVKSPAESGGGRPPAPVAPPPSQHTPLGPFFGLEALGKLYLEGFFELAAEKLKGALLYLLLHALLLTVTEKELNKSVVRKDVGKRLQQKRLATGELPVKPRKKAFGALNLVRASKDAVALFVKEVPFPQYKQYRFVAKRRVLPGKRKVAQKQKVHDNVVFPAELKKELGVLKPDYGSAPAYHALALPRKLKYAEPALENPKSP…
Node901	LRGAPLPGAVRSPQAPAGGLRASRALRSLRRRRREGSRRRRGAAQAALEGLSKCSSDSSVTEDVKTLVLEGGPALRVCFAALSLGPLLQSLSLLPRVSAAWSRSKVGNVLVSSHFFFYRRRPTDKRTLNPALQLLGLALLLQEPANNERCTSPAYPKAHFEGTPPKTRARVFTTRVFKGLLMDSECSSDSSRAALADVKTPAESGGGRPPAPVAPPPSQHTPLGPFFGLEALGKLYLEGFFELAAEQLRGALLYLLLHALLLTVTEKELNKSIVRKDVGKRLQQKRMATGELPVKPRKKAFGTLNLVRASKDTVTLFVKEVPFPQYKQYRFVAKRRVLPGKRKVTQKQKVHDNVVFPAELKKELGVLKPDYGSAPAYHALALPRKLKYAEPALENPKSP…
Node902	LRGAPLPGAVRSPQAPAGGLRASRALRSLRRRRREGSRRRRGAAQAALEGLSKCSSDSSITEDIKTLVLEGGPALRICFATLSLGPLLQSLSLLPRISAAWSRSKVGNILISSHFFFYRRRPTDKRTLNPALQLLGLALLLQEPANNERCTSPAYPKAHFEGTPPKTRARVFTTRVFKGLMMDSECSSDSSRAALADIKTPAESGGGRPPAPVAPPPSQHTPMGPFFGLEALGKLYLEGFFEVASDQLHGALLYLLLHALLLTVTEKELNKSIVRKDVGKRLQQKRMATGELPVKPRKKAFGTLNLVRASKDTVTLFVKEVPFPQYKQYRFVAKRRILPGKRKITQKQKVHDNIVFPAELKKELGILKPDYGSAPAYHALALPRKFKYAEPALENPKSP…
Node903	LRGAPLPGAVRSPQAPAGGLRASRALRSLRRRRREGSRRRRGAAQAALEGLSKCSSDSSVAEDVKALVLEGGPALRVCFAALSLGPLLQSLSLLPRVSAAWSRSKVGNVLVSSHFFFYRRRPADKRALNPALQLLGLALLLQEPANNERCASPAYPKAHFEGAPPKARARVFAARVFKGLLLDSECSSDSSRAALADVKSPAESGGGRPPAPVAPPPSQHTPLGPFFGLEALGKLYLEGFFELAAEKLKGALLYLLLHALLLTVTEKELNKSVVRKDVGKRLQQKRLATGELPVKPRKKAFGTLNLVRASKDTVTLFVKEVPFPQYKQYRFVAKRRVLPGKRKVTQKQKVHDNVVFPAELKKELGVLKPDYGSAPAYHALALPRKLKYAEPALENPKSP…
Node904	LRGAPLPGAVRSPQAPAGGLRASRALRSLRRRRREGSRRRRGAAQAALEGLSKCSSDSSVTEDVKTLVLEGGPALRVCFAALSLGPLLQSLSLLPRISAAWSRSKVGNILVSSHFFFYRRRPTDKRTLNPALQLLGLALLLQEPANNERCTSPAYPKAHFEGTPPKTRARVFTTRVFKGLLMDSECSSDSSRAALADVKTPAESGGGRPPAPVAPPPSQHTPLGPFFGLEALGKLYLEGFFELAAEQLRGALLYLLLHALLLTVTEKELNKSIVRKDVGKRLQQKRMATGELPVKPRKKAFGTLNLVRASKDTVTLFVKEVPFPQYKQYRFVAKRRILPGKRKITQKQKVHDNIVFPAELKKELGVLKPDYGSAPAYHALALPRKLKYAEPALENPKSP…
Node905	LRGAPLPGAVRSPQAPAGGLRASRALRSLRRRRREGSRRRRGAAQAALEGLSKCSSDSSVTEDVKTLVLEGGPALRVCFAALSLGPLLQSLSLLPRVSAAWSRSKVGNVLVSSHFFFYRRRPADKRALNPALQLLGLALLLQEPANNERCTSPAYPKAHFEGTPPKTRARVFTTRVFKGLLLDSECSSDSSRAALADVKSPAESGGGRPPAPVAPPPSQHTPLGPFFGLEALGKLYLEGFFELAAEKLKGALLYLLLHALLLTVTEKELNKSVVRKDVGKRLQQKRLATGELPVKPRKKAFGTLNLVRASKDTVTLFVKEVPFPQYKQYRFVAKRRVLPGKRKVTQKQKVHDNVVFPAELKKELGVLKPDYGSAPAYHALALPRKLKYAEPALENPKSP…
Node906	LRGAPLPGAVRSPQAPAGGLRASRALRSLRRRRREGSRRRRGAAQAALEGLSKCSSDSSVTEDVKTLVLEGGPALRVCFAALSLGPLLQSLSLLPRVSAAWSRSKVGNVLVSSHFFFYRRRPTDKRTLNPALQLLGLALLLQEPANNERCTSPAYPKAHFEGTPPKTRARVFTTRVFKGLLMDSECSSDSSRAALADVKTPAESGGGRPPAPVAPPPSQHTPLGPFFGLEALGKLYLEGFFELAAEQLRGALLYLLLHALLLTVTEKELNKSIVRKDVGKRLQQKRMATGELPVKPRKKAFGTLNLVRASKDTVTLFVKEVPFPQYKQYRFVAKRRVLPGKRKVTQKQKVHDNVVFPAELKKELGVLKPDYGSAPAYHALALPRKLKYAEPALENPKSP…
Node907	LRGAPLPGAVRSPQAPAGGLKASRALRSLRRRRREGSRRRRGAAQAALEGLSKCSSDSSVAEDVKALVLEGGPALRLCFAALSLGPLLQSLSLLPRVSAAWSRSKVGNVLVSSHFFFYRRRPADKRALNPALQLLGLALLLQEPANNERCASPAYPKAHFEGAPPKARARVFAARVFKGLLLDSECSSDSSRAALADVKSPAESGGGRPPAPVAPPPSQHAPLGPFFGLEALGKLYLEGFFELAAEKLKGALLYLLLHALLLTVTEKELNKSVVRKDVGKRLQQKRLATGELPVKPRKKAFGALNLVRASKDAVALFVKEVPFPQYKQYRFVAKRRVLPGKRKVAQKQKVHDNVVFPAELKKELGVLKPDYGSAPAYHALALPRKLKYAEPALENPKSP…
Node908	LRGAPLPGAVRSPQAPAGGLKASRALRSLRRRRREGSRRRRGAAQAALEGLSKCSSDSSLAEDLKALVLEGGPALKLCFAALSLGPLLQSLSLLPRLSAAWSRSKVGNLLLSSHFFFYRRRPADKRALNPALQLLGLALLLQEPANNERCASPAYPKAHFEGAPPKARARVFAARVFKGLLLDSECSSDSSRAALADLKSPAESGGGRPPAPVAPPPSQHAPLGPFFGLEALGKLYLEGFFELAAEKLKGALLYLLLHALLLAVAEKELNKSVVRKDVGKRLQQKRLAAGELPVKPRKKAFGALNLVRASKDAVALFVKEVPFPQYKQYRFVAKRRVLPGKRKVAQKQKVHDNVVFPAELKKELGLLKPEYGSAPAYHALALPRKLKYAEPALENPKSP…
Node909	LRGAPLPGAVRSPQAPAGGLRASRALRSLRRRRREGSRRRRGAAQAALEGLSKCSSDSSVTEDVKTLVLEGGPALRVCFAALSLGPLLQSLSLLPRVSAAWSRSKVGNVLVSSHFFFYRRRPTDKRTLNPALQLLGLALLLQEPANNERCTSPAYPKAHFEGTPPKTRARVFTTRVFKGLLLDSECSSDSSRAALADVKSPAESGGGRPPAPVAPPPSQHTPLGPFFGLEALGKLYLEGFFELAAEKLKGALLYLLLHALLLTVTEKELNKSIVRKDVGKRLQQKRLATGELPVKPRKKAFGTLNLVRASKDTVTLFVKEVPFPQYKQYRFVAKRRVLPGKRKVTQKQKVHDNVVFPAELKKELGVLKPDYGSAPAYHALALPRKLKYAEPALENPKSP…
Node910	LRGAPLPGAVRSPQAPAGGLRASRALRSLRRRRREGSRRRRGAAQAALEGLSKCSSDSSVTEDVKTLVLEGGPALRVCFAALSLGPLLQSLSLLPRVSAAWSRSKVGNVLVSSHFFFYRRRPTDKRTLNPALQLLGLALLLQEPANNERCTSPAYPKAHFEGTPPKTRARVFTTRVFKGLLMDSECSSDSSRAALADVKTPAESGGGRPPAPVAPPPSQHTPLGPFFGLEALGKLYLEGFFELAAEQLRGALLYLLLHALLLTVTEKELNKSIVRKDVGKRLQQKRMATGELPVKPRKKAFGTLNLVRASKDTVTLFVKEVPFPQYKQYRFVAKRRVLPGKRKVTQKQKVHDNVVFPAELKKELGVLKPDYGSAPAYHALALPRKLKYAEPALENPKSP…
Node911	LRGAPLPGAVRSPQAPAGGLRASRALRSLRRRRREGSRRRRGAAQAALEGLSKCSSDSSVTEDVKTLVLEGGPALRVCFAALSLGPLLQSLSLLPRISAAWSRSKVGNILVSSHFFFYRRRPTDKRTLNPALQLLGLALLLQEPANNERCTSPAYPKAHFEGTPPKTRARVFTTRVFKGLLMDSECSSDSSRAALADVKTPAESGGGRPPAPVAPPPSQHTPLGPFFGLEALGKLYLEGFFELAAEQLRGALLYLLLHALLLTVTEKELNKSIVRKDVGKRLQQKRMATGELPVKPRKKAFGTLNLVRASKDTVTLFVKEVPFPQYKQYRFVAKRRILPGKRKITQKQKVHDNIVFPAELKKELGVLKPDYGSAPAYHALALPRKLKYAEPALENPKSP…
Node912	LRGAPLPGAVRSPQAPAGGLRASRALRSLRRRRREGSRRRRGAAQAALEGLSKCSSDSSITEDIKTLVLEGGPALRVCFAALSLGPLLQSLSLLPRISAAWSRSKVGNILVSSHFFFYRRRPTDKRTLNPALQLLGLALLLQEPANNERCTSPAYPKAHFEGTPPKTRARVFTTRVFKGLLMDSECSSDSSRAALADIKTPAESGGGRPPAPVAPPPSQHTPMGPFFGLEALGKLYLEGFFEVAAEQLRGALLYLLLHALLLTVTEKELNKSIVRKDVGKRLQQKRMATGELPVKPRKKAFGTLNLVRASKDTVTLFVKEVPFPQYKQYRFVAKRRILPGKRKITQKQKVHDNIVFPAELKKELGILKPDYGSAPAYHALALPRKLKYAEPALENPKSP…
Node913	LRGAPLPGAVRSPQAPAGGLRASRALRSLRRRRREGSRRRRGAAQAALEGLSKCSSDSSITEDIKTLVLEGGPALRVCFATLSLGPLLQSLSLLPRISAAWSRSKVGNILISSHFFFYRRRPTDKRTLNPALQLLGLALLLQEPANNERCTSPAYPKAHFEGTPPKTRARVFTTRVFKGLLMDSECSSDSSRAALADIKTPAESGGGRPPAPVAPPPSQHTPMGPFFGLEALGKLYLEGFFEVASEQLHGALLYLLLHALLLTVTEKELNKSIVRKDVGKRLQQKRMATGELPVKPRKKAFGTLNLVRASKDTVTLFVKEVPFPQYKQYRFVAKRRILPGKRKITQKQKVHDNIVFPAELKKELGILKPDYGSAPAYHALALPRKFKYAEPALENPKSP…
Node914	LRGAPLPGAVRSPQAPAGGLRASRALRSLRRRRREGSRRRRGAAQAALEGLSKCSSDSSITEDIKTLVLEGGPALRVCFATLSLGPLLQSLSLLPRISAAWSRSKVGNILISSHFFFYRRRPTDKRTLNPALQLLGLALLLQEPANNERCTSPAYPKAHFEGTPPKTRARVFTTRVFKGLMMDSECSSDSSRAALADIKTPAESGGGRPPAPVAPPPSQHTPMGPFFGLEALGKLYLEGFFEVASEQLHGALLYLLLHALLLTVTEKELNKSIVRKDVGKRLQQKRMATGELPVKPRKKAFGTLNLVRASKDTVTLFVKEVPFPQYKQYRFVAKRRILPGKRKITQKQKVHDNIVFPAELKKELGILKPDYGSAPAYHALALPRKFKYAEPALENPKSP…
Node915	LRGAPLPGAVRSPQAPAGGLRASRALRSLRRRRREGSRRRRGAAQAALEGLSKCSSDSSITEDIKTLVLEGGPALRVCFATLSLGPLLQSLSLLPRISAAWSRSKVGNILISSHFFFYRRRPTDKRTLNPALQLLGLALLLQEPANNERCTSPAYPKAHFEGTPPKTRARVFTTRVFKGLLMDSECSSDSSRAALADIKTPAESGGGRPPAPVAPPPSQHTPMGPFFGLEALGKLYLEGFFEVASEQLHGALLYLLLHALLLTVTEKELNKSIVRKDVGKRLQQKRMATGELPVKPRKKAFGTLNLVRASKDTVTLFVKEVPFPQYKQYRFVAKRRILPGKRKITQKQKVHDNIVFPAELKKELGILKPDYGSAPAYHALALPRKFKYAEPALENPKSP…
Node916	LRGAPLPGAVRSPQAPAGGLRASRALRSLRRRRREGSRRRRGAAQAALEGLSKCSSDSSVTEDVKTLVLEGGPALRVCFAALSLGPLLQSLSLLPRISAAWSRSKVGNILVSSHFFFYRRRPTDKRTLNPALQLLGLALLLQEPANNERCTSPAYPKAHFEGTPPKTRARVFTTRVFKGLLMDSECSSDSSRAALADVKTPAESGGGRPPAPVAPPPSQHTPLGPFFGLEALGKLYLEGFFELAAEQLRGALLYLLLHALLLTVTEKELNKSIVRKDVGKRLQQKRMATGELPVKPRKKAFGTLNLVRASKDTVTLFVKEVPFPQYKQYRFVAKRRILPGKRKITQKQKVHDNIVFPAELKKELGVLKPDYGSAPAYHALALPRKLKYAEPALENPKSP…
