# Supplementary material for: Ancestral protein reconstruction reveals evolutionary events governing variation in Dicer helicase function
Source: eLife. 2023 Apr 17;12:e85120. doi: 10.7554/eLife.85120 (PMC10159624; doi:10.7554/eLife.85120)
Supplement: Supplementary file 6. — Protein accession numbers from NCBI. [file elife-85120-supp6.txt]

((((((EWC48641.1_hypothetical_protein_DRE_01863_Drechslerella_stenobrocha_248:0.198134,TGJ65379.1_Dicer-like_protein_1_Arthrobotrys_oligospora:0.201747)Node661:0.380995,((XP_018060744.1_hypothetical_protein_LY89DRAFT_603411_Phialocephala_scopiformis:0.400575,((((XP_007831036.1_hypothetical_protein_PFICI_04264_Pestalotiopsis_fici_W106-1:0.380805,ORY62880.1_RNase3_domain-containing_protein_Pseudomassariella_vexata:0.282754)Node662:0.097184,(((TRX99034.1_hypothetical_protein_FHL15_000376_Xylaria_flabelliformis:0.111579,RYC56457.1_hypothetical_protein_CHU98_g9758_Xylaria_longipes:0.076941)Node663:0.081768,RWA12611.1_hypothetical_protein_EKO27_g2485_Xylaria_grammica:0.102093)Node664:0.276269,(RYP67145.1_hypothetical_protein_DL770_008683_Monosporascus_sp._CRB-9-2:0.424648,(OTB08273.1_hypothetical_protein_M426DRAFT_71360_Hypoxylon_sp._CI-4A:0.13371,OTB20095.1_hypothetical_protein_K445DRAFT_303702_Daldinia_sp._EC12:0.159378)Node665:0.138193)Node666:0.060041)Node667:0.073808)Node668:0.185197,(((((XP_003653252.1_uncharacterized_protein_THITE_2048914_Thermothielavioides_terrestris_NRRL_8126:0.130902,(XP_001223948.1_hypothetical_protein_CHGG_04734_Chaetomium_globosum_CBS_148.51:0.142533,XP_003660571.1_uncharacterized_protein_MYCTH_2299034_Thermothelomyces_thermophilus_ATCC_42464:0.137848)Node669:0.078249)Node670:0.062223,XP_006693692.1_hypothetical_protein_CTHT_0032530_Chaetomium_thermophilum_var._thermophilum_DSM_1495:0.255443)Node671:0.085287,(XP_961898.1_dicer-like_protein_1_Neurospora_crassa_OR74A:0.006933,XP_009849416.1_hypothetical_protein_NEUTE1DRAFT_60268_Neurospora_tetrasperma_FGSC_2508:1.0E-6)Node672:0.32211)Node673:0.143543,(((((ROW05300.1_hypothetical_protein_VSDG_00118_Valsa_sordida:0.049377,ROW09830.1_hypothetical_protein_VMCG_02506_Valsa_malicola:0.054957)Node674:0.06972,(KUI56844.1_Dicer-like_protein_1_Valsa_mali_var._pyri:0.01588,KUI68257.1_Dicer-like_protein_1_Valsa_mali:0.023316)Node675:0.074888)Node676:0.050738,ROW16837.1_hypothetical_protein_VPNG_01696_Cytospora_leucostoma:0.106227)Node677:0.074564,POS78300.1_dicer-like_protein_1_Diaporthe_helianthi:0.213582)Node678:0.107129,PSR81982.1_ATP-dependent_helicase_DCL-1_Coniella_lustricola:0.304771)Node679:0.2271)Node680:0.078632,((QBZ56358.1_hypothetical_protein_PoMZ_01264_Pyricularia_oryzae:0.002289,XP_003714515.1_dicer-like_protein_1_Pyricularia_oryzae_70-15:0.008945)Node681:0.296878,(KLU86274.1_dicer-like_protein_1_Magnaporthiopsis_poae_ATCC_64411:0.106365,XP_009224512.1_dicer-like_protein_1_Gaeumannomyces_tritici_R3-111a-1:0.13834)Node682:0.217816)Node683:0.356766)Node684:0.072424)Node685:0.032022,((((((((XP_024748221.1_hypothetical_protein_BBK36DRAFT_1122797_Trichoderma_citrinoviride:0.027109,(PTB77065.1_hypothetical_protein_M440DRAFT_1376600_Trichoderma_longibrachiatum_ATCC_18648:0.048988,(ETR97709.1_hypothetical_protein_M419DRAFT_90789_Trichoderma_reesei_RUT_C-30:0.014173,OTA01701.1_DCL1_Dicer-like_protein_involved_in_quelling_Trichoderma_parareesei:0.00852)Node686:0.012919)Node687:0.01329)Node688:0.135258,((OPB45552.1_DCL1_Dicer-like_protein_involved_in_quelling_Trichoderma_guizhouense:0.02982,(XP_024771802.1_hypothetical_protein_M431DRAFT_497427_Trichoderma_harzianum_CBS_226.95:0.013427,KKO97107.1_hypothetical_protein_THAR02_10789_Trichoderma_harzianum:0.026282)Node689:0.011249)Node690:0.046067,PNP59131.1_hypothetical_protein_THARTR1_01379_Trichoderma_harzianum:0.062391)Node691:0.098066)Node692:0.046162,RFU77078.1_endoribonuclease_dicer_Trichoderma_arundinaceum:0.147141)Node693:0.054011,((PNP43160.1_hypothetical_protein_TGAMA5MH_05094_Trichoderma_gamsii:0.034105,XP_013944263.1_hypothetical_protein_TRIATDRAFT_292263_Trichoderma_atroviride_IMI_206040:0.035256)Node694:0.059485,XP_024761472.1_hypothetical_protein_M441DRAFT_138816_Trichoderma_asperellum_CBS_433.97:0.032665)Node695:0.323933)Node696:0.133714,KOS20364.1_Dicer-like_protein_1_Escovopsis_weberi:0.286039)Node697:0.076682,(((KYK57428.1_RNase3_domain-containing_protein_Drechmeria_coniospora:0.228265,POR36604.1_Dicer-like_protein_1_Tolypocladium_paradoxum:0.128008)Node698:0.041991,PHH93109.1_hypothetical_protein_CDD83_961_Cordyceps_sp._RAO-2017:0.198783)Node699:0.065664,(PHH62390.1_hypothetical_protein_CDD81_7186_Ophiocordyceps_australis:0.070129,PHH81314.1_hypothetical_protein_CDD82_1058_Ophiocordyceps_australis:0.077898)Node700:0.252611)Node701:0.150094)Node702:0.085926,(PMB66657.1_Dicer-like_protein_1_Beauveria_bassiana:0.016014,PQK09508.1_hypothetical_protein_BB8028_0001g15780_Beauveria_bassiana:0.011129)Node703:0.660376)Node704:0.224526,(((((XP_003009179.1_RNase3_domain-containing_protein_Verticillium_alfalfae_VaMs.102:0.011002,XP_028491576.1_Dicer-like_protein_1_Verticillium_nonalfalfae:0.006884)Node705:0.021129,CRK17804.1_hypothetical_protein_BN1708_003081_Verticillium_longisporum:0.029656)Node706:0.00848,(RBQ95399.1_hypothetical_protein_VDGD_00471_Verticillium_dahliae:0.004149,XP_009650143.1_RNase3_domain-containing_protein_Verticillium_dahliae_VdLs.17:0.001356)Node707:0.017327)Node708:0.277299,XP_028468330.1_RNase3_domain-containing_protein_Sodiomyces_alkalinus_F11:0.336619)Node709:0.155495,((ALJ83740.1_dicer_like-protein_1_Colletotrichum_lindemuthianum:0.023623,((TDZ40611.1_Dicer-like_protein_1_Colletotrichum_spinosum:0.002809,TDZ22893.1_Dicer-like_protein_1_Colletotrichum_orbiculare_MAFF_240422:0.001404)Node710:1.0E-6,TEA22735.1_Dicer-like_protein_1_Colletotrichum_sidae:1.0E-6)Node711:0.002406)Node712:0.003873,TDZ51849.1_Dicer-like_protein_1_Colletotrichum_trifolii:0.007014)Node713:0.327454)Node714:0.143189)Node715:0.133175)Node716:0.081534)Node717:0.189531,((XP_017999161.1_Dicer-like_protein_1_Phialophora_attinorum:0.888634,(((((TQB77528.1_Dicer-like_protein_1_Monascus_purpureus:0.175925,XP_022585437.1_hypothetical_protein_ASPZODRAFT_155932_Penicilliopsis_zonata_CBS_506.65:0.205222)Node718:0.057815,((((((((KAE8314127.1_ATP-dependent_helicase_dcl1_Aspergillus_transmontanensis:0.001382,KJK68455.1_Dicer_dimerization_domain_protein_Aspergillus_parasiticus_SU-1:0.001381)Node719:1.0E-6,KAB8202836.1_ATP-dependent_helicase_dcl1_Aspergillus_parasiticus:1.0E-6)Node720:0.002757,PIG87448.1_dicer-like_protein_1_Aspergillus_arachidicola:0.012524)Node721:0.004647,KAB8225262.1_ATP-dependent_helicase_dcl1_Aspergillus_novoparasiticus:0.01499)Node722:0.017418,((RAQ43681.1_dicer-like_protein_1_Aspergillus_flavus:0.001384,RAQ74046.1_dicer-like_protein_1_Aspergillus_flavus:1.0E-6)Node723:1.0E-6,KOC16945.1_dicer-like_protein_Aspergillus_flavus_AF70:0.001383)Node724:0.006357)Node725:0.154921,((XP_025494068.1_dicer-like_protein_1_Aspergillus_uvarum_CBS_121591:0.010995,PYI26346.1_dicer-like_protein_1_Aspergillus_indologenus_CBS_114.80:0.006868)Node726:0.058942,XP_025430520.1_dicer-like_protein_1_Aspergillus_saccharolyticus_JOP_1030-1:0.102532)Node727:0.184517)Node728:0.02523,(((XP_024692218.1_dicer-like_protein_1_Aspergillus_campestris_IBT_28561:0.025328,XP_024676091.1_dicer-like_protein_1_Aspergillus_candidus:0.042119)Node729:0.022462,PLN79160.1_dicer-like_protein_1_Aspergillus_taichungensis:0.050755)Node730:0.242808,GES59863.1_hypothetical_protein_ATETN484_0004019400_Aspergillus_terreus:0.275473)Node731:0.044453)Node732:0.027152,((OQE94238.1_hypothetical_protein_PENNAL_c0004G05685_Penicillium_nalgiovense:0.010074,(XP_002567731.1_Pc21g06890_Penicillium_rubens_Wisconsin_54-1255:0.019005,OQE32396.1_hypothetical_protein_PENFLA_c001G04676_Penicillium_flavigenum:0.005773)Node733:0.008722)Node734:0.270552,((OOQ89332.1_Dicer-like_protein_1_Penicillium_brasilianum:0.021761,CEJ58560.1_hypothetical_protein_PMG11_07214_Penicillium_brasilianum:0.012818)Node735:0.175874,EPS32555.1_hypothetical_protein_PDE_07515_Penicillium_oxalicum_114-2:0.219121)Node736:0.240105)Node737:0.169385)Node738:0.041305)Node739:0.104967,((XP_028487629.1_ATP-dependent_helicase_dcl1_Byssochlamys_spectabilis:0.058768,GAD97099.1_RNase3_domain_protein_Byssochlamys_spectabilis_No._5:0.083898)Node740:0.140057,OXV07593.1_hypothetical_protein_Egran_04642_Elaphomyces_granulatus:0.255145)Node741:0.047164)Node742:0.045939,XP_002340666.1_RNA_helicase/RNAse_III_putative_Talaromyces_stipitatus_ATCC_10500:0.44037)Node743:0.089486,((((((EQL36855.1_dicer-like_protein_1_Blastomyces_dermatitidis_ATCC_26199:1.0E-6,XP_031578304.1_dicer-like_protein_1_Blastomyces_gilchristii_SLH14081:1.0E-6)Node744:0.035323,KLJ10275.1_dicer-like_protein_1_Blastomyces_silverae:0.03555)Node745:0.003124,OJD20980.1_hypothetical_protein_ACJ73_07682_Blastomyces_percursus:0.06286)Node746:0.013797,PGH00288.1_endoribonuclease_Dicer_Blastomyces_parvus:0.068506)Node747:0.033974,(PGH36988.1_endoribonuclease_Dicer_Emmonsia_crescens:0.008469,KKZ67893.1_dicer-like_protein_1_Emmonsia_crescens_UAMH_3008:0.021538)Node748:0.057827)Node749:0.205989,XP_002845309.1_dicer-like_protein_1_Microsporum_canis_CBS_113480:0.26529)Node750:0.093003)Node751:0.132883)Node752:0.118955,(((((OMP86749.1_Dicer-like_protein_1_Diplodia_seriata:0.068909,XP_020132754.1_dicer-like_protein_1_Diplodia_corticola:0.073032)Node753:0.102275,EKG16741.1_Ribonuclease_III_Macrophomina_phaseolina_MS6:0.177688)Node754:0.176446,(TKA71246.1_hypothetical_protein_B0A49_06021_Cryomyces_minteri:0.272977,((((((((OAL54306.1_dicer-like_protein-like_protein_1_Pyrenochaeta_sp._DS3sAY3a:0.346559,XP_003837397.1_similar_to_dicer-like_protein_1_Leptosphaeria_maculans_JN3:0.189031)Node755:0.02303,(((RMZ72740.1_dicer_1_Pyrenophora_seminiperda_CCB06:0.075511,(EFQ95479.1_hypothetical_protein_PTT_06534_Pyrenophora_teres_f._teres_0-1:0.029411,KAA8627380.1_Endoribonuclease_dcr-1_Pyrenophora_tritici-repentis:0.025181)Node756:0.022335)Node757:0.062187,((XP_008025044.1_uncharacterized_protein_SETTUDRAFT_31304_Exserohilum_turcica_Et28A:0.126273,(XP_014084235.1_hypothetical_protein_COCC4DRAFT_18411_Bipolaris_maydis_ATCC_48331:0.023359,XP_007695017.1_uncharacterized_protein_COCSADRAFT_341850_Bipolaris_sorokiniana_ND90Pr:0.019399)Node758:0.077191)Node759:0.03291,RAR15189.1_endoribonuclease_dcr-1_Stemphylium_lycopersici:0.072342)Node760:0.04687)Node761:0.036764,XP_028501605.1_Dicer-like_protein_1_Alternaria_arborescens:0.150819)Node762:0.089656)Node763:0.045792,OAL04070.1_dicer-like_protein_1_Stagonospora_sp._SRC1lsM3a:0.260102)Node764:0.022913,(OSS45132.1_hypothetical_protein_B5807_09287_Epicoccum_nigrum:0.124921,KZM23933.1_ATP_binding_Ascochyta_rabiei:0.13229)Node765:0.124709)Node766:0.15408,(PVH96017.1_endoribonuclease_dcr-1_Periconia_macrospinosa:0.228237,PSN62210.1_dicer-like_protein_1_Corynespora_cassiicola_Philippines:0.242731)Node767:0.069158)Node768:0.061979,ORY16739.1_hypothetical_protein_BCR34DRAFT_531207_Clohesyomyces_aquaticus:0.223794)Node769:0.136421,((OCK90331.1_dicer-like_protein_1_Cenococcum_geophilum_1.58:0.048608,OCL05832.1_dicer-like_protein_1_Glonium_stellatum:0.117443)Node770:0.110562,OCK73731.1_endoribonuclease_dcr-1_Lepidopterella_palustris_CBS_459.81:0.158596)Node771:0.054804)Node772:0.126961,XP_007776193.1_hypothetical_protein_W97_00086_Coniosporium_apollinis_CBS_100218:0.250349)Node773:0.035496)Node774:0.03091)Node775:0.081832,TLD38036.1_dicer-like_protein_1_Venturia_nashicola:0.539863)Node776:0.049585,((((((PKR99831.1_Dicer-like_protein_1_Cercospora_zeina:0.067575,(XP_023449244.1_Dicer-like_protein_1_Cercospora_beticola:0.011093,PPJ50461.1_hypothetical_protein_CBER1_06741_Cercospora_berteroae:0.00811)Node777:0.023887)Node778:0.068853,XP_016757518.1_dicer-like_protein_1_Sphaerulina_musiva_SO2202:0.121324)Node779:0.124773,EME40959.1_hypothetical_protein_DOTSEDRAFT_56023_Dothistroma_septosporum_NZE10:0.238264)Node780:0.098208,((KJX97124.1_hypothetical_protein_TI39_contig553g00012_Zymoseptoria_brevis:0.012568,(SMR61699.1_unnamed_protein_product_Zymoseptoria_tritici_ST99CH_3D1:1.0E-6,XP_003849619.1_dsRNA-specific_nuclease_Zymoseptoria_tritici_IPO323:1.0E-6)Node781:0.011503)Node782:0.172207,XP_023631765.1_related_to_Dicer-like_protein_1_Ramularia_collo-cygni:0.311438)Node783:0.08124)Node784:0.085035,(XP_023907881.1_dicer-like_protein_1_Quercus_suber:0.382252,(RMY71462.1_hypothetical_protein_D0863_05136_Hortaea_werneckii:0.195082,TKA33711.1_hypothetical_protein_B0A50_00547_Hortaea_thailandica:0.169706)Node785:0.114074)Node786:0.094911)Node787:0.210585,((THV86733.1_dicer-like_protein_1_Aureobasidium_pullulans:0.085624,KEQ62983.1_dicer-like_protein_Aureobasidium_melanogenum_CBS_110374:0.162775)Node788:0.319189,(PNS18847.1_Dicer-like_protein_1_Sphaceloma_murrayae:0.222361,(PSK38057.1_Dicer-like_protein_1_Elsinoe_australis:0.019192,TKX27681.1_dicer-like_protein_Elsinoe_australis:0.00622)Node789:0.096792)Node790:0.458953)Node791:0.083086)Node792:0.075193)Node793:0.074822)Node794:0.03617)Node795:0.136511)Node796:0.28994,(((((CDH50158.1_dicer-like_protein_Lichtheimia_corymbifera_JMRC_FSU_9682:0.095311,CDS05620.1_hypothetical_protein_LRAMOSA08148_Lichtheimia_ramosa:0.042428)Node797:0.285913,(ORZ18905.1_dicer-2_protein_Absidia_repens:0.409553,((OBZ82731.1_Dicer-like_protein_1_Choanephora_cucurbitarum:0.350215,(((CAK32533.1_putative_dicer-like_protein_Mucor_circinelloides:0.054387,GAN10589.1_dicer-like_protein_1_Mucor_ambiguus:0.10084)Node798:0.031843,EPB86344.1_hypothetical_protein_HMPREF1544_06883_Mucor_circinelloides_1006PhL:0.078533)Node799:0.060166,CEP11830.1_hypothetical_protein_Parasitella_parasitica:0.203588)Node800:0.207298)Node801:0.381141,(((CEP11571.1_hypothetical_protein_Parasitella_parasitica:0.201664,(EPB86385.1_hypothetical_protein_HMPREF1544_06827_Mucor_circinelloides_1006PhL:0.024659,(GAN09451.1_conserved_hypothetical_protein_Mucor_ambiguus:0.03634,CAZ65730.1_dicer-2_protein_Mucor_lusitanicus:0.053927)Node802:0.016923)Node803:0.117037)Node804:0.126235,OBZ87714.1_Dicer-like_protein_1_Choanephora_cucurbitarum:0.205983)Node805:0.07936,((RCH94070.1_Dicer-like_protein_1_Rhizopus_azygosporus:0.008273,CEG68193.1_Putative_Dicer-2_protein_Rhizopus_microsporus:0.001791)Node806:0.014476,XP_023464144.1_dicer-2_protein_Rhizopus_microsporus_ATCC_52813:0.009014)Node807:0.226879)Node808:0.112217)Node809:0.072632)Node810:0.053656)Node811:0.043665,ORY95656.1_dicer-2_protein_Syncephalastrum_racemosum:0.326276)Node812:0.163697,RUS20581.1_putative_dicer-like_protein_Endogone_sp._FLAS-F59071:0.488803)Node813:0.144754,ORY07869.1_hypothetical_protein_K493DRAFT_201676_Basidiobolus_meristosporus_CBS_931.73:0.503142)Node814:0.110873)Node815:0.130089,AIA82456.1_dicer-like_protein01_Stentor_coeruleus:0.976316)Node816:0.220525,((GAV02265.1_hypothetical_protein_RvY_12855_Ramazzottius_varieornatus:0.325713,OWA52488.1_Endoribonuclease_Dicer_Hypsibius_dujardini:0.264504)Node817:0.392789,OQV25604.1_Endoribonuclease_Dicer_Hypsibius_dujardini:0.652508)Node818:0.192466)Node819:0.0662805,((((RDD41813.1_Endoribonuclease_Dicer_Trichoplax_sp._H2:0.344342,(RDD42015.1_Endoribonuclease_Dicer_Trichoplax_sp._H2:0.007308,XP_002108754.1_hypothetical_protein_TRIADDRAFT_18215_Trichoplax_adhaerens:0.011514)Node641:0.354596)Node642:0.378576,(XP_015784164.1_endoribonuclease_Dicer_Tetranychus_urticae:0.776962,(AEX15537.1_dicer_Pleurobrachia_bachei:0.394801,AFX00003.1_Dicer_Mnemiopsis_leidyi:0.344675)Node643:0.420024)Node644:0.289241)Node645:0.090062,(((AUI38413.1_dicer_2_Dermatophagoides_farinae:0.164056,XP_027197670.1_endoribonuclease_dcr-1-like_Dermatophagoides_pteronyssinus:0.168434)Node646:0.399525,(SZF06482.1_endoribonuclease_Dcr-1_Psoroptes_ovis:0.269886,XP_027198147.1_endoribonuclease_dcr-1-like_Dermatophagoides_pteronyssinus:0.21162)Node647:0.258602)Node648:0.664723,(((XP_028968740.1_endoribonuclease_Dicer_Galendromus_occidentalis:0.351828,(XP_022645209.1_endoribonuclease_Dicer-like_isoform_X1_Varroa_destructor:0.125751,OQR67288.1_endoribonuclease_Dicer-like_Tropilaelaps_mercedesae:0.13574)Node649:0.205001)Node650:0.139725,XP_028966508.1_endoribonuclease_Dicer_Galendromus_occidentalis:0.369009)Node651:0.282057,((XP_003746827.1_endoribonuclease_Dicer-like_Galendromus_occidentalis:0.381677,(XP_022694219.1_endoribonuclease_dcr-1-like_Varroa_jacobsoni:0.003544,XP_022665037.1_endoribonuclease_Dicer-like_isoform_X1_Varroa_destructor:0.004439)Node652:0.381788)Node653:0.200209,(((XP_022708785.1_endoribonuclease_Dicer-like_Varroa_jacobsoni:1.0E-6,XP_022643620.1_endoribonuclease_Dicer-like_Varroa_destructor:1.0E-6)Node654:0.030653,OQR79479.1_endoribonuclease_Dicer-like_Tropilaelaps_mercedesae:0.060762)Node655:0.175973,XP_028968970.1_endoribonuclease_Dicer_Galendromus_occidentalis:0.211291)Node656:0.394318)Node657:0.230998)Node658:0.155113)Node659:0.085782)Node660:0.049784,(((XP_019850113.1_PREDICTED__endoribonuclease_Dicer-like_Amphimedon_queenslandica:0.532427,(AWH61370.1_putative_dicer_Halichondria_panicea:0.476169,XP_003384628.3_PREDICTED__endoribonuclease_Dicer-like_Amphimedon_queenslandica:0.577606)Node80:0.087504)Node81:0.222341,(((((XP_021004529.1_endoribonuclease_Dicer-like_Parasteatoda_tepidariorum:0.200377,GBM84317.1_Endoribonuclease_Dcr-1_Araneus_ventricosus:0.18731)Node82:0.356951,(((XP_015914875.1_endoribonuclease_Dicer_Parasteatoda_tepidariorum:0.346645,GBN04632.1_Endoribonuclease_Dicer_Araneus_ventricosus:0.304817)Node83:0.281242,XP_023219961.1_endoribonuclease_Dicer-like_isoform_X2_Centruroides_sculpturatus:0.488196)Node84:0.152277,(XP_029830051.1_endoribonuclease_Dicer_Ixodes_scapularis:0.546187,((XP_022241304.1_endoribonuclease_Dicer-like_isoform_X2_Limulus_polyphemus:1.0E-6,XP_013774216.2_endoribonuclease_Dicer-like_isoform_X1_Limulus_polyphemus:1.0E-6)Node85:0.268865,XP_022250670.1_endoribonuclease_Dicer-like_Limulus_polyphemus:0.245711)Node86:0.129033)Node87:0.080956)Node88:0.053392)Node89:0.066088,(RWS16251.1_endoribonuclease_Dicer-like_protein_Dinothrombium_tinctorium:0.175194,RWS31367.1_endoribonuclease_Dicer-like_protein_Leptotrombidium_deliense:0.210713)Node90:0.437034)Node91:0.085339,((((XP_009860329.1_endoribonuclease_Dicer_Ciona_intestinalis:0.859162,((XP_022096692.1_endoribonuclease_Dicer-like_Acanthaster_planci:0.300914,AWH61371.1_putative_dicer_Asterias_rubens:0.208353)Node105:0.264665,(XP_011668948.2_endoribonuclease_Dicer_Strongylocentrotus_purpuratus:0.022323,BAI63215.1_Dicer_Hemicentrotus_pulcherrimus:0.009616)Node106:0.525705)Node107:0.12033)Node108:0.095568,((XP_019642793.1_PREDICTED__endoribonuclease_Dicer-like_isoform_X1_Branchiostoma_belcheri:0.368924,XP_006824151.1_PREDICTED__LOW_QUALITY_PROTEIN__endoribonuclease_Dicer-like_Saccoglossus_kowalevskii:0.386413)Node109:0.053781,((XP_007909546.1_PREDICTED__endoribonuclease_Dicer_Callorhinchus_milii:0.024322,XP_020385790.1_endoribonuclease_Dicer_Rhincodon_typus:0.03331)Node110:0.062909,((XP_014348697.1_PREDICTED__endoribonuclease_Dicer_isoform_X1_Latimeria_chalumnae:0.060204,((NP_001123390.2_endoribonuclease_Dicer_Xenopus_tropicalis:0.04368,XP_018414903.1_PREDICTED__endoribonuclease_Dicer_Nanorana_parkeri:0.055197)Node111:0.042141,((XP_030069596.1_endoribonuclease_Dicer_Microcaecilia_unicolor:0.01969,XP_029442355.1_endoribonuclease_Dicer_Rhinatrema_bivittatum:0.004643)Node112:0.052131,((((((((((XP_022431885.1_endoribonuclease_Dicer_Delphinapterus_leucas:0.001395,XP_029093042.1_endoribonuclease_Dicer_Monodon_monoceros:1.0E-6)Node113:1.0E-6,TKC42507.1_hypothetical_protein_EI555_000988_Monodon_monoceros:0.002949)Node114:0.001389,XP_024614143.1_endoribonuclease_Dicer_isoform_X1_Neophocaena_asiaeorientalis_asiaeorientalis:1.0E-6)Node115:0.001389,((XP_019773990.1_endoribonuclease_Dicer_Tursiops_truncatus:0.001392,(XP_004262420.1_endoribonuclease_Dicer_Orcinus_orca:1.0E-6,(XP_030739323.1_endoribonuclease_Dicer_Globicephala_melas:1.0E-6,((XP_026976260.1_endoribonuclease_Dicer_Lagenorhynchus_obliquidens:0.001392,((XP_007447384.1_PREDICTED__LOW_QUALITY_PROTEIN__endoribonuclease_Dicer_Lipotes_vexillifer:0.008419,TEA32979.1_hypothetical_protein_DBR06_SOUSAS7410033_Sousa_chinensis:0.001393)Node116:1.0E-6,XP_007178959.1_endoribonuclease_Dicer_Balaenoptera_acutorostrata_scammoni:0.001393)Node117:1.0E-6)Node118:1.0E-6,(XP_023986905.1_endoribonuclease_Dicer_isoform_X1_Physeter_catodon:1.0E-6,XP_028352167.1_endoribonuclease_Dicer_isoform_X3_Physeter_catodon:1.0E-6)Node119:0.001393)Node120:1.0E-6)Node121:1.0E-6)Node122:1.0E-6)Node123:1.0E-6,((XP_019838934.1_PREDICTED__endoribonuclease_Dicer_isoform_X2_Bos_indicus:0.002948,((NP_976235.1_endoribonuclease_Dicer_Bos_taurus:0.001393,(XP_005894318.2_PREDICTED__endoribonuclease_Dicer_Bos_mutus:1.0E-6,(XP_025127082.1_endoribonuclease_Dicer_Bubalus_bubalis:0.001394,(XP_017921670.1_PREDICTED__endoribonuclease_Dicer_Capra_hircus:1.0E-6,XP_027813165.1_endoribonuclease_Dicer_Ovis_aries:0.004182)Node124:0.004184)Node125:1.0E-6)Node126:1.0E-6)Node127:1.0E-6,XP_010849706.1_PREDICTED__endoribonuclease_Dicer_Bison_bison_bison:1.0E-6)Node128:1.0E-6)Node129:0.001388,(XP_020754798.1_endoribonuclease_Dicer_Odocoileus_virginianus_texanus:0.00839,(KAB0369462.1_hypothetical_protein_FD755_019467_Muntiacus_reevesi:0.009859,KAB0352913.1_hypothetical_protein_FD754_017770_Muntiacus_muntjak:0.001402)Node130:0.001389)Node131:1.0E-6)Node132:0.005563)Node133:1.0E-6)Node134:0.00139,(NP_001184123.1_endoribonuclease_Dicer_Sus_scrofa:0.015419,(XP_006213971.2_LOW_QUALITY_PROTEIN__endoribonuclease_Dicer_Vicugna_pacos:0.001395,((XP_031310124.1_endoribonuclease_Dicer_isoform_X2_Camelus_dromedarius:1.0E-6,XP_010967051.1_PREDICTED__endoribonuclease_Dicer_isoform_X2_Camelus_bactrianus:1.0E-6)Node135:1.0E-6,XP_014414268.1_PREDICTED__endoribonuclease_Dicer_isoform_X2_Camelus_ferus:1.0E-6)Node136:1.0E-6)Node137:1.0E-6)Node138:0.001394)Node139:0.002778,(((((((((XP_023602741.1_endoribonuclease_Dicer_isoform_X1_Myotis_lucifugus:0.002791,(XP_014399142.1_PREDICTED__endoribonuclease_Dicer_isoform_X3_Myotis_brandtii:1.0E-6,ELK27069.1_Endoribonuclease_Dicer_Myotis_davidii:0.005651)Node140:1.0E-6)Node141:0.002665,XP_027992274.1_endoribonuclease_Dicer_isoform_X5_Eptesicus_fuscus:0.014493)Node142:0.00814,XP_016056495.1_PREDICTED__endoribonuclease_Dicer_isoform_X1_Miniopterus_natalensis:0.015598)Node143:0.001361,XP_028361775.1_endoribonuclease_Dicer_Phyllostomus_discolor:0.01137)Node144:0.001323,XP_024423167.1_LOW_QUALITY_PROTEIN__endoribonuclease_Dicer_Desmodus_rotundus:0.006922)Node145:0.006946,(XP_011377899.1_endoribonuclease_Dicer_Pteropus_vampyrus:1.0E-6,XP_006925624.2_endoribonuclease_Dicer_Pteropus_alecto:0.001393)Node146:0.009847)Node147:0.001397,XP_019498028.1_PREDICTED__endoribonuclease_Dicer_isoform_X1_Hipposideros_armiger:0.014686)Node148:0.002044,(XP_004467704.2_LOW_QUALITY_PROTEIN__endoribonuclease_Dicer_Dasypus_novemcinctus:0.021241,((XP_023484103.1_endoribonuclease_Dicer_isoform_X2_Equus_caballus:1.0E-6,XP_014698956.1_PREDICTED__endoribonuclease_Dicer_Equus_asinus:1.0E-6)Node149:1.0E-6,XP_008533215.1_PREDICTED__endoribonuclease_Dicer_Equus_przewalskii:1.0E-6)Node150:0.005578)Node151:0.001394)Node152:0.001731,(((XP_023111766.1_endoribonuclease_Dicer_isoform_X1_Felis_catus:0.001394,(((XP_007094984.1_PREDICTED__endoribonuclease_Dicer_isoform_X1_Panthera_tigris_altaica:1.0E-6,XP_019317729.1_PREDICTED__endoribonuclease_Dicer_isoform_X1_Panthera_pardus:0.002791)Node153:0.001394,(XP_026922342.1_endoribonuclease_Dicer_isoform_X1_Acinonyx_jubatus:0.001394,XP_025774555.1_endoribonuclease_Dicer_Puma_concolor:1.0E-6)Node154:0.001394)Node155:1.0E-6,(VFV18126.1_endoribonuclease_dicer_Lynx_pardinus:1.0E-6,XP_030175748.1_endoribonuclease_Dicer_Lynx_canadensis:1.0E-6)Node156:1.0E-6)Node157:1.0E-6)Node158:0.012574,((((XP_021535502.1_endoribonuclease_Dicer_isoform_X1_Neomonachus_schauinslandi:1.0E-6,XP_030894556.1_endoribonuclease_Dicer_isoform_X1_Leptonychotes_weddellii:1.0E-6)Node159:0.00419,((XP_027425252.1_endoribonuclease_Dicer_isoform_X3_Zalophus_californianus:1.0E-6,(XP_027954746.1_endoribonuclease_Dicer_Eumetopias_jubatus:1.0E-6,XP_004394570.1_PREDICTED__endoribonuclease_Dicer_isoform_X1_Odobenus_rosmarus_divergens:1.0E-6)Node160:1.0E-6)Node161:1.0E-6,XP_025725198.1_endoribonuclease_Dicer_Callorhinus_ursinus:1.0E-6)Node162:0.005588)Node163:0.002792,(XP_022360821.1_endoribonuclease_Dicer_Enhydra_lutris_kenyoni:1.0E-6,XP_004754801.2_PREDICTED__endoribonuclease_Dicer_Mustela_putorius_furo:1.0E-6)Node164:0.004231)Node165:1.0E-6,(((XP_007942714.1_PREDICTED__endoribonuclease_Dicer_Orycteropus_afer_afer:0.024255,(XP_029806065.1_endoribonuclease_Dicer_isoform_X1_Suricata_suricatta:0.022491,(XP_002920522.1_PREDICTED__LOW_QUALITY_PROTEIN__endoribonuclease_Dicer_Ailuropoda_melanoleuca:0.002883,XP_026371150.1_endoribonuclease_Dicer_Ursus_arctos_horribilis:0.002705)Node166:0.006361)Node167:7.14E-4)Node168:0.002971,XP_025838383.1_endoribonuclease_Dicer_Vulpes_vulpes:1.0E-6)Node169:1.0E-6,XP_013971615.1_endoribonuclease_Dicer_Canis_lupus_familiaris:1.0E-6)Node170:0.001488)Node171:3.95E-4)Node172:0.002625,XP_004434298.2_PREDICTED__endoribonuclease_Dicer_isoform_X1_Ceratotherium_simum_simum:0.008384)Node173:1.0E-6)Node174:1.0E-6)Node175:0.001877,((XP_003408901.1_endoribonuclease_Dicer_Loxodonta_africana:0.007164,(XP_012790688.1_PREDICTED__endoribonuclease_Dicer_Sorex_araneus:0.058967,((XP_006839608.1_PREDICTED__endoribonuclease_Dicer_Chrysochloris_asiatica:0.040914,XP_004699154.1_endoribonuclease_Dicer_Echinops_telfairi:0.061054)Node176:0.009631,XP_023587533.1_endoribonuclease_Dicer_isoform_X2_Trichechus_manatus_latirostris:1.0E-6)Node177:0.002143)Node178:0.002399)Node179:0.004049,(((((XP_002754306.1_PREDICTED__endoribonuclease_Dicer_Callithrix_jacchus:1.0E-6,(XP_003928879.1_PREDICTED__endoribonuclease_Dicer_Saimiri_boliviensis_boliviensis:0.001394,XP_017383680.1_PREDICTED__endoribonuclease_Dicer_Cebus_capucinus_imitator:0.001394)Node180:1.0E-6)Node181:1.0E-6,XP_012313714.1_endoribonuclease_Dicer_Aotus_nancymaae:1.0E-6)Node182:0.001399,XP_003787065.1_endoribonuclease_Dicer_Otolemur_garnettii:0.008445)Node183:0.001387,((((((XP_012610821.1_endoribonuclease_Dicer_isoform_X1_Microcebus_murinus:0.004185,XP_012500961.1_PREDICTED__endoribonuclease_Dicer_Propithecus_coquereli:0.002785)Node184:0.004189,XP_008568746.1_PREDICTED__endoribonuclease_Dicer_Galeopterus_variegatus:0.002785)Node185:1.0E-6,(XP_017713423.1_PREDICTED__endoribonuclease_Dicer_isoform_X1_Rhinopithecus_bieti:1.0E-6,((XP_011939230.1_PREDICTED__endoribonuclease_Dicer_isoform_X1_Cercocebus_atys:0.002787,(((XP_007985916.1_PREDICTED__endoribonuclease_Dicer_Chlorocebus_sabaeus:0.001393,XP_011847073.1_PREDICTED__endoribonuclease_Dicer_isoform_X1_Mandrillus_leucophaeus:1.0E-6)Node186:1.0E-6,XP_011715396.1_endoribonuclease_Dicer_Macaca_nemestrina:1.0E-6)Node187:1.0E-6,(((XP_003902281.1_endoribonuclease_Dicer_isoform_X1_Papio_anubis:1.0E-6,EHH63865.1_hypothetical_protein_EGM_16920_Macaca_fascicularis:1.0E-6)Node188:1.0E-6,NP_001244801.1_endoribonuclease_Dicer_Macaca_mulatta:1.0E-6)Node189:1.0E-6,XP_025247614.1_endoribonuclease_Dicer_isoform_X1_Theropithecus_gelada:0.001393)Node190:1.0E-6)Node191:1.0E-6)Node192:0.002788,((XP_006165433.2_endoribonuclease_Dicer_Tupaia_chinensis:0.005659,(((((XP_020037990.1_endoribonuclease_Dicer_isoform_X1_Castor_canadensis:0.009953,XP_012870879.1_PREDICTED__endoribonuclease_Dicer_isoform_X1_Dipodomys_ordii:0.018671)Node193:0.005069,((((XP_006997088.1_PREDICTED__endoribonuclease_Dicer_isoform_X1_Peromyscus_maniculatus_bairdii:0.005574,XP_005343570.1_endoribonuclease_Dicer_Microtus_ochrogaster:1.0E-6)Node194:1.0E-6,((ERE72992.1_endoribonuclease_Dicer_Cricetulus_griseus:1.0E-6,NP_001231198.1_endoribonuclease_Dicer_Cricetulus_griseus:1.0E-6)Node195:0.001392,XP_005068415.1_endoribonuclease_Dicer_isoform_X1_Mesocricetus_auratus:0.004181)Node196:0.005586)Node197:0.001392,((XP_008763126.1_PREDICTED__endoribonuclease_Dicer_isoform_X1_Rattus_norvegicus:0.005584,((((XP_029397036.1_endoribonuclease_Dicer_isoform_X2_Mus_pahari:1.0E-6,XP_021058231.1_endoribonuclease_Dicer_isoform_X1_Mus_pahari:1.0E-6)Node198:0.002787,XP_031213508.1_endoribonuclease_Dicer_Mastomys_coucha:0.013979)Node199:2.01E-4,(XP_017170486.1_endoribonuclease_Dicer_isoform_X2_Mus_musculus:0.008413,XP_021034238.1_endoribonuclease_Dicer_Mus_caroli:0.002995)Node200:0.006753)Node201:0.004057,XP_028620262.1_endoribonuclease_Dicer_isoform_X1_Grammomys_surdaster:0.002787)Node202:1.0E-6)Node203:0.005582,XP_021502688.1_endoribonuclease_Dicer_Meriones_unguiculatus:0.006971)Node204:1.0E-6)Node205:0.017453,(((XP_017654713.1_endoribonuclease_Dicer_isoform_X2_Nannospalax_galili:1.0E-6,XP_029421485.1_endoribonuclease_Dicer_isoform_X3_Nannospalax_galili:0.002961)Node206:1.0E-6,XP_008835795.1_endoribonuclease_Dicer_isoform_X1_Nannospalax_galili:1.0E-6)Node207:0.00956,XP_004665669.1_PREDICTED__endoribonuclease_Dicer_Jaculus_jaculus:0.023913)Node208:0.003015)Node209:0.012071)Node210:1.0E-6,(((XP_004635228.2_endoribonuclease_Dicer_isoform_X1_Octodon_degus:0.011176,XP_003463041.3_LOW_QUALITY_PROTEIN__endoribonuclease_Dicer_Cavia_porcellus:0.004182)Node211:1.0E-6,((XP_004837064.1_endoribonuclease_Dicer_isoform_X1_Heterocephalus_glaber:0.005539,XP_010607465.1_endoribonuclease_Dicer_isoform_X2_Fukomys_damarensis:0.00516)Node212:0.003237,XP_013372660.1_PREDICTED__endoribonuclease_Dicer_Chinchilla_lanigera:0.00418)Node213:0.001389)Node214:0.001399,((XP_026267566.1_endoribonuclease_Dicer_isoform_X1_Urocitellus_parryii:0.003741,XP_021576440.1_endoribonuclease_Dicer_isoform_X1_Ictidomys_tridecemlineatus:1.0E-6)Node215:1.0E-6,XP_027806737.1_endoribonuclease_Dicer_Marmota_flaviventris:1.0E-6)Node216:0.008707)Node217:0.001728)Node218:0.003372,(XP_004584367.1_PREDICTED__endoribonuclease_Dicer_isoform_X1_Ochotona_princeps:0.020817,XP_017194768.1_PREDICTED__LOW_QUALITY_PROTEIN__endoribonuclease_Dicer_Oryctolagus_cuniculus:0.018083)Node219:0.006533)Node220:0.001738,XP_021568565.1_endoribonuclease_Dicer_Carlito_syrichta:0.025433)Node221:0.001736)Node222:0.001642,((((XP_008956514.1_endoribonuclease_Dicer_Pan_paniscus:1.0E-6,XP_001154369.1_endoribonuclease_Dicer_isoform_X1_Pan_troglodytes:0.001393)Node223:0.001393,XP_004055696.1_endoribonuclease_Dicer_isoform_X1_Gorilla_gorilla_gorilla:1.0E-6)Node224:1.0E-6,(XP_003260983.1_endoribonuclease_Dicer_isoform_X1_Nomascus_leucogenys:1.0E-6,XP_009247731.1_endoribonuclease_Dicer_isoform_X1_Pongo_abelii:0.001392)Node225:1.0E-6)Node226:1.0E-6,NP_001182502.1_endoribonuclease_Dicer_isoform_2_Homo_sapiens:1.0E-6)Node227:0.001394)Node228:0.001732)Node229:1.0E-6)Node230:1.0E-6)Node231:1.0E-6,XP_011806908.1_PREDICTED__endoribonuclease_Dicer_isoform_X1_Colobus_angolensis_palliatus:1.0E-6)Node232:1.0E-6,XP_023061325.1_endoribonuclease_Dicer_isoform_X1_Piliocolobus_tephrosceles:1.0E-6)Node233:1.0E-6,XP_030786338.1_endoribonuclease_Dicer_Rhinopithecus_roxellana:1.0E-6)Node234:1.0E-6)Node235:0.003463,(XP_006903693.1_PREDICTED__LOW_QUALITY_PROTEIN__dicer_1_ribonuclease_type_III_Elephantulus_edwardii:0.019468,(XP_016046281.1_PREDICTED__endoribonuclease_Dicer_Erinaceus_europaeus:0.073699,XP_004681647.1_PREDICTED__endoribonuclease_Dicer_Condylura_cristata:0.013042)Node236:0.009483)Node237:0.0052)Node238:0.001878)Node239:1.0E-6)Node240:0.030576,((XP_016281007.1_PREDICTED__endoribonuclease_Dicer_isoform_X1_Monodelphis_domestica:0.00556,(XP_027712333.1_endoribonuclease_Dicer_Vombatus_ursinus:0.001388,XP_020860797.1_LOW_QUALITY_PROTEIN__endoribonuclease_Dicer_Phascolarctos_cinereus:0.005568)Node241:0.001392)Node242:0.001388,XP_003756622.2_endoribonuclease_Dicer_Sarcophilus_harrisii:0.002782)Node243:0.014391)Node244:0.00282,XP_028926941.1_endoribonuclease_Dicer_Ornithorhynchus_anatinus:0.023622)Node245:0.00796,(((((XP_003214365.1_PREDICTED__endoribonuclease_Dicer_Anolis_carolinensis:0.021247,XP_020666690.1_endoribonuclease_Dicer_Pogona_vitticeps:0.019384)Node246:0.001723,(((XP_015674552.1_endoribonuclease_Dicer_Protobothrops_mucrosquamatus:0.006978,XP_013916564.1_PREDICTED__endoribonuclease_Dicer_Thamnophis_sirtalis:0.006994)Node247:0.001389,(XP_026572786.1_endoribonuclease_Dicer_Pseudonaja_textilis:0.002787,XP_026535162.1_endoribonuclease_Dicer_Notechis_scutatus:1.0E-6)Node248:0.002791)Node249:0.010063,XP_007422466.2_endoribonuclease_Dicer_Python_bivittatus:0.007906)Node250:0.012412)Node251:0.00192,XP_028572674.1_endoribonuclease_Dicer_Podarcis_muralis:0.015235)Node252:0.003472,(XP_015271827.1_PREDICTED__endoribonuclease_Dicer_Gekko_japonicus:0.005689,GCF49745.1_hypothetical_protein_parPi_0010549_Paroedura_picta:0.01404)Node253:0.007862)Node254:0.029826,((((((XP_009688036.1_PREDICTED__endoribonuclease_Dicer_isoform_X1_Struthio_camelus_australis:0.006947,(XP_013796167.1_PREDICTED__endoribonuclease_Dicer_Apteryx_mantelli_mantelli:1.0E-6,XP_025935245.1_endoribonuclease_Dicer_isoform_X1_Apteryx_rowi:1.0E-6)Node255:0.001385)Node256:1.0E-6,((((OPJ81514.1_endoribonuclease_Dicer_Patagioenas_fasciata_monilis:0.002858,XP_005506174.1_endoribonuclease_Dicer_Columba_livia:0.001385)Node257:0.002774,((XP_010161909.1_endoribonuclease_Dicer_Antrostomus_carolinensis:0.004218,(XP_009964743.1_PREDICTED__endoribonuclease_Dicer_Tyto_alba:0.004177,XP_026705052.1_endoribonuclease_Dicer_Athene_cunicularia:0.015886)Node258:0.00276)Node259:0.001383,((OXB68004.1_hypothetical_protein_ASZ78_014689_Callipepla_squamata:0.001429,(((XP_015720801.1_endoribonuclease_Dicer_Coturnix_japonica:0.001384,XP_031448903.1_endoribonuclease_Dicer_isoform_X1_Phasianus_colchicus:1.0E-6)Node260:1.0E-6,NP_001035555.1_endoribonuclease_Dicer_Gallus_gallus:1.0E-6)Node261:0.001386,XP_021259280.1_endoribonuclease_Dicer_Numida_meleagris:1.0E-6)Node262:1.0E-6)Node263:0.00277,((AHN52394.1_ribonuclease_type_III_dicer1-a_Anser_cygnoides:0.004163,XP_013037157.1_PREDICTED__endoribonuclease_Dicer_Anser_cygnoides_domesticus:1.0E-6)Node264:0.001386,XP_027315204.1_LOW_QUALITY_PROTEIN__endoribonuclease_Dicer_Anas_platyrhynchos:1.0E-6)Node265:0.005551)Node266:0.00139)Node267:1.0E-6)Node268:0.001385,((((XP_008936018.1_PREDICTED__endoribonuclease_Dicer_Merops_nubicus:0.006938,XP_009557474.1_PREDICTED__endoribonuclease_Dicer_Cuculus_canorus:0.006937)Node269:1.0E-6,((XP_011571348.1_PREDICTED__endoribonuclease_Dicer_isoform_X1_Aquila_chrysaetos_canadensis:1.0E-6,(KFP52045.1_Endoribonuclease_Dicer_Cathartes_aura:0.002773,(((XP_010304722.1_PREDICTED__endoribonuclease_Dicer_Balearica_regulorum_gibbericeps:0.004159,(XP_005149584.1_endoribonuclease_Dicer_Melopsittacus_undulatus:0.00971,XP_030337356.1_endoribonuclease_Dicer_Strigops_habroptila:0.003957)Node270:0.004404)Node271:1.0E-6,XP_010582193.1_PREDICTED__endoribonuclease_Dicer_Haliaeetus_leucocephalus:0.001385)Node272:0.001385,(XP_010139397.1_PREDICTED__endoribonuclease_Dicer_Buceros_rhinoceros_silvestris:0.015326,(((XP_027574205.1_endoribonuclease_Dicer_isoform_X2_Pipra_filicauda:1.0E-6,XP_027494068.1_endoribonuclease_Dicer_isoform_X2_Corapipo_altera:1.0E-6)Node273:1.0E-6,(XP_017685317.1_PREDICTED__endoribonuclease_Dicer_isoform_X1_Lepidothrix_coronata:0.001385,(XP_029819962.1_endoribonuclease_Dicer_isoform_X2_Manacus_vitellinus:0.001385,XP_009869144.1_PREDICTED__endoribonuclease_Dicer_Apaloderma_vittatum:0.006941)Node274:1.0E-6)Node275:1.0E-6)Node276:0.001385,(XP_027748614.1_endoribonuclease_Dicer_isoform_X2_Empidonax_traillii:0.001386,(((((XP_023783390.1_endoribonuclease_Dicer_isoform_X2_Cyanistes_caeruleus:1.0E-6,XP_005520216.1_PREDICTED__endoribonuclease_Dicer_Pseudopodoces_humilis:0.001384)Node277:1.0E-6,XP_015485719.1_endoribonuclease_Dicer_Parus_major:1.0E-6)Node278:0.004159,(XP_014813068.1_PREDICTED__endoribonuclease_Dicer_Calidris_pugnax:0.00279,(XP_014739947.1_PREDICTED__endoribonuclease_Dicer_Sturnus_vulgaris:0.001386,XP_005047604.1_PREDICTED__endoribonuclease_Dicer_Ficedula_albicollis:0.001384)Node279:0.001388)Node280:0.001384)Node281:1.0E-6,(((RMB98778.1_hypothetical_protein_DUI87_24997_Hirundo_rustica_rustica:0.005918,TRZ22726.1_hypothetical_protein_HGM15179_004339_Zosterops_borbonicus:1.0E-6)Node282:0.001429,(XP_010392939.1_endoribonuclease_Dicer_Corvus_cornix_cornix:1.0E-6,XP_008627957.1_PREDICTED__endoribonuclease_Dicer_Corvus_brachyrhynchos:0.001387)Node283:0.002772)Node284:1.0E-6,(XP_010148488.1_PREDICTED__endoribonuclease_Dicer_Eurypyga_helias:0.004161,(XP_030095680.1_endoribonuclease_Dicer_Serinus_canaria:1.0E-6,(((RLW10024.1_hypothetical_protein_DV515_00002000_Erythrura_gouldiae:0.005561,NP_001156875.1_endoribonuclease_Dicer_Taeniopygia_guttata:0.001391)Node285:0.001388,XP_005417921.1_endoribonuclease_Dicer_Geospiza_fortis:0.001388)Node286:0.001386,(XP_021405357.1_endoribonuclease_Dicer_Lonchura_striata_domestica:0.004168,XP_026646942.1_endoribonuclease_Dicer_Zonotrichia_albicollis:0.001389)Node287:0.001389)Node288:1.0E-6)Node289:0.001386)Node290:1.0E-6)Node291:1.0E-6)Node292:0.001385,XP_009935118.1_PREDICTED__endoribonuclease_Dicer_Opisthocomus_hoazin:0.00696)Node293:1.0E-6)Node294:1.0E-6)Node295:1.0E-6)Node296:0.001385)Node297:1.0E-6)Node298:1.0E-6)Node299:1.0E-6,(XP_005438920.1_endoribonuclease_Dicer_Falco_cherrug:1.0E-6,XP_027651908.1_endoribonuclease_Dicer_isoform_X2_Falco_peregrinus:1.0E-6)Node300:0.001385)Node301:1.0E-6)Node302:1.0E-6,(XP_009906182.1_PREDICTED__endoribonuclease_Dicer_Picoides_pubescens:0.006943,(((XP_009330655.1_PREDICTED__endoribonuclease_Dicer_Pygoscelis_adeliae:0.002774,XP_019328047.1_PREDICTED__endoribonuclease_Dicer_Aptenodytes_forsteri:1.0E-6)Node303:0.005555,XP_009879824.1_PREDICTED__endoribonuclease_Dicer_Charadrius_vociferus:0.002772)Node304:0.001388,((((XP_030308110.1_endoribonuclease_Dicer_Calypte_anna:0.011102,KFP17421.1_Endoribonuclease_Dicer_Egretta_garzetta:1.0E-6)Node305:0.001385,XP_009465756.1_PREDICTED__endoribonuclease_Dicer_Nipponia_nippon:0.001385)Node306:1.0E-6,XP_009484159.1_PREDICTED__endoribonuclease_Dicer_Pelecanus_crispus:0.004161)Node307:0.001384,XP_009977804.1_PREDICTED__endoribonuclease_Dicer_Tauraco_erythrolophus:0.005544)Node308:1.0E-6)Node309:0.001385)Node310:1.0E-6)Node311:1.0E-6,XP_010286683.1_PREDICTED__endoribonuclease_Dicer_Phaethon_lepturus:0.001385)Node312:0.001385)Node313:1.0E-6,((XP_010128284.1_PREDICTED__LOW_QUALITY_PROTEIN__endoribonuclease_Dicer_Chlamydotis_macqueenii:0.005568,XP_009694185.1_PREDICTED__endoribonuclease_Dicer_Cariama_cristata:0.00556)Node314:0.001377,XP_010085136.1_PREDICTED__endoribonuclease_Dicer_Pterocles_gutturalis:0.011166)Node315:1.0E-6)Node316:0.001384)Node317:1.0E-6,(XP_010217920.1_PREDICTED__endoribonuclease_Dicer_Tinamus_guttatus:0.006967,XP_025902760.1_endoribonuclease_Dicer_isoform_X1_Nothoprocta_perdicaria:0.001381)Node318:0.001391)Node319:1.0E-6,XP_025963471.1_endoribonuclease_Dicer_isoform_X1_Dromaius_novaehollandiae:0.002771)Node320:0.00726,(((XP_025062058.1_LOW_QUALITY_PROTEIN__endoribonuclease_Dicer_Alligator_sinensis:0.002817,(XP_006275891.1_PREDICTED__endoribonuclease_Dicer_Alligator_mississippiensis:1.0E-6,KYO45457.1_endoribonuclease_Dicer_Alligator_mississippiensis:1.0E-6)Node321:0.001387)Node322:1.0E-6,XP_019408008.1_PREDICTED__endoribonuclease_Dicer_Crocodylus_porosus:0.001387)Node323:1.0E-6,XP_019374155.1_PREDICTED__endoribonuclease_Dicer_Gavialis_gangeticus:0.001387)Node324:0.006834)Node325:0.007509,(((((XP_005307563.1_endoribonuclease_Dicer_Chrysemys_picta_bellii:0.002775,XP_024075105.1_endoribonuclease_Dicer_Terrapene_carolina_triunguis:0.002769)Node326:0.002771,TFK16018.1_protein_FAM181A_Platysternon_megacephalum:0.002957)Node327:1.0E-6,XP_030414687.1_endoribonuclease_Dicer_Gopherus_evgoodei:0.00833)Node328:1.0E-6,(EMP30969.1_Endoribonuclease_Dicer_Chelonia_mydas:1.0E-6,XP_027683107.1_endoribonuclease_Dicer_Chelonia_mydas:1.0E-6)Node329:0.004157)Node330:0.002774,XP_006133754.1_endoribonuclease_Dicer_Pelodiscus_sinensis:0.011291)Node331:0.006614)Node332:0.002432)Node333:0.002174)Node334:0.014534)Node335:0.014859)Node336:0.038911)Node337:0.022426,(XP_028677929.1_endoribonuclease_Dicer_Erpetoichthys_calabaricus:0.065887,((XP_023649635.1_endoribonuclease_Dicer_Paramormyrops_kingsleyae:0.101245,(((((XP_029900029.1_endoribonuclease_Dicer_Myripristis_murdjan:0.015617,(((((XP_029316245.1_endoribonuclease_Dicer_Cottoperca_gobio:0.034359,(XP_031177303.1_endoribonuclease_Dicer_isoform_X3_Sander_lucioperca:0.00487,XP_028422209.1_endoribonuclease_Dicer_Perca_flavescens:1.0E-6)Node338:0.015094)Node339:0.012958,(XP_026211512.1_endoribonuclease_Dicer_isoform_X2_Anabas_testudineus:0.018053,XP_028994466.1_endoribonuclease_Dicer_isoform_X1_Betta_splendens:0.028667)Node340:0.00973)Node341:0.001893,(XP_020496927.1_endoribonuclease_Dicer_Labrus_bergylta:0.031192,((TKS86214.1_Endoribonuclease_Dicer_Collichthys_lucidus:0.001401,XP_019120722.1_endoribonuclease_Dicer_isoform_X1_Larimichthys_crocea:1.0E-6)Node342:0.004206,XP_030247920.1_endoribonuclease_Dicer_Sparus_aurata:0.015549)Node343:0.006995)Node344:0.002832)Node345:0.002802,((((XP_022606466.1_endoribonuclease_Dicer_Seriola_dumerili:1.0E-6,XP_023250497.1_endoribonuclease_Dicer_Seriola_lalandi_dorsalis:0.001399)Node346:0.007576,XP_029349978.1_endoribonuclease_Dicer_Echeneis_naucrates:0.020344)Node347:0.010476,(XP_026159256.1_endoribonuclease_Dicer_isoform_X1_Mastacembelus_armatus:0.03119,XP_018553217.1_PREDICTED__LOW_QUALITY_PROTEIN__endoribonuclease_Dicer_Lates_calcarifer:0.002129)Node348:0.004298)Node349:0.003127,((XP_019958629.1_PREDICTED__endoribonuclease_Dicer_Paralichthys_olivaceus:0.039491,AWP16990.1_Endoribonuclease_dicer-like_protein_Scophthalmus_maximus:0.040548)Node350:0.005471,(XP_020454890.1_endoribonuclease_Dicer_Monopterus_albus:0.028051,((TNM95978.1_hypothetical_protein_fugu_017061_Takifugu_bimaculatus:1.0E-6,XP_011616905.1_endoribonuclease_Dicer_isoform_X1_Takifugu_rubripes:1.0E-6)Node351:0.072828,XP_008316059.1_endoribonuclease_Dicer_Cynoglossus_semilaevis:0.060956)Node352:0.012565)Node353:0.006278)Node354:0.002756)Node355:0.001524)Node356:1.0E-6,((((XP_022077099.1_endoribonuclease_Dicer_Acanthochromis_polyacanthus:0.00144,(XP_023145500.1_endoribonuclease_Dicer_Amphiprion_ocellaris:0.002793,XP_008294508.1_PREDICTED__endoribonuclease_Dicer_Stegastes_partitus:0.01697)Node357:0.001412)Node358:0.01864,((XP_029972007.1_endoribonuclease_Dicer_Salarias_fasciatus:0.022235,XP_028293377.1_endoribonuclease_Dicer_isoform_X1_Gouania_willdenowi:0.062984)Node359:0.007963,XP_028250506.1_endoribonuclease_Dicer_Parambassis_ranga:0.040225)Node360:0.001484)Node361:0.002502,(((XP_031596231.1_endoribonuclease_Dicer_Oreochromis_aureus:1.0E-6,XP_019204140.1_LOW_QUALITY_PROTEIN__endoribonuclease_Dicer_Oreochromis_niloticus:0.002806)Node362:0.002458,(((XP_013770625.1_PREDICTED__endoribonuclease_Dicer_Pundamilia_nyererei:0.001399,XP_014195965.1_PREDICTED__endoribonuclease_Dicer_isoform_X1_Haplochromis_burtoni:0.001398)Node363:0.001399,XP_012778180.2_endoribonuclease_Dicer_Maylandia_zebra:1.0E-6)Node364:1.0E-6,XP_006786333.1_PREDICTED__endoribonuclease_Dicer-like_Neolamprologus_brichardi:0.013381)Node365:0.004595)Node366:0.009564,XP_030580845.1_endoribonuclease_Dicer_Archocentrus_centrarchus:0.02674)Node367:0.019113)Node368:0.00426,(XP_019725553.1_PREDICTED__endoribonuclease_Dicer_Hippocampus_comes:0.08176,(((((XP_017287169.1_endoribonuclease_Dicer_Kryptolebias_marmoratus:0.019144,XP_013867302.1_PREDICTED__endoribonuclease_Dicer_Austrofundulus_limnaeus:0.01595)Node369:0.01084,XP_015830712.1_PREDICTED__endoribonuclease_Dicer_Nothobranchius_furzeri:0.058328)Node370:0.013195,((((XP_023208571.1_endoribonuclease_Dicer_Xiphophorus_maculatus:0.002804,XP_027856205.1_endoribonuclease_Dicer_Xiphophorus_couchianus:1.0E-6)Node371:0.006422,XP_021168741.1_endoribonuclease_Dicer_Fundulus_heteroclitus:0.018357)Node372:0.004909,(XP_008398343.1_PREDICTED__endoribonuclease_Dicer_Poecilia_reticulata:0.00562,(XP_014903755.1_PREDICTED__endoribonuclease_Dicer_Poecilia_latipinna:0.002805,XP_014865745.1_PREDICTED__endoribonuclease_Dicer_Poecilia_mexicana:0.001403)Node373:0.001405)Node374:1.0E-6)Node375:0.007151,XP_015250180.1_PREDICTED__endoribonuclease_Dicer_Cyprinodon_variegatus:0.012837)Node376:0.020824)Node377:0.010183,(XP_011488451.1_endoribonuclease_Dicer_Oryzias_latipes:0.012484,(RVE57485.1_hypothetical_protein_OJAV_G00216970_Oryzias_javanicus:0.009785,XP_024128907.1_endoribonuclease_Dicer_Oryzias_melastigma:0.007179)Node378:0.004033)Node379:0.049523)Node380:0.017248,(XP_020786351.1_endoribonuclease_Dicer_Boleophthalmus_pectinirostris:0.044023,XP_029983073.1_endoribonuclease_Dicer_Sphaeramia_orbicularis:0.016802)Node381:0.010431)Node382:0.003092)Node383:0.003883)Node384:0.001227)Node385:0.029058)Node386:0.008311,XP_030211677.1_endoribonuclease_Dicer_Gadus_morhua:0.091061)Node387:0.023467,((((XP_014050520.1_PREDICTED__endoribonuclease_Dicer-like_isoform_X1_Salmo_salar:0.002818,XP_029585515.1_endoribonuclease_Dicer-like_isoform_X1_Salmo_trutta:0.001408)Node388:0.00592,(XP_021429564.1_endoribonuclease_Dicer_isoform_X1_Oncorhynchus_mykiss:0.007706,(XP_031684100.1_LOW_QUALITY_PROTEIN__endoribonuclease_Dicer-like_Oncorhynchus_kisutch:0.025724,XP_024293859.1_LOW_QUALITY_PROTEIN__endoribonuclease_Dicer-like_Oncorhynchus_tshawytscha:0.015575)Node389:0.010153)Node390:0.015051)Node391:0.021785,((XP_029531886.1_endoribonuclease_Dicer_Oncorhynchus_nerka:1.0E-6,(XP_031643756.1_endoribonuclease_Dicer_Oncorhynchus_kisutch:0.002828,((XP_014066777.1_PREDICTED__endoribonuclease_Dicer-like_Salmo_salar:1.0E-6,XP_029568424.1_endoribonuclease_Dicer-like_Salmo_trutta:1.0E-6)Node392:0.005685,XP_023842070.1_LOW_QUALITY_PROTEIN__endoribonuclease_Dicer-like_Salvelinus_alpinus:0.002833)Node393:0.001409)Node394:1.0E-6)Node395:1.0E-6,XP_021438713.1_LOW_QUALITY_PROTEIN__endoribonuclease_Dicer_Oncorhynchus_mykiss:0.005282)Node396:0.02097)Node397:0.004123,XP_010877055.1_endoribonuclease_Dicer_Esox_lucius:0.024324)Node398:0.028552)Node399:0.016116,(XP_031435633.1_endoribonuclease_Dicer_isoform_X2_Clupea_harengus:0.049127,XP_028846066.1_endoribonuclease_Dicer_Denticeps_clupeoides:0.041783)Node400:0.019134)Node401:0.00982,((((((XP_016316028.1_PREDICTED__endoribonuclease_Dicer-like_Sinocyclocheilus_anshuiensis:0.009996,XP_016125401.1_PREDICTED__endoribonuclease_Dicer-like_Sinocyclocheilus_grahami:0.001385)Node402:0.005493,(XP_026141406.1_endoribonuclease_Dicer-like_Carassius_auratus:0.008349,KTF81649.1_hypothetical_protein_cypCar_00036059_Cyprinus_carpio:0.013324)Node403:0.003467)Node404:0.001814,((((AGC22548.1_dicer_Ctenopharyngodon_idella:1.0E-6,ROL45276.1_Endoribonuclease_Dicer_Anabarilius_grahami:0.006311)Node405:0.020441,RXN08971.1_endoribonuclease_Dicer_Labeo_rohita:0.008039)Node406:0.004032,(XP_026115952.1_endoribonuclease_Dicer_Carassius_auratus:0.010957,((XP_016090306.1_PREDICTED__endoribonuclease_Dicer_Sinocyclocheilus_grahami:0.001424,XP_016319449.1_PREDICTED__endoribonuclease_Dicer_isoform_X1_Sinocyclocheilus_anshuiensis:0.008534)Node407:0.001027,XP_016379216.1_PREDICTED__endoribonuclease_Dicer_Sinocyclocheilus_rhinocerous:0.001803)Node408:0.004345)Node409:0.002836)Node410:0.002067,KAA0711013.1_Endoribonuclease_Dicer_Triplophysa_tibetana:0.040441)Node411:0.001603)Node412:0.003857,NP_001154925.1_endoribonuclease_Dicer_Danio_rerio:0.022312)Node413:0.025862,(XP_026880051.1_endoribonuclease_Dicer_Electrophorus_electricus:0.068132,(((XP_027015698.1_endoribonuclease_Dicer_Tachysurus_fulvidraco:0.015375,TSV68149.1_Endoribonuclease_Dicer_Bagarius_yarrelli:0.045511)Node414:0.007538,(XP_026782394.1_endoribonuclease_Dicer_Pangasianodon_hypophthalmus:0.013258,XP_017332675.1_PREDICTED__endoribonuclease_Dicer_isoform_X1_Ictalurus_punctatus:0.038423)Node415:0.002302)Node416:0.038096,(XP_017566772.1_PREDICTED__endoribonuclease_Dicer_Pygocentrus_nattereri:0.018568,XP_022529006.1_endoribonuclease_Dicer_Astyanax_mexicanus:0.039354)Node417:0.007787)Node418:0.008964)Node419:0.021754)Node420:0.009479,XP_030637558.1_endoribonuclease_Dicer_isoform_X2_Chanos_chanos:0.033702)Node421:0.011923)Node422:0.015891)Node423:0.014654,XP_006632316.1_PREDICTED__endoribonuclease_Dicer_Lepisosteus_oculatus:0.038639)Node424:0.009482)Node425:0.044546)Node426:0.024975)Node427:0.361721)Node428:0.076672)Node429:0.102745,XP_014663886.1_PREDICTED__LOW_QUALITY_PROTEIN__endoribonuclease_Dicer-like_Priapulus_caudatus:0.500835)Node431:0.063201,(((((((((((((XP_019765036.1_PREDICTED__endoribonuclease_Dcr-1_Dendroctonus_ponderosae:0.177615,XP_030762298.1_endoribonuclease_Dcr-1_Sitophilus_oryzae:0.180997)Node432:0.159624,((XP_028151555.1_endoribonuclease_Dcr-1-like_Diabrotica_virgifera_virgifera:0.218399,XP_023016629.1_endoribonuclease_Dcr-1_Leptinotarsa_decemlineata:0.192554)Node433:0.051335,XP_018576096.1_endoribonuclease_Dcr-1_Anoplophora_glabripennis:0.161684)Node434:0.047638)Node435:0.043961,XP_019877739.1_PREDICTED__LOW_QUALITY_PROTEIN__endoribonuclease_Dcr-1-like_Aethina_tumida:0.261103)Node436:0.064595,XP_008199045.1_PREDICTED__endoribonuclease_Dcr-1_Tribolium_castaneum:0.241934)Node437:0.119606,(XP_031344814.1_endoribonuclease_Dcr-1_Photinus_pyralis:0.339904,XP_018328602.1_endoribonuclease_Dcr-1_isoform_X1_Agrilus_planipennis:0.349525)Node438:0.066199)Node439:0.037839,XP_022902072.1_endoribonuclease_Dcr-1_Onthophagus_taurus:0.283067)Node440:0.08249,XP_017783677.1_PREDICTED__endoribonuclease_Dcr-1_Nicrophorus_vespilloides:0.510946)Node441:0.243373,((((XP_002429494.1_dicer-1_putative_Pediculus_humanus_corporis:0.557441,((CAX68236.1_dicer-1_Blattella_germanica:0.102828,(XP_023719035.1_endoribonuclease_Dcr-1_Cryptotermes_secundus:0.117919,XP_021929030.1_endoribonuclease_Dcr-1-like_isoform_X5_Zootermopsis_nevadensis:0.069845)Node442:0.040049)Node443:0.144496,(AFK29469.1_Dicer1_Locusta_migratoria:0.053589,BAX36477.1_Dicer1_Schistocerca_gregaria:0.025651)Node444:0.230304)Node445:0.107967)Node446:0.058545,((((XP_025420847.1_endoribonuclease_Dcr-1_isoform_X1_Sipha_flava:0.104415,((((XP_029341322.1_endoribonuclease_Dcr-1_Acyrthosiphon_pisum:0.148011,XP_029346748.1_endoribonuclease_Dcr-1_isoform_X2_Acyrthosiphon_pisum:0.033462)Node447:0.006303,XP_022183763.1_endoribonuclease_Dcr-1_Myzus_persicae:0.019341)Node448:0.003078,(XP_025195099.1_endoribonuclease_Dcr-1_Melanaphis_sacchari:0.047204,(XP_026808418.1_endoribonuclease_Dcr-1_Rhopalosiphum_maidis:0.034323,XP_027837610.1_endoribonuclease_Dcr-1_Aphis_gossypii:0.027562)Node449:0.016109)Node450:0.030401)Node451:0.012868,XP_015363113.1_PREDICTED__endoribonuclease_Dcr-1_isoform_X1_Diuraphis_noxia:0.027397)Node452:0.067338)Node453:0.536879,BAX36480.1_Dicer1_Planococcus_kraunhiae:0.414775)Node454:0.078502,XP_018901898.1_PREDICTED__endoribonuclease_Dcr-1_Bemisia_tabaci:0.433958)Node455:0.159874,((XP_022198153.1_endoribonuclease_Dcr-1-like_Nilaparvata_lugens:0.315264,AUZ94233.1_dicer-1_Recilia_dorsalis:0.243759)Node456:0.089897,((XP_014250997.1_endoribonuclease_Dcr-1_Cimex_lectularius:0.262613,KAE9427653.1_hypothetical_protein_GE061_07039_Apolygus_lucorum:0.305706)Node457:0.098056,(AVK59457.1_Dicer-1-PA_Nezara_viridula:0.046985,XP_014270680.1_endoribonuclease_Dcr-1_Halyomorpha_halys:0.057017)Node458:0.213674)Node459:0.181465)Node460:0.066425)Node461:0.05561)Node462:0.053758,XP_026287017.1_endoribonuclease_Dcr-1_Frankliniella_occidentalis:0.440006)Node463:0.078191,((((((XP_015607216.1_endoribonuclease_Dcr-1_isoform_X1_Cephus_cinctus:0.11778,(XP_015513890.1_PREDICTED__endoribonuclease_Dcr-1_Neodiprion_lecontei:0.09724,XP_012254499.1_endoribonuclease_Dcr-1_Athalia_rosae:0.090354)Node464:0.214505)Node465:0.036296,XP_012286436.1_endoribonuclease_Dcr-1_Orussus_abietinus:0.19039)Node466:0.031945,(XP_014605687.1_PREDICTED__endoribonuclease_Dcr-1_isoform_X1_Polistes_canadensis:0.573054,(((((((XP_029662169.1_endoribonuclease_Dcr-1_Formica_exsecta:0.02638,XP_011257654.1_endoribonuclease_Dcr-1_Camponotus_floridanus:0.027942)Node467:0.008687,XP_029166413.1_LOW_QUALITY_PROTEIN__endoribonuclease_Dcr-1_Nylanderia_fulva:0.027659)Node468:0.034616,(((XP_018396309.1_PREDICTED__endoribonuclease_Dcr-1_Cyphomyrmex_costatus:0.028562,((XP_018360760.1_PREDICTED__endoribonuclease_Dcr-1_Trachymyrmex_cornetzi:0.003559,(XP_011062325.1_PREDICTED__endoribonuclease_Dcr-1_Acromyrmex_echinatior:0.006105,(XP_018346016.1_PREDICTED__endoribonuclease_Dcr-1_Trachymyrmex_septentrionalis:0.013551,(XP_018053528.1_PREDICTED__endoribonuclease_Dcr-1_Atta_colombica:8.91E-4,XP_012055107.1_PREDICTED__endoribonuclease_Dcr-1_Atta_cephalotes:0.003584)Node469:0.004421)Node470:0.002771)Node471:0.002921)Node472:0.001656,XP_018318341.1_PREDICTED__endoribonuclease_Dcr-1_Trachymyrmex_zeteki:0.018607)Node473:0.004854)Node474:0.014553,(XP_011881534.1_PREDICTED__endoribonuclease_Dcr-1_Vollenhovia_emeryi:0.039781,TGZ57457.1_Endoribonuclease_Dcr-1_Temnothorax_longispinosus:0.017472)Node475:0.011447)Node476:0.00663,(XP_025991666.1_endoribonuclease_Dcr-1_Solenopsis_invicta:0.024896,XP_012529231.1_endoribonuclease_Dcr-1_Monomorium_pharaonis:0.024503)Node477:0.019337)Node478:0.029005)Node479:0.008113,(XP_012216792.1_PREDICTED__endoribonuclease_Dcr-1_Linepithema_humile:0.05609,XP_020299785.1_endoribonuclease_Dcr-1_Pseudomyrmex_gracilis:0.105433)Node480:0.0109)Node481:0.01676,EZA50771.1_Endoribonuclease_Dcr-1_Ooceraea_biroi:0.071175)Node482:0.033276,(XP_014467345.1_PREDICTED__endoribonuclease_Dcr-1_Dinoponera_quadriceps:0.048396,XP_011149855.1_endoribonuclease_Dcr-1_Harpegnathos_saltator:0.043298)Node483:0.034504)Node484:0.096476,(XP_015439626.1_PREDICTED__endoribonuclease_Dcr-1_Dufourea_novaeangliae:0.115972,(((((XP_006618601.1_endoribonuclease_Dcr-1_Apis_dorsata:0.008355,(PBC26624.1_Endoribonuclease_Dcr-1_Apis_cerana_cerana:0.004182,NP_001116485.2_endoribonuclease_Dicer-1_Apis_mellifera:0.001386)Node485:0.004206)Node486:0.001855,XP_003696618.2_PREDICTED__LOW_QUALITY_PROTEIN__endoribonuclease_Dcr-1_Apis_florea:0.007908)Node487:0.045894,XP_017754466.1_PREDICTED__endoribonuclease_Dcr-1_Eufriesea_mexicana:0.065219)Node488:0.008923,(XP_003493408.1_endoribonuclease_Dcr-1_Bombus_impatiens:0.021246,XP_020723074.1_LOW_QUALITY_PROTEIN__endoribonuclease_Dcr-1_Bombus_terrestris:0.012374)Node489:0.041268)Node490:0.044609,(XP_017892073.1_endoribonuclease_Dcr-1_Ceratina_calcarata:0.340027,(XP_012148052.1_PREDICTED__endoribonuclease_Dcr-1_isoform_X2_Megachile_rotundata:0.05138,XP_029033305.1_endoribonuclease_Dcr-1_Osmia_bicornis_bicornis:0.025371)Node491:0.040985)Node492:0.013752)Node493:0.034162)Node494:0.047531)Node495:0.043462)Node496:0.030968)Node497:0.098759,((XP_011315268.1_PREDICTED__endoribonuclease_Dcr-1_Fopius_arisanus:0.111578,XP_015125778.1_endoribonuclease_Dcr-1_Diachasma_alloeum:0.086435)Node498:0.16332,XP_014296866.1_PREDICTED__endoribonuclease_Dcr-1_isoform_X1_Microplitis_demolitor:0.196063)Node499:0.118276)Node500:0.095531,(XP_014235184.1_endoribonuclease_Dcr-1_Trichogramma_pretiosum:0.506092,(((OXU22125.1_hypothetical_protein_TSAR_000757_Trichomalopsis_sarcophagae:0.022592,XP_001605287.1_endoribonuclease_Dcr-1_Nasonia_vitripennis:0.004811)Node501:0.129863,XP_011502152.1_PREDICTED__endoribonuclease_Dcr-1_isoform_X1_Ceratosolen_solmsi_marchali:0.147316)Node502:0.093806,XP_014210593.1_endoribonuclease_Dcr-1_Copidosoma_floridanum:0.27004)Node503:0.087318)Node504:0.084561)Node505:0.333663,((XP_022123463.1_endoribonuclease_Dcr-1_Pieris_rapae:0.202273,((XP_011557052.1_PREDICTED__endoribonuclease_Dcr-1-like_Plutella_xylostella:0.289635,((XP_028040138.1_endoribonuclease_Dcr-1_Bombyx_mandarina:0.251234,XP_030033678.1_endoribonuclease_Dicer_Manduca_sexta:0.216315)Node506:0.056459,(XP_026747931.1_endoribonuclease_Dcr-1-like_Trichoplusia_ni:0.140463,(XP_022832341.1_endoribonuclease_Dcr-1_Spodoptera_litura:0.017817,AVK59441.1_Dicer-1-PA_Spodoptera_frugiperda:0.023966)Node507:0.124439)Node508:0.102986)Node509:0.036391)Node510:0.055669,XP_013141891.1_PREDICTED__endoribonuclease_Dcr-1_Papilio_polytes:0.189493)Node511:0.06997)Node512:0.549198,((((XP_002069632.1_endoribonuclease_Dcr-1_Drosophila_willistoni:0.13057,(((((((XP_017874914.1_PREDICTED__endoribonuclease_Dcr-1_isoform_X1_Drosophila_arizonae:0.009537,XP_001999145.1_endoribonuclease_Dcr-1_Drosophila_mojavensis:0.00707)Node513:0.005506,XP_030239877.1_endoribonuclease_Dcr-1_Drosophila_navojoa:0.020314)Node514:0.035983,XP_030080628.1_endoribonuclease_Dcr-1_Drosophila_hydei:0.032657)Node515:0.052235,(XP_030573569.1_endoribonuclease_Dcr-1_Drosophila_novamexicana:0.02066,XP_002054279.1_endoribonuclease_Dcr-1_Drosophila_virilis:0.008848)Node516:0.038989)Node517:0.031632,XP_001989969.1_endoribonuclease_Dcr-1_Drosophila_grimshawi:0.093225)Node518:0.056334,XP_017848749.1_endoribonuclease_Dcr-1_Drosophila_busckii:0.189706)Node519:0.071396,((((((((XP_016960843.1_PREDICTED__endoribonuclease_Dcr-1_Drosophila_biarmipes:0.031258,XP_016924874.1_PREDICTED__endoribonuclease_Dcr-1_Drosophila_suzukii:0.020826)Node520:0.017551,XP_017082697.1_PREDICTED__LOW_QUALITY_PROTEIN__endoribonuclease_Dcr-1_Drosophila_eugracilis:0.064858)Node521:0.007955,((XP_017114515.1_PREDICTED__endoribonuclease_Dcr-1_Drosophila_elegans:0.031859,XP_016974488.1_PREDICTED__endoribonuclease_Dcr-1_Drosophila_rhopaloa:0.028393)Node522:0.016137,((NP_524453.1_Dicer-1_Drosophila_melanogaster:0.011334,(XP_002104476.2_Dicer-1_Drosophila_simulans:0.012137,XP_002032258.1_GM23619_Drosophila_sechellia:0.013278)Node523:0.006404)Node524:0.021168,(XP_002098342.1_uncharacterized_protein_Dyak_GE24009_Drosophila_yakuba:0.011021,XP_001982226.1_endoribonuclease_Dcr-1_Drosophila_erecta:0.012114)Node525:0.012173)Node526:0.035513)Node527:0.004094)Node528:0.007718,XP_017003684.1_PREDICTED__endoribonuclease_Dcr-1_Drosophila_takahashii:0.048372)Node529:0.008447,XP_017052543.1_PREDICTED__endoribonuclease_Dcr-1_Drosophila_ficusphila:0.064517)Node530:0.023635,(XP_020799646.1_endoribonuclease_Dcr-1_Drosophila_serrata:0.041887,XP_017035067.1_PREDICTED__endoribonuclease_Dcr-1_Drosophila_kikkawai:0.023024)Node531:0.065205)Node532:0.027449,(XP_001954492.1_uncharacterized_protein_Dana_GF18290_Drosophila_ananassae:0.037511,XP_017101968.1_PREDICTED__endoribonuclease_Dcr-1_Drosophila_bipectinata:0.033753)Node533:0.092779)Node534:0.026953,((XP_022231592.1_LOW_QUALITY_PROTEIN__endoribonuclease_Dcr-1_Drosophila_obscura:0.026383,(XP_017142899.1_endoribonuclease_Dcr-1_Drosophila_miranda:0.011212,(XP_002012751.1_endoribonuclease_Dcr-1_Drosophila_persimilis:0.001099,XP_001358121.1_uncharacterized_protein_Dpse_GA18437_Drosophila_pseudoobscura_pseudoobscura:0.00334)Node535:0.001015)Node536:0.035741)Node537:0.008967,SPP83000.1_blast_Endoribonuclease_Dcr-1_Drosophila_guanche:0.030542)Node538:0.058698)Node539:0.05483)Node540:0.05901)Node541:0.277478,(((XP_004523313.1_endoribonuclease_Dcr-1_Ceratitis_capitata:0.097691,((XP_014088091.1_PREDICTED__endoribonuclease_Dcr-1_Bactrocera_oleae:0.030065,(XP_018784623.1_PREDICTED__endoribonuclease_Dcr-1_Bactrocera_latifrons:0.013803,XP_011212659.1_endoribonuclease_Dcr-1_Bactrocera_dorsalis:0.004256)Node542:0.025066)Node543:0.023732,XP_011185944.1_endoribonuclease_Dcr-1_Zeugodacus_cucurbitae:0.061025)Node544:0.090987)Node545:0.03029,XP_017475087.1_PREDICTED__endoribonuclease_Dcr-1_Rhagoletis_zephyria:0.09105)Node546:0.182049,((XP_013119344.1_PREDICTED__endoribonuclease_Dcr-1_Stomoxys_calcitrans:0.103701,XP_005179923.1_PREDICTED__endoribonuclease_Dcr-1_Musca_domestica:0.124349)Node547:0.064467,XP_023292790.1_endoribonuclease_Dcr-1_Lucilia_cuprina:0.131609)Node548:0.122032)Node549:0.086046)Node550:0.259898,((AFX89032.1_dicer_1_Mayetiola_destructor:0.25181,XP_031628056.1_endoribonuclease_Dcr-1_Contarinia_nasturtii:0.234631)Node551:0.206217,CRL07309.1_CLUMA_CG020288_isoform_A_Clunio_marinus:0.39391)Node552:0.066846)Node553:0.053489,((XP_001844757.1_endoribonuclease_Dcr-1_Culex_quinquefasciatus:0.171565,(XP_001659747.2_endoribonuclease_Dcr-1_Aedes_aegypti:0.062881,XP_029717928.1_endoribonuclease_Dcr-1_isoform_X1_Aedes_albopictus:0.072304)Node554:0.091232)Node555:0.123168,(AAO73809.1_dicer-1_Anopheles_gambiae:0.225445,KFB46099.1_AGAP002836-PB-like_protein_Anopheles_sinensis:0.147969)Node556:0.40177)Node557:0.182065)Node558:0.214348)Node559:0.041947)Node560:0.032595)Node561:0.057264)Node562:0.158721,(ASU89916.1_dicer-1_Macrobrachium_rosenbergii:0.12077,(ACF96960.1_dicer-1_Penaeus_vannamei:0.006873,(ABR14013.1_Dicer-1_Penaeus_monodon:0.014864,ADB44075.1_dicer-1_Penaeus_japonicus:0.02897)Node563:0.002795)Node564:0.124838)Node565:0.630718)Node566:0.033558,(AQX45494.1_Dicer-1_Artemia_franciscana:0.540946,TRY73759.1_hypothetical_protein_TCAL_02552_Tigriopus_californicus:0.879202)Node567:0.243484)Node568:0.158188,(((((XP_027197063.1_endoribonuclease_Dicer-like_Dermatophagoides_pteronyssinus:0.09497,AUI38412.1_dicer_1_Dermatophagoides_farinae:0.092304)Node569:0.054216,SZF06445.1_endoribonuclease_Dcr-1_Psoroptes_ovis:0.19981)Node570:0.788404,OQV16890.1_Endoribonuclease_Dcr-1_Hypsibius_dujardini:0.898015)Node571:0.092772,(XP_018495704.1_endoribonuclease_Dcr-1_Galendromus_occidentalis:0.243102,(XP_022665652.1_endoribonuclease_Dicer-like_isoform_X2_Varroa_destructor:1.0E-6,XP_022704558.1_endoribonuclease_Dicer-like_Varroa_jacobsoni:1.0E-6)Node572:0.161989)Node573:0.868423)Node574:0.113301,(((((VDO03254.1_unnamed_protein_product_Rodentolepis_nana:0.292668,(((CDI97094.1_dicer_1_Echinococcus_multilocularis:1.0E-6,CBL30926.1_Dicer_protein_Echinococcus_multilocularis:1.0E-6)Node575:0.026564,XP_024350050.1_Endoribonuclease_Dcr-1_Echinococcus_granulosus:1.0E-6)Node576:0.058696,VDK20731.1_unnamed_protein_product_Taenia_asiatica:0.05605)Node577:0.137209)Node578:0.112055,VDD81511.1_unnamed_protein_product_Mesocestoides_corti:0.266476)Node579:0.467511,(((((TGZ70828.1_hypothetical_protein_CRM22_002980_Opisthorchis_felineus:1.0E-6,TGZ70827.1_hypothetical_protein_CRM22_002980_Opisthorchis_felineus:1.0E-6)Node580:0.017998,GAA53880.1_endoribonuclease_Dicer_Clonorchis_sinensis:0.013596)Node581:0.179406,KAA3677399.1_endoribonuclease_Dicer_Paragonimus_westermani:0.253536)Node582:0.055253,THD22021.1_Dicer-1_Fasciola_hepatica:0.241862)Node583:0.115501,(TNN14836.1_Endoribonuclease_Dcr-1_Schistosoma_japonicum:0.078297,((ABQ02405.1_dicer_Schistosoma_mansoni:0.001646,XP_018644375.1_dicer-1_putative_Schistosoma_mansoni:0.006092)Node584:0.034818,XP_012796541.1_Endoribonuclease_Dcr-1_Schistosoma_haematobium:0.032742)Node585:0.050798)Node586:0.313746)Node587:0.220099)Node588:0.305695,ALD16267.1_Dicer_Macrostomum_lignano:0.845943)Node589:0.249988,((XP_027058140.1_endoribonuclease_Dicer-like_Pocillopora_damicornis:0.123826,XP_022805684.1_LOW_QUALITY_PROTEIN__endoribonuclease_Dicer-like_Stylophora_pistillata:0.149577)Node590:0.371921,(XP_015758828.1_PREDICTED__endoribonuclease_Dicer-like_Acropora_digitifera:0.02221,XP_029197160.1_endoribonuclease_Dicer-like_isoform_X1_Acropora_millepora:0.018048)Node591:0.424274)Node592:0.768592)Node593:0.086609)Node594:0.145737)Node595:0.05307725,(((((((VDM39187.1_unnamed_protein_product_Toxocara_canis:0.104331,AEF32761.1_DCR-1_Ascaris_suum:0.087063)Node604:0.079007,((XP_003137813.1_hypothetical_protein_LOAG_02227_Loa_loa:0.03227,((VBB27105.1_unnamed_protein_product_Acanthocheilonema_viteae:0.03308,VDK71678.1_unnamed_protein_product_Litomosoides_sigmodontis:0.057886)Node605:0.014582,(VDN91786.1_unnamed_protein_product_Brugia_pahangi:0.002891,(CRZ25547.1_BMA-DCR-1_Brugia_malayi:1.0E-6,VDO21305.1_unnamed_protein_product_Brugia_timori:1.0E-6)Node606:0.001713)Node607:0.02637)Node608:0.016114)Node609:0.063663,VDM95207.1_unnamed_protein_product_Thelazia_callipaeda:0.194277)Node610:0.141738)Node611:0.159165,TKR68423.1_hypothetical_protein_L596_024412_Steinernema_carpocapsae:0.423486)Node612:0.094755,(((EGT48937.1_CBN-DCR-1_protein_Caenorhabditis_brenneri:0.115427,(PIC40422.1_hypothetical_protein_B9Z55_011770_Caenorhabditis_nigoni:0.070623,XP_003104996.1_CRE-DCR-1_protein_Caenorhabditis_remanei:0.072104)Node613:0.050547)Node614:0.067139,NP_498761.2_Death-promoting_deoxyribonuclease_Caenorhabditis_elegans:0.117421)Node615:0.318859,EYC01885.1_hypothetical_protein_Y032_0103g3522_Ancylostoma_ceylanicum:0.209513)Node616:0.097221)Node617:0.093534,PDM63051.1_dcr-1_Pristionchus_pacificus:0.40881)Node618:0.20594,XP_024503581.1_Endoribonuclease_Dicer_Strongyloides_ratti:0.759042)Node619:0.118266,((((KRX24469.1_Endoribonuclease_dcr-1_Trichinella_nelsoni:0.014545,((KRY59173.1_Endoribonuclease_dcr-1_Trichinella_britovi:0.001538,((((KRZ59651.1_Endoribonuclease_dcr-1_Trichinella_nativa:1.0E-6,OUC47858.1_RNase3_domain_protein_Trichinella_nativa:1.0E-6)Node620:0.003096,KRX80043.1_Endoribonuclease_dcr-1_Trichinella_sp._T6:0.001521)Node621:0.009285,KRZ94846.1_Endoribonuclease_dcr-1_Trichinella_sp._T8:0.003085)Node622:0.001537,KRX51131.1_Endoribonuclease_dcr-1_Trichinella_murrelli:0.003079)Node623:0.001546)Node624:0.028787,KRY42012.1_Endoribonuclease_dcr-1_Trichinella_spiralis:0.013325)Node625:0.005276)Node626:0.043533,((KRZ76939.1_Endoribonuclease_dcr-1_Trichinella_papuae:0.007829,KRZ15811.1_Endoribonuclease_dcr-1_Trichinella_zimbabwensis:0.00306)Node627:0.009319,(KRY91856.1_Endoribonuclease_dcr-1_Trichinella_pseudospiralis:0.00311,KRZ24892.1_Endoribonuclease_dcr-1_Trichinella_pseudospiralis:0.001533)Node628:0.022466)Node629:0.031748)Node630:0.767545,KFD55529.1_hypothetical_protein_M513_03581_Trichuris_suis:0.682251)Node631:0.155005,((KRY87883.1_Endoribonuclease_Dicer_Trichinella_pseudospiralis:0.022936,((KRX75615.1_Endoribonuclease_Dicer_Trichinella_sp._T6:0.009612,(KRX36391.1_Endoribonuclease_Dicer_Trichinella_murrelli:1.0E-6,KRX36388.1_Endoribonuclease_Dicer_Trichinella_murrelli:1.0E-6)Node632:0.006022)Node633:0.098128,KRZ14848.1_Endoribonuclease_Dicer_Trichinella_zimbabwensis:0.032038)Node634:0.016923)Node635:0.483849,CDW55659.1_endoribonuclease_Dicer_Trichuris_trichiura:0.538056)Node636:0.149835)Node637:0.14577)Node638:0.182948):0.05307725,((ELU12939.1_hypothetical_protein_CAPTEDRAFT_223153_Capitella_teleta:0.481106,(((((PVD26191.1_hypothetical_protein_C0Q70_13860_Pomacea_canaliculata:1.0E-6,XP_025104500.1_LOW_QUALITY_PROTEIN__endoribonuclease_Dicer-like_Pomacea_canaliculata:1.0E-6)Node92:0.332416,((XP_013067888.1_PREDICTED__endoribonuclease_Dicer-like_Biomphalaria_glabrata:0.196625,XP_012942349.1_PREDICTED__endoribonuclease_Dicer-like_Aplysia_californica:0.225334)Node93:0.065012,RUS80555.1_hypothetical_protein_EGW08_011695_Elysia_chlorotica:0.258138)Node94:0.259758)Node95:0.089888,XP_009046342.1_hypothetical_protein_LOTGIDRAFT_111015_Lottia_gigantea:0.419613)Node96:0.083068,((AMN88364.1_DICER_Mytilus_galloprovincialis:0.303803,(XP_022331683.1_endoribonuclease_Dicer-like_Crassostrea_virginica:0.084985,XP_011439629.1_PREDICTED__endoribonuclease_Dicer_Crassostrea_gigas:0.08741)Node97:0.343878)Node98:0.055641,XP_021347347.1_endoribonuclease_Dicer-like_Mizuhopecten_yessoensis:0.391686)Node99:0.102105)Node100:0.126819,(XP_029642569.1_endoribonuclease_Dicer-like_Octopus_vulgaris:0.003157,XP_014781473.1_PREDICTED__endoribonuclease_Dicer-like_Octopus_bimaculoides:0.005055)Node101:0.508528)Node102:0.142269)Node103:0.079947,XP_013409876.1_LOW_QUALITY_PROTEIN__endoribonuclease_Dicer-like_Lingula_anatina:0.345811)Node104:0.127135):0.1061545)Node596:0.071835)Node597:0.075727,((((KXJ17487.1_Endoribonuclease_Dicer_Exaiptasia_pallida:0.322811,AGW15597.1_dicer_1_Nematostella_vectensis:0.416572)Node598:0.110151,XP_020615803.1_endoribonuclease_Dicer-like_Orbicella_faveolata:0.371215)Node599:0.08458,(XP_028398771.1_endoribonuclease_Dicer-like_Dendronephthya_gigantea:0.098794,XP_028398776.1_LOW_QUALITY_PROTEIN__endoribonuclease_Dicer-like_Dendronephthya_gigantea:0.234937)Node600:0.466772)Node601:0.082285,XP_012561318.1_PREDICTED__endoribonuclease_Dicer-like_Hydra_vulgaris:0.929649)Node602:0.136674)Node603:0.112145)Node640:0.058587,((((XP_026479503.1_endoribonuclease_Dicer_Ctenocephalides_felis:0.623657,((XP_026282585.1_endoribonuclease_Dicer_Frankliniella_occidentalis:0.760063,(((XP_023722412.1_endoribonuclease_Dicer_isoform_X1_Cryptotermes_secundus:0.194312,(KDR15730.1_Endoribonuclease_Dicer_Zootermopsis_nevadensis:1.0E-6,XP_021927093.1_endoribonuclease_Dicer-like_isoform_X1_Zootermopsis_nevadensis:1.0E-6)Node1:0.198994)Node2:0.127559,CCF23094.1_Dicer_2_Blattella_germanica:0.279871)Node3:0.294725,(((((AFK73581.1_dicer-2_Nilaparvata_lugens:1.0E-6,XP_022202327.1_endoribonuclease_Dicer-like_Nilaparvata_lugens:1.0E-6)Node4:0.116957,(AGE12616.1_Dicer_2_Laodelphax_striatellus:0.007205,RZF40024.1_hypothetical_protein_LSTR_LSTR002427_Laodelphax_striatellus:0.022888)Node5:0.129713)Node6:0.384813,AIY24625.1_dicer_2_Graminella_nigrifrons:0.589939)Node7:0.195727,((((XP_014275310.1_endoribonuclease_Dicer_isoform_X1_Halyomorpha_halys:1.0E-6,KAE8573741.1_Putative_dicer-2_Halyomorpha_halys:1.0E-6)Node8:0.130159,AVK59458.1_Dicer-2-PA_Nezara_viridula:0.076879)Node9:0.410831,(XP_024083763.1_endoribonuclease_Dicer_isoform_X1_Cimex_lectularius:0.457892,KAE9435797.1_hypothetical_protein_GE061_18392_Apolygus_lucorum:0.433318)Node10:0.180232)Node11:0.123704,(AIC07485.1_dicer_2_Bemisia_tabaci:0.002206,XP_018899828.1_PREDICTED__endoribonuclease_Dicer_Bemisia_tabaci:0.006884)Node12:0.596901)Node13:0.060757)Node14:0.084996,((((XP_025412382.1_LOW_QUALITY_PROTEIN__endoribonuclease_Dicer_Sipha_flava:0.181249,((((XP_001945890.2_endoribonuclease_Dicer_isoform_X1_Acyrthosiphon_pisum:0.064937,XP_015373396.1_PREDICTED__endoribonuclease_Dicer_isoform_X1_Diuraphis_noxia:0.065144)Node15:0.018589,XP_022180227.1_endoribonuclease_dcr-1_isoform_X1_Myzus_persicae:0.05743)Node16:0.058081,(XP_026808822.1_endoribonuclease_Dicer-like_isoform_X1_Rhopalosiphum_maidis:0.095169,(XP_027844603.1_endoribonuclease_Dicer_isoform_X1_Aphis_gossypii:0.009006,AFZ74931.1_dicer_2_Aphis_glycines:0.004759)Node17:0.044646)Node18:0.026251)Node19:0.035033,(XP_025190355.1_endoribonuclease_Dicer-like_Melanaphis_sacchari:0.220315,XP_026819706.1_endoribonuclease_Dicer-like_Rhopalosiphum_maidis:0.192608)Node20:0.134552)Node21:0.106287)Node22:0.470016,(BAX36483.1_Dicer4_Planococcus_kraunhiae:0.246843,BAX36482.1_Dicer3_Planococcus_kraunhiae:0.262674)Node23:0.435366)Node24:0.223854,(((XP_001855187.1_endoribonuclease_Dicer_Culex_quinquefasciatus:0.192206,(NP_001339903.1_endoribonuclease_Dicer_Aedes_albopictus:0.054896,XP_001652212.1_endoribonuclease_Dicer_Aedes_aegypti:0.051305)Node25:0.116247)Node26:0.190579,(ETN64340.1_dicer-1_Anopheles_darlingi:0.254985,KFB49809.1_AGAP012289-PA-like_protein_Anopheles_sinensis:0.322956)Node27:0.217159)Node28:0.283699,((CRK99124.1_CLUMA_CG012128_isoform_A_Clunio_marinus:0.604394,((((((((XP_017049831.1_PREDICTED__endoribonuclease_Dicer_Drosophila_ficusphila:0.112588,(XP_016976506.1_PREDICTED__endoribonuclease_Dicer_isoform_X1_Drosophila_rhopaloa:0.047041,XP_017124526.1_PREDICTED__endoribonuclease_Dicer_Drosophila_elegans:0.080495)Node29:0.025819)Node30:0.01474,((((XP_016929625.1_PREDICTED__endoribonuclease_Dicer_Drosophila_suzukii:0.011979,XP_016946969.1_PREDICTED__endoribonuclease_Dicer_Drosophila_biarmipes:0.050342)Node31:0.033135,XP_016994522.1_PREDICTED__endoribonuclease_Dicer_Drosophila_takahashii:0.031231)Node32:0.019913,XP_017078544.1_PREDICTED__endoribonuclease_Dicer_Drosophila_eugracilis:0.130902)Node33:0.019793,((XP_002092062.1_Dcr-2_Drosophila_yakuba:0.052646,XP_001974538.1_endoribonuclease_Dicer_Drosophila_erecta:0.079898)Node34:0.044183,(NP_523778.2_Dicer-2_isoform_A_Drosophila_melanogaster:0.086789,(XP_016028252.1_Dcr-2_Drosophila_simulans:0.012666,XP_002034311.1_GM19969_Drosophila_sechellia:0.030004)Node35:0.077599)Node36:0.130244)Node37:0.064622)Node38:0.0246)Node39:0.072792,(XP_017027359.1_PREDICTED__endoribonuclease_Dicer_Drosophila_kikkawai:0.061025,XP_020808394.1_LOW_QUALITY_PROTEIN__endoribonuclease_Dicer_Drosophila_serrata:0.066431)Node40:0.115553)Node41:0.015969,(XP_001960198.2_endoribonuclease_Dicer_Drosophila_ananassae:0.095705,XP_017094102.1_PREDICTED__endoribonuclease_Dicer_Drosophila_bipectinata:0.079191)Node42:0.133954)Node43:0.05352,(((XP_001360634.3_uncharacterized_protein_Dpse_GA19635_isoform_A_Drosophila_pseudoobscura_pseudoobscura:0.002899,(XP_002016212.2_endoribonuclease_dcr-1_Drosophila_persimilis:1.0E-6,EDW32102.1_GL10619_Drosophila_persimilis:1.0E-6)Node44:0.001459)Node45:0.015113,XP_017146128.1_PREDICTED__endoribonuclease_Dicer_isoform_X1_Drosophila_miranda:0.022402)Node46:0.093684,(XP_022209697.1_endoribonuclease_Dicer-like_isoform_X1_Drosophila_obscura:0.068794,XP_022225746.1_endoribonuclease_Dicer_Drosophila_obscura:0.071901)Node47:0.041266)Node48:0.173826)Node49:0.054805,((((XP_002006854.1_endoribonuclease_Dicer_Drosophila_mojavensis:0.070201,XP_023178200.2_endoribonuclease_Dicer_Drosophila_hydei:0.097858)Node50:0.099282,(XP_030567655.1_endoribonuclease_Dicer_Drosophila_novamexicana:0.015391,XP_002049171.1_endoribonuclease_Dicer_Drosophila_virilis:0.014494)Node51:0.086555)Node52:0.032146,XP_001985724.1_GH20958_Drosophila_grimshawi:0.187824)Node53:0.048574,XP_017838829.1_endoribonuclease_Dicer_Drosophila_busckii:0.172793)Node54:0.066767)Node55:0.083109,XP_030375295.1_endoribonuclease_Dicer_isoform_X2_Scaptodrosophila_lebanonensis:0.190843)Node56:0.266153,((((XP_014100023.1_PREDICTED__endoribonuclease_dcr-1_Bactrocera_oleae:0.057004,((XP_011201131.1_endoribonuclease_Dicer_isoform_X1_Bactrocera_dorsalis:0.001407,AHI44612.1_dicer2_Bactrocera_dorsalis:0.002954)Node57:0.026415,XP_018797244.1_PREDICTED__endoribonuclease_Dicer_isoform_X1_Bactrocera_latifrons:0.039366)Node58:0.039617)Node59:0.071999,XP_011180498.1_endoribonuclease_dcr-1_Zeugodacus_cucurbitae:0.102134)Node60:0.126267,XP_004529883.1_endoribonuclease_dcr-1_Ceratitis_capitata:0.111006)Node61:0.167603,((TMW47871.1_hypothetical_protein_DOY81_007055_Sarcophaga_bullata:0.188189,XP_023297775.1_endoribonuclease_dcr-1_Lucilia_cuprina:0.184427)Node62:0.06325,(XP_005187138.1_PREDICTED__endoribonuclease_dcr-1_Musca_domestica:0.175351,XP_013098531.1_PREDICTED__endoribonuclease_dcr-1_Stomoxys_calcitrans:0.174187)Node63:0.104034)Node64:0.120867)Node65:0.084095)Node66:0.377471)Node67:0.07904,(AFX89025.1_DCR2_Mayetiola_destructor:0.317644,(XP_031635095.1_endoribonuclease_dcr-1-like_Contarinia_nasturtii:0.278536,XP_031624659.1_endoribonuclease_Dicer-like_Contarinia_nasturtii:0.162094)Node68:0.173602)Node69:0.301989)Node70:0.056887)Node71:0.198004)Node72:0.074563,((BAW35365.1_Dicer2_Locusta_migratoria:0.0737,BAX36478.1_Dicer2_Schistocerca_gregaria:0.091262)Node73:0.527688,(BAX36479.1_Dicer3_Schistocerca_gregaria:0.077566,BAW35366.1_Dicer3_Locusta_migratoria:0.094756)Node74:0.387939)Node75:0.294265)Node76:0.074936)Node77:0.043017)Node78:0.031082)Node79:0.040993,(((XP_018331371.1_endoribonuclease_Dicer_Agrilus_planipennis:0.483097,((((KRT83525.1_helicase_Oryctes_borbonicus:0.293607,XP_022903592.1_endoribonuclease_Dicer-like_Onthophagus_taurus:0.356947)Node916:0.140692,XP_017776930.1_PREDICTED__endoribonuclease_Dicer-like_Nicrophorus_vespilloides:0.660926)Node915:0.063183,((((XP_019773735.1_PREDICTED__endoribonuclease_Dicer-like_isoform_X1_Dendroctonus_ponderosae:0.244904,XP_030753952.1_endoribonuclease_Dicer_Sitophilus_oryzae:0.247621)Node903:0.201822,XP_028146081.1_endoribonuclease_Dicer_Diabrotica_virgifera_virgifera:0.39386)Node904:0.05425,((XP_019875477.1_PREDICTED__LOW_QUALITY_PROTEIN__endoribonuclease_Dicer-like_Aethina_tumida:0.383236,(RZC41351.1_Dicer-2_Asbolus_verrucosus:0.179253,NP_001107840.1_Dicer-2_Tribolium_castaneum:0.254385)Node905:0.118558)Node906:0.073608,(((XP_023029780.1_endoribonuclease_Dicer-like_Leptinotarsa_decemlineata:1.0E-6,AKQ00041.1_dicer-2a_Leptinotarsa_decemlineata:0.00151)Node907:0.216288,(XP_023020794.1_endoribonuclease_Dicer-like_Leptinotarsa_decemlineata:1.0E-6,AKQ00042.1_dicer-2b_Leptinotarsa_decemlineata:0.001506)Node908:0.309509)Node909:0.067775,XP_018573469.1_endoribonuclease_Dicer_Anoplophora_glabripennis:0.21898)Node910:0.074843)Node911:0.05241)Node912:0.075549,VEN63772.1_unnamed_protein_product_Callosobruchus_maculatus:0.460626)Node913:0.065254)Node914:0.080681,((XP_031345654.1_endoribonuclease_Dicer-like_Photinus_pyralis:0.003788,XP_031345881.1_endoribonuclease_Dicer-like_Photinus_pyralis:0.012736)Node900:0.239009,XP_031333092.1_endoribonuclease_Dicer-like_Photinus_pyralis:0.232542)Node901:0.351252)Node902:0.082507)Node899:0.152719,(((((((((NP_001180543.1_dicer-2_Bombyx_mori:0.001439,XP_028033553.1_endoribonuclease_Dicer_Bombyx_mandarina:1.0E-6)Node880:0.240395,XP_011564588.1_PREDICTED__endoribonuclease_Dicer-like_Plutella_xylostella:0.290938)Node881:0.039924,XP_030023679.1_endoribonuclease_Dicer_Manduca_sexta:0.234843)Node882:0.03639,((XP_028170236.1_endoribonuclease_Dicer_isoform_X1_Ostrinia_furnacalis:0.184867,(XP_013192187.1_PREDICTED__endoribonuclease_Dicer_Amyelois_transitella:0.20373,XP_026749163.1_endoribonuclease_Dicer_Galleria_mellonella:0.221097)Node883:0.036136)Node884:0.03698,XP_026319222.1_endoribonuclease_Dicer_Hyposmocoma_kahamanoa:0.301984)Node885:0.035133)Node886:0.023724,(XP_021197629.1_endoribonuclease_Dicer_isoform_X2_Helicoverpa_armigera:0.180127,(AVK59442.1_Dicer-2-PA_Spodoptera_frugiperda:0.058479,XP_022828203.1_endoribonuclease_Dicer_Spodoptera_litura:0.065674)Node887:0.110246)Node888:0.142616)Node889:0.050642,(XP_013149103.1_PREDICTED__endoribonuclease_Dicer_Papilio_polytes:0.07021,(XP_014362498.1_PREDICTED__endoribonuclease_Dicer_Papilio_machaon:0.036181,(KPJ04293.1_Endoribonuclease_Dicer_Papilio_xuthus:8.53E-4,XP_013173437.1_PREDICTED__endoribonuclease_Dicer-like_Papilio_xuthus:0.003427)Node890:0.091201)Node891:0.030484)Node892:0.280021)Node893:0.028553,(XP_026496410.1_endoribonuclease_Dicer_Vanessa_tameamea:0.231448,XP_023938601.1_endoribonuclease_Dicer_isoform_X2_Bicyclus_anynana:0.205513)Node894:0.103667)Node895:0.063673,VVD02614.1_unnamed_protein_product_Leptidea_sinapis:0.35044)Node896:0.035685,XP_022115154.1_endoribonuclease_Dicer_Pieris_rapae:0.298649)Node897:0.32363)Node898:0.050477,((((((KOC68324.1_Endoribonuclease_dcr-1_Habropoda_laboriosa:0.314507,XP_015432861.1_PREDICTED__endoribonuclease_Dicer_Dufourea_novaeangliae:0.255221)Node834:0.063788,(XP_012141619.1_PREDICTED__endoribonuclease_Dicer_Megachile_rotundata:0.294669,(((KOX70787.1_Endoribonuclease_Dcr-1_Melipona_quadrifasciata:0.239641,(XP_012163127.1_endoribonuclease_Dicer_Bombus_terrestris:0.029951,XP_024228186.1_endoribonuclease_Dicer_isoform_X2_Bombus_impatiens:0.031756)Node835:0.154653)Node836:0.097504,(((XP_016922533.1_endoribonuclease_Dicer_isoform_X1_Apis_cerana:0.013812,XP_016773223.2_endoribonuclease_Dicer_Apis_mellifera:0.016185)Node837:0.00374,XP_012346658.1_PREDICTED__LOW_QUALITY_PROTEIN__endoribonuclease_Dicer_Apis_florea:0.015403)Node838:0.00191,XP_006623214.1_endoribonuclease_Dicer_isoform_X1_Apis_dorsata:0.02109)Node839:0.130571)Node840:0.049286,XP_017766061.1_PREDICTED__endoribonuclease_Dicer_Eufriesea_mexicana:0.365429)Node841:0.09729)Node842:0.044088)Node843:0.145305,((((((((XP_025264753.1_endoribonuclease_Dicer_isoform_X1_Camponotus_floridanus:0.139572,XP_029665438.1_endoribonuclease_Dicer-like_isoform_X1_Formica_exsecta:0.082139)Node844:0.039835,XP_029168478.1_LOW_QUALITY_PROTEIN__endoribonuclease_Dicer_Nylanderia_fulva:0.176284)Node845:0.045423,XP_012219118.1_PREDICTED__endoribonuclease_Dicer_Linepithema_humile:0.183358)Node846:0.021678,(((XP_011871131.1_PREDICTED__endoribonuclease_Dicer_Vollenhovia_emeryi:0.182005,(((((((XP_012055724.1_PREDICTED__endoribonuclease_Dicer_Atta_cephalotes:0.002962,XP_018043722.1_PREDICTED__endoribonuclease_Dicer_isoform_X1_Atta_colombica:1.0E-6)Node847:0.053856,XP_018354963.1_PREDICTED__endoribonuclease_Dicer_Trachymyrmex_septentrionalis:0.046222)Node848:0.007721,XP_011067950.1_PREDICTED__endoribonuclease_Dicer_Acromyrmex_echinatior:0.037649)Node849:0.020034,XP_018377133.1_PREDICTED__endoribonuclease_Dicer-like_Trachymyrmex_cornetzi:0.029807)Node850:0.034027,XP_018303760.1_PREDICTED__endoribonuclease_Dicer_Trachymyrmex_zeteki:0.07958)Node851:0.107,XP_011693471.1_PREDICTED__endoribonuclease_Dicer-like_isoform_X1_Wasmannia_auropunctata:0.165068)Node852:0.049458,(XP_012543146.1_endoribonuclease_Dicer_Monomorium_pharaonis:0.115536,XP_025991526.1_endoribonuclease_dcr-1_Solenopsis_invicta:0.142741)Node853:0.017244)Node854:0.02165)Node855:0.019685,(XP_024871175.1_endoribonuclease_Dicer_Temnothorax_curvispinosus:0.012258,TGZ58355.1_Uncharacterized_protein_DBV15_09484_Temnothorax_longispinosus:0.013663)Node856:0.124293)Node857:0.050886,XP_011632113.1_endoribonuclease_Dicer_isoform_X1_Pogonomyrmex_barbatus:0.174976)Node858:0.060297)Node859:0.047206,XP_011347403.1_endoribonuclease_Dicer_Ooceraea_biroi:0.222616)Node860:0.055704,XP_020280276.1_endoribonuclease_Dicer_Pseudomyrmex_gracilis:0.299376)Node861:0.073606,(XP_014473379.1_PREDICTED__endoribonuclease_Dicer_Dinoponera_quadriceps:0.096734,XP_025159612.1_endoribonuclease_Dicer_Harpegnathos_saltator:0.138205)Node862:0.199593)Node863:0.164508,((XP_014597948.1_PREDICTED__endoribonuclease_Dicer_Polistes_canadensis:0.081334,XP_015183325.1_PREDICTED__endoribonuclease_Dicer_isoform_X1_Polistes_dominula:0.064837)Node864:0.271927,(XP_015599756.1_endoribonuclease_Dicer_isoform_X1_Cephus_cinctus:0.327184,XP_012287234.1_endoribonuclease_Dicer_Orussus_abietinus:0.289718)Node865:0.066028)Node866:0.028338)Node867:0.063817)Node868:0.068687,(XP_012265864.1_endoribonuclease_Dicer_Athalia_rosae:0.254628,XP_015511858.1_PREDICTED__endoribonuclease_Dicer_Neodiprion_lecontei:0.178835)Node869:0.278975)Node870:0.071455,((XP_014238228.1_endoribonuclease_Dicer_isoform_X1_Trichogramma_pretiosum:0.579786,(XP_023246881.1_endoribonuclease_Dicer_Copidosoma_floridanum:0.350456,(XP_008210323.2_PREDICTED__endoribonuclease_Dicer_Nasonia_vitripennis:0.031704,OXU24897.1_hypothetical_protein_TSAR_010640_Trichomalopsis_sarcophagae:0.014194)Node871:0.268891)Node872:0.079981)Node873:0.047221,XP_011494459.1_PREDICTED__endoribonuclease_Dicer_Ceratosolen_solmsi_marchali:0.492005)Node874:0.110164)Node875:0.054742,((XP_015124116.1_endoribonuclease_Dicer_Diachasma_alloeum:0.142906,XP_011300777.1_PREDICTED__endoribonuclease_Dicer_Fopius_arisanus:0.156116)Node876:0.26939,XP_014295051.1_PREDICTED__endoribonuclease_Dicer_Microplitis_demolitor:0.490162)Node877:0.137936)Node878:0.245784)Node879:0.051581)Node833:0.097635)Node832:0.154109,(EFX86072.1_hypothetical_protein_DAPPUDRAFT_309030_Daphnia_pulex:0.409981,EFX69538.1_hypothetical_protein_DAPPUDRAFT_329028_Daphnia_pulex:0.474781)Node830:0.382316)Node831:0.051029,(AQX45495.1_Dicer-2_Artemia_franciscana:0.640459,TRY74454.1_hypothetical_protein_TCAL_10094_Tigriopus_californicus:0.80197)Node828:0.273662)Node829:0.060048,(((AGL08684.1_dicer_2_Penaeus_monodon:0.033885,(AEB54796.1_dicer_2_Penaeus_vannamei:1.0E-6,AFB82635.1_dicer-2_Penaeus_japonicus:0.012668)Node822:0.02193)Node823:0.301409,ASU89917.1_dicer-2_Macrobrachium_rosenbergii:0.295939)Node824:0.168714,(XP_018013061.1_PREDICTED__endoribonuclease_Dicer-like_Hyalella_azteca:0.560671,KAB7502303.1_putative_aarF_domain-containing_protein_kinase_1_Armadillidium_nasatum:0.552875)Node825:0.053715)Node826:0.353635)Node827:0.044626)Node821:0.08248)Node820:0.0662805);
